# Supplementary material for: Structural basis for the mechanisms of human presequence protease conformational switch and substrate recognition
Source: Nat Commun. 2022 Apr 5;13:1833. doi: 10.1038/s41467-022-29322-4 (PMC8983764; doi:10.1038/s41467-022-29322-4)
Supplement: Supplementary file 9 — Supplementary Data 1 [file 41467_2022_29322_MOESM9_ESM.xlsx]

## Sheet: HDX Data Table (Table S3)
						Uptake - hPreP (D)					Uptake - hPreP-AB (D)					Uptake - hPreP-CS27 (D)					Uptake - Control Sample (D)	Uptake error (SD)- hPreP (D)					Uptake error (SD) - hPrP-AB(D)					Uptake error (SD) - hPreP-CS27 (D)					Uptake error (SD)- Control Sample (D)
Start	End	Sequence	Charge	MH+ (Da)	Retention time (min)	10 sec	100 sec	1000 sec	10000 sec	100000 sec	10 sec	100 sec	1000 sec	10000 sec	100000 sec	10 sec	100 sec	1000 sec	10000 sec	100000 sec	MAX	10 sec	100 sec	1000 sec	10000 sec	100000 sec	10 sec	100 sec	1000 sec	10000 sec	100000 sec	10 sec	100 sec	1000 sec	10000 sec	100000 sec	MAX
1	12	MHHHHHHAAACE	2	1417.58	6.06	7.82502	10.3694	9.99478	9.9948	9.91322	7.65082	10.4734	10.1619	9.86337	10.4256	8.55156	10.0974	9.80458	9.80902	10.029	2.12963	0.321017	0.607891	0.338152	0.150369	0.107872	0.243794	0.649673	0.00699727	0.0308635	0.332169	0.106416	0.0826761	0.0810856	0.0416724	0.0645564	0.124998
1	37	MHHHHHHAAACERALQYKLGDKIHGFTVNQVTSVPEL	3	4212.09	16.53	7.57536	14.9835	17.8825	21.2723	24.2344	6.86494	14.8452	17.6444	21.203	24.5509	8.3645	15.0803	18.2367	21.2035	24.6226	17.1655	0.781323	0.374039	0.147128	0.180349	0.260542	0.0341602	0.709078	0.496002	0.271484	0.328854	0.0130272	0.0109733	0.424998	0.11097	0.0879722	0.401107
12	37	ERALQYKLGDKIHGFTVNQVTSVPEL	2	2942.57	16.73	3.75608	7.0482	9.17732	11.5318	14.089	3.2831	7.19118	9.30587	11.8537	14.2438	4.19068	7.21003	9.75007	11.9131	14.4366	12.5835	0.014444	0.335705	0.0254218	0.217638	0.0571368	0.0752674	0.0362256	0.189921	0.246521	0.101685	0.419901	0.181647	0.200084	0.201189	0.150957	0.0107643
12	37	ERALQYKLGDKIHGFTVNQVTSVPEL	3	2942.57	17.02	3.61698	7.12819	9.17446	11.5587	14.1984	3.47026	7.05796	9.18961	11.6776	14.4147	3.98188	7.21902	9.40584	11.746	14.5017	12.8175	0.038641	0.14475	0.0135881	0.150049	0.150643	0.000806713	0.0832861	0.0638848	0.130282	0.266178	0.0163294	0.0967354	0.12956	0.0697161	0.0339555	0.134422
13	29	RALQYKLGDKIHGFTVN	3	1960.08	13.85	1.0406	3.76804	6.08146	8.24199	9.31279	1.42725	3.72394	6.13236	8.43403	9.64226	1.19074	3.961	6.37166	8.244	9.35856	8.36891	0.0209459	0.0768043	0.052393	0.159899	0.117028	0.18512	0.221261	0.0312177	0.378757	0.090626	0.141502	0.0718039	0.0788667	0.243275	0.0104876	0.0621331
13	37	RALQYKLGDKIHGFTVNQVTSVPEL	2	2813.53	16.63	3.46546	6.73603	8.57182	10.7391	13.2918	3.35644	6.6169	8.46875	10.7794	13.5363	3.91641	6.74454	8.68987	10.9153	13.7367	12.4988	0.0264111	0.0219604	0.0880597	0.0399009	0.128274	0.0672914	0.139064	0.0131153	0.136315	0.31555	0.148146	0.0223451	0.104986	0.0786588	0.100498	0.116687
13	37	RALQYKLGDKIHGFTVNQVTSVPEL	3	2813.53	16.98	3.58842	6.7496	8.59642	10.7917	13.4163	3.37635	6.62591	8.54461	10.8185	13.5334	3.89461	6.80695	8.75252	10.9115	13.6823	12.5199	0.0224176	0.099754	0.0430782	0.120766	0.0952602	0.0370365	0.10989	0.0229847	0.154747	0.281224	0.000571839	0.0553747	0.0734192	0.0377594	0.0012855	0.135326
13	38	RALQYKLGDKIHGFTVNQVTSVPELF	3	2960.6	18.59	3.80268	7.02417	8.86358	11.0756	14.4212	3.52715	6.84461	8.6749	11.1246	14.4564	4.16587	7.16682	8.9579	11.3709	14.724	12.8327	0.00822345	0.143878	0.0295551	0.176877	0.257103	0.071458	0.0478389	0.0506328	0.166755	0.350744	0.00960286	0.0736901	0.0814321	0.0931519	0.0316715	0.124914
13	39	RALQYKLGDKIHGFTVNQVTSVPELFL	3	3073.69	20.34	3.75983	6.4867	8.21878	10.7608	14.2156	4.0254	6.80946	8.69057	11.0185	14.326	3.867	6.72528	8.57306	10.5704	14.6015	13.5736	0.232049	0.20028	0.193744	0.382472	0.468778	0.0899769	0.00235886	0.0413846	0.0990587	0.617957	0.198651	0.184191	0.41768	0.133591	0.179274	0.300122
15	37	LQYKLGDKIHGFTVNQVTSVPEL	3	2586.4	17.36	3.11209	5.2192	6.10949	8.19353	10.8017	3.04472	5.18886	6.16246	8.19545	11.045	3.42136	5.19617	6.27519	8.49442	11.1446	10.4912	0.133741	0.0828226	0.082196	0.303882	0.116262	0.027883	0.23871	0.115695	0.0617242	0.444054	0.0461291	0.0802593	0.0984523	0.110856	0.191835	0.0139557
17	37	YKLGDKIHGFTVNQVTSVPEL	2	2345.25	16.65	3.08767	4.92635	5.55581	6.98137	9.25865	2.8971	4.81316	5.434	6.85056	9.11802	3.39149	4.92931	5.62828	7.00561	9.4884	9.98382	0.0216232	0.115987	0.0490809	0.0179013	0.0405102	0.00941619	0.0431292	0.0400063	0.183232	0.19051	0.00737783	0.0810927	0.0654817	0.0933989	0.0237086	0.100357
17	37	YKLGDKIHGFTVNQVTSVPEL	3	2345.25	16.83	3.06478	4.90019	5.46517	6.90665	9.19641	2.90937	4.7782	5.43343	6.85186	9.12308	3.33585	4.8087	5.61324	7.02726	9.44948	10.0123	0.0158311	0.0582132	0.0329765	0.0823176	0.0380018	0.00113098	0.0695309	0.0249712	0.0493274	0.191953	0.00153729	0.0215451	0.0588938	0.0296991	0.00522795	0.107145
38	56	FLTAVKLTHDDTGARYLHL	2	2171.16	16.41	0.27966	0.509467	0.919369	1.43743	2.05631	0.351239	0.543657	0.960288	1.41649	2.08793	0.247408	0.435587	1.00139	1.30524	2.06035	8.48099	0.0429817	0.0730639	0.0238682	0.0849866	0.0674124	0.0168504	0.175061	0.0530001	0.0161524	0.123986	0.00654252	0.0600114	0.0122609	0.0100172	0.0624998	0.0347634
38	56	FLTAVKLTHDDTGARYLHL	3	2171.16	16.28	0.351601	0.447888	0.898438	1.35117	2.07253	0.34839	0.457258	0.893954	1.42235	2.0938	0.355674	0.456747	0.969588	1.36556	2.11113	8.4423	0.050927	0.0153662	0.0473009	0.0337616	0.0191655	0.0320715	0.0185768	0.00506548	0.0557718	0.154649	0.0148536	0.0494427	6.34133e-05	0.0520608	0.0118518	0.0327929
39	55	LTAVKLTHDDTGARYLH	3	1911.01	13.83	0.331564	0.481677	0.992772	1.51623	2.27232	0.398519	0.436666	0.96481	1.49313	2.25017	0.345382	0.47047	1.08233	1.48689	2.27034	7.22733	0.00357323	0.011935	0.0372335	0.028229	0.0645185	0.0337549	0.0216032	0.0297928	0.031531	0.146052	0.00209494	0.0157409	0.00490228	0.0161797	0.0519179	0.0357467
40	56	TAVKLTHDDTGARYLHL	2	1911.01	13.99	0.355114	0.47588	1.00538	1.51223	2.32782	0.352166	0.383605	0.965826	1.45555	2.23281	0.316992	0.546065	1.06729	1.5435	2.34568	7.27166	0.0081043	0.0249479	0.0390473	0.0215086	0.0747565	0.0481852	0.0711413	0.0281139	0.0713325	0.108411	0.0174124	0.016605	0.057347	0.0181564	0.0117064	0.00959371
40	56	TAVKLTHDDTGARYLHL	3	1911.01	14.42	0.331564	0.481677	0.992772	1.51623	2.27232	0.398519	0.436666	0.96481	1.49313	2.25017	0.345382	0.47047	1.08233	1.48689	2.27034	7.22733	0.00357323	0.011935	0.0372335	0.028229	0.0645185	0.0337549	0.0216032	0.0297928	0.031531	0.146052	0.00209494	0.0157409	0.00490228	0.0161797	0.0519179	0.0357467
40	56	TAVKLTHDDTGARYLHL	4	1911.01	13.91	0.290343	0.478358	0.980463	1.48125	2.17327	0.410553	0.213325	0.998611	1.37799	2.21621	0.19597	0.427992	1.05547	1.49858	2.09798	7.30024	0.0630644	0.167779	0.127463	0.0307546	0.051624	0.0814793	0.0683491	0.0109764	0.132615	0.258329	0.0909274	0.070424	0.142631	0.0817705	0.112396	0.0618856
42	53	VKLTHDDTGARY	2	1375.7	10.56	-0.0504167	0.146907	0.877442	1.57595	2.7847	-0.0382352	0.151642	0.807534	1.52031	2.85143	-0.0381158	0.193332	1.17455	1.68948	2.91663	3.86792	0.00883557	0.0201989	0.0477395	0.051687	0.0994954	0.077973	0.151398	0.149674	0.0629244	0.014296	0.0192607	0.15577	0.0792343	0.0740318	0.00994344	0.0934841
42	53	VKLTHDDTGARY	3	1375.7	9.66	0.404774	0.649153	1.28752	2.10442	3.12823	0.478127	0.588558	1.1973	1.97495	3.02764	0.355591	0.635901	1.31929	1.79851	3.12312	4.0093	0.143387	0.0480585	0.0953409	0.154596	0.01492	0.0138466	0.0580337	0.121379	0.235032	0.00575951	0.17019	0.0484482	0.0723448	0.140527	0.0558929	0.138231
42	56	VKLTHDDTGARYLHL	2	1738.92	13.43	0.38362	0.5346	1.12317	1.63489	2.42014	0.312781	0.431382	1.04016	1.59272	2.39378	0.36337	0.541587	1.16941	1.61498	2.42972	5.72687	0.0241325	0.0307653	0.0247121	0.0254659	0.0329575	0.00611396	0.0106153	0.00138819	0.0491665	0.0537756	0.0470901	0.00742308	0.000646017	0.0106192	0.00329025	0.0367497
42	56	VKLTHDDTGARYLHL	3	1738.92	13.49	0.422997	0.531744	1.10133	1.65396	2.4009	0.312563	0.433724	1.02809	1.59779	2.35284	0.396489	0.534075	1.13787	1.61041	2.44047	5.73086	0.0265778	0.00189218	0.0174992	0.0340515	0.0119527	0.00912967	0.00505212	0.000558081	0.0678469	0.067154	0.00821213	0.0471028	0.00190265	0.00546155	0.0145482	0.0190741
42	64	VKLTHDDTGARYLHLAREDTNNL	3	2652.35	14.69	2.20077	3.43212	4.10649	5.27863	6.84494	2.30702	3.29182	4.14407	5.07264	6.91052	2.30973	3.35387	4.20471	5.17726	6.80919	10.7011	0.0384394	0.149306	0.100818	0.0585511	0.0748942	0.0106379	0.0497803	0.0472524	0.0516402	0.214739	0.0577672	0.0376259	0.0132174	0.0153345	0.00402998	0.0995049
54	64	LHLAREDTNNL	2	1295.67	11.3	1.50846	2.43917	2.58771	3.06566	3.8656	1.35795	2.37114	2.47222	2.92728	3.95233	1.63232	2.37005	2.66719	2.99977	3.95375	4.30342	0.0724753	0.113411	0.150029	0.0407399	0.0118438	0.048583	0.136311	0.0236836	0.156614	0.00308638	0.0221072	0.119428	0.0378917	0.0426585	0.00585195	0.0624928
57	64	AREDTNNL	1	932.442	6.5	1.46133	2.3909	2.55229	3.10231	3.93834	1.41473	2.31702	2.4761	2.89019	3.98696	1.58717	2.39068	2.55867	3.12473	4.01855	3.41319	0.0242384	0.0462502	0.0394307	0.0157574	0.0496333	0.00964995	0.0206076	0.0349633	0.103113	0.0303491	0.0184871	0.0330535	0.0262713	0.0159212	0.0624252	0.051867
57	64	AREDTNNL	2	932.442	6.56	1.48049	2.39483	2.56683	3.11074	3.95422	1.43982	2.32616	2.49216	2.90114	3.98599	1.63492	2.40994	2.56607	3.14185	4.03101	3.40855	0.0199961	0.056724	0.0260674	0.00476766	0.0238387	0.00223812	0.0575954	0.00886704	0.10426	0.00984257	0.00308421	0.013062	0.0138926	0.0403787	0.0585194	0.0642194
65	69	FSVQF	1	627.315	17.07	0.0167329	0.0270784	0.0526081	0.0608239	0.26716	0.00732645	0.0168973	0.0302454	0.0202526	0.12865	0.00106215	0.020605	0.0288857	0.0446281	0.251398	2.18106	0.00618383	0.000272814	0.00344247	0.00116868	0.00930769	0.0168395	0.00479364	0.0173745	0.000783045	0.0146745	0.00649085	0.00577428	0.00667574	0.00317313	0.00261878	0.0131788
65	84	FSVQFRTTPMDSTGVPHILE	2	2262.13	17.29	1.74197	3.17646	4.72509	6.82673	8.81912	1.73534	2.93063	4.03063	6.08965	8.12611	1.99049	3.1112	4.81786	7.0317	8.97191	8.10792	0.0257185	0.070612	0.0238996	0.0212764	0.075264	0.0762188	0.0479682	0.0134164	0.0581558	0.166067	0.0386254	0.0370976	0.0482968	0.050317	0.0846443	0.0970605
65	84	FSVQFRTTPMDSTGVPHILE	3	2262.13	16.99	1.6331	3.06379	4.76733	6.88393	8.80628	1.73801	2.99599	4.1534	6.22133	8.28926	1.86542	3.1605	4.90648	7.09277	9.06008	8.07703	0.0324827	0.131027	0.0939536	0.0328216	0.0708981	0.0186988	0.0448761	0.0133762	0.0781042	0.145991	0.0747045	0.0579011	0.00760743	0.0949978	0.0801966	0.0831365
69	84	FRTTPMDSTGVPHILE	2	1800.9	15.38	2.00044	3.58288	5.48583	7.77578	8.87366	1.94643	3.32221	4.69195	6.71844	8.03386	2.15537	3.61741	5.59178	7.9097	9.0408	5.73069	0.0438533	0.0355165	0.138882	0.148879	0.0241393	0.134039	0.110212	0.0809564	0.00745862	0.101526	0.0160503	0.0254809	0.00634487	0.063295	0.0603372	0.0291404
69	88	FRTTPMDSTGVPHILEHTVL	2	2251.15	17.15	1.19974	2.70803	4.25449	6.59899	8.23734	1.21871	2.54227	3.52717	5.3979	7.03825	1.47541	2.63758	4.46213	6.60073	8.45158	7.30266	0.0640369	0.0163846	0.00737563	0.153381	0.0953478	0.14724	0.0146914	0.150312	0.277372	0.37306	0.165598	0.0427515	0.166347	0.00351731	0.0952069	0.0487193
69	88	FRTTPMDSTGVPHILEHTVL	3	2251.16	17.62	1.48114	2.64897	4.02209	6.18977	8.0322	1.70513	2.8047	3.76239	5.4686	6.95883	1.5483	2.80175	4.2022	6.44809	8.14413	7.60917	0.0549053	0.0618491	0.0300815	0.258804	0.191013	0.111577	0.0969217	0.0369877	0.0661068	0.183027	0.0170285	0.079958	0.0587871	0.1302	0.0131277	0.149649
89	101	CGSQKYPCRDPFF	2	1547.68	15.93	0.683429	1.71283	3.39019	6.04016	7.48119	0.381953	1.49662	2.26194	3.98232	4.83353	0.601269	1.91982	3.61437	6.15606	7.61943	3.6822	0.19791	0.0164494	0.0836433	0.15035	0.189689	0.00531713	0.115348	0.0340044	0.066116	0.108037	0.0965584	0.0238503	0.152919	0.0975538	0.144361	0.0609899
89	101	CGSQKYPCRDPFF	3	1547.68	16.42	0.533118	1.61662	3.31715	5.95964	7.232	0.763148	1.60181	2.42366	3.8919	4.80735	0.595007	1.43669	3.55995	5.96254	7.55562	4.27733	0.128792	0.130537	0.0454642	0.218987	0.432889	0.0495376	0.0748747	0.0716467	0.00242964	0.101858	0.115076	0.0512805	0.0505305	0.103495	0.0555966	0.473797
89	111	CGSQKYPCRDPFFKMLNRSLSTF	3	2725.31	21.39	2.14128	5.75404	10.8204	15.4772	17.185	0.607766	1.43206	5.9291	12.2205	12.9201	2.27273	5.7925	11.8169	15.7904	17.8618	10.6436	0.0180191	0.0565428	0.588654	0.443765	0.185326	0.624728	0.017664	0.670246	0.420556	0.412641	0.118386	0.0528346	0.0648007	0.450762	0.207225	0.0601716
89	112	CGSQKYPCRDPFFKMLNRSLSTFM	3	2856.35	22.79	0.0029126	2.52228	6.00811	8.39202	8.83081	-0.950952	-0.467971	2.36427	6.5021	7.2606	0.135022	3.2443	6.48406	8.10303	8.78494	21.9853	0.172608	0.28617	0.309272	0.494273	0.0338539	0.346584	0.00895356	0.382777	0.976461	0.303795	0.276199	0.248314	0.577204	0.541267	0.228868	0.422704
89	114	CGSQKYPCRDPFFKMLNRSLSTFMNA	3	3041.42	23.07	2.68996	7.89331	15.1613	19.3944	20.9593	-0.0446937	2.01506	7.32104	15.1899	16.4286	2.96292	8.54986	15.1724	19.4195	21.0131	13.4434	0.152027	0.157935	0.132177	0.242918	0.0603007	0.496229	0.710214	0.231154	0.266586	0.538372	0.143048	0.0290385	0.0505656	0.0888326	0.0845179	0.099392
102	110	KMLNRSLST	1	1049.58	8.99	4.61257	6.18762	6.81241	7.19592	7.35984	1.93673	3.42008	5.32836	6.76325	7.14899	5.06718	6.28701	6.76101	7.19112	7.31286	4.98109	0.00192417	0.18432	0.184694	0.00247298	0.048888	0.00764775	0.0780605	0.163742	0.0408646	0.107019	0.182505	0.0604431	0.0816785	0.0171915	0.0482232	0.187774
102	110	KMLNRSLST	2	1049.58	8.6	4.50973	6.04058	6.65434	7.09407	7.17654	2.01051	3.40261	5.2539	6.58197	6.94393	4.86809	6.04467	6.65116	6.98519	7.19161	4.62728	0.0291055	0.0912103	0.126472	0.0543701	0.00562641	0.0804396	0.129838	0.106528	0.0236697	0.117293	0.0237624	0.0290002	0.0170609	0.0349976	0.00362986	0.836566
102	111	KMLNRSLSTF	2	1196.65	14.5	4.95301	6.81815	7.57508	7.97188	8.13502	1.87332	3.38705	5.75042	7.45733	7.82438	5.40531	6.73449	7.5846	7.9446	8.18918	5.36128	0.0727426	0.0831793	0.119325	0.0312979	0.0378592	0.0631493	0.141164	0.0892821	0.0305844	0.137841	0.0477934	0.180721	0.00178583	0.0209711	0.0264394	0.0698686
105	111	NRSLSTF	2	824.426	10.78	2.46672	2.99792	3.19229	3.297	3.34751	1.26547	1.83915	2.59671	3.21832	3.25799	2.63784	3.0127	3.20562	3.28494	3.34946	7.55732	0.0488163	0.0749116	0.00672372	0.0526382	0.077438	0.0099343	0.040328	0.0120777	0.0712692	0.0315579	0.0462171	0.018335	0.00222931	0.111717	0.0170875	2.76085
111	114	FMNA	1	482.207	8.58	0.927332	1.52869	1.97862	2.23601	2.27033	0.192047	0.568772	1.37584	1.86834	2.11788	1.02773	1.54631	1.93761	2.13823	2.2322	0.68071	0.0440541	0.070857	0.0717299	0.00535611	0.00612395	0.0455142	0.0912531	0.117968	0.0805982	0.143214	0.00424624	0.0807968	0.00565726	0.0121797	0.0151723	0.0225682
112	119	MNAFTASD	1	856.351	9.24	1.964	3.90031	5.2087	6.02935	6.07856	0.845763	2.00232	3.76666	5.34328	5.5912	2.42846	4.12164	5.33763	5.88491	6.10387	3.80979	0.14098	0.0245168	0.0851347	0.119566	0.0237938	0.154243	0.0502446	0.0427467	0.15426	0.0107615	0.190828	0.0253248	0.0304133	0.0420413	0.0159275	0.109753
113	119	NAFTASD	1	725.311	8.91	1.29938	3.2046	4.14275	4.95952	4.96729	0.595022	1.88646	3.17102	4.45618	4.6773	1.80347	3.2428	4.23495	4.77855	5.01243	3.15935	0.0218231	0.104802	0.150992	0.0889398	0.0403267	0.0192742	0.0796608	0.107461	0.0986959	0.111982	0.000835616	0.247736	0.0681188	0.0627807	0.0925243	0.114487
120	133	YTLYPFSTQNPKDF	2	1720.82	17.07	0.927778	2.45889	4.36176	6.97913	8.66152	0.799655	2.18417	3.98762	6.38192	8.40647	0.875719	2.33895	4.57795	7.14038	8.54715	2.90942	0.189733	0.15552	0.387213	0.056789	0.198453	0.401695	0.320054	0.290452	0.34837	0.55282	0.0749606	0.00311166	0.212988	0.219361	0.10117	0.265648
120	136	YTLYPFSTQNPKDFQNL	2	2076.01	17.9	0.691493	1.96053	3.38128	4.72019	7.23537	0.657625	1.69445	2.64314	3.7598	5.46761	0.817451	2.11835	3.49859	4.87895	7.37669	7.20684	0.0175785	0.0719229	0.0550026	0.0384436	0.00150151	0.0368517	0.0592671	0.00546782	0.0284922	0.169921	0.00434582	0.0230015	0.00797675	0.00475892	0.00287847	0.00110054
120	136	YTLYPFSTQNPKDFQNL	3	2076.01	17.96	0.588	1.91051	3.18494	4.59362	7.1773	0.706907	1.75263	2.5214	3.78528	5.29119	0.803758	2.03157	3.41237	4.79376	7.29688	7.04652	0.0436717	0.15994	0.0486922	0.0392668	0.0682704	0.0950897	0.0337649	0.0469137	0.0947944	0.146599	0.0181037	0.0830787	0.0476998	0.00395653	0.0371751	0.0445528
120	137	YTLYPFSTQNPKDFQNLL	2	2189.09	19.95	0.702082	1.8652	3.1929	4.51006	7.04415	0.702999	1.66966	2.53947	3.64142	5.32527	0.81392	2.01376	3.29297	4.64269	7.21584	7.99036	0.0246643	0.0375647	0.062374	0.0161278	0.0170976	0.109824	0.0712536	0.0701088	0.0755849	0.201724	0.002608	0.0415246	0.0112588	0.0153282	0.00751823	0.0390634
120	137	YTLYPFSTQNPKDFQNLL	3	2189.1	20.2	0.573983	1.71419	3.03873	4.35656	6.81781	0.544124	1.49905	2.42065	3.42708	5.11957	0.594776	1.84385	3.17225	4.43521	6.97323	7.75199	0.0620029	0.0221096	0.00695522	0.0169569	0.0421898	0.133533	0.16012	0.145811	0.060302	0.281286	0.0147843	0.0139089	0.027875	0.0224429	0.0199803	0.014821
120	138	YTLYPFSTQNPKDFQNLLS	2	2276.13	19.59	0.560819	1.64586	2.80952	3.97155	6.28673	0.524504	1.42384	2.30268	3.22153	4.78521	0.627641	1.73267	2.90456	4.08819	6.39439	9.55198	0.008758	0.064536	0.0950432	0.000748788	0.0202844	0.151506	0.215936	0.220459	0.0819906	0.323725	0.0261717	0.0089957	0.0412116	0.0798092	0.0472868	0.0376893
138	149	SVYLDATFFPCL	2	1375.66	22.78	1.01077	1.30145	1.47847	1.83522	3.24999	0.988803	1.09528	1.20429	1.50703	2.59577	1.07837	1.26126	1.37978	1.96753	3.14428	4.64126	0.177944	0.0560214	0.175705	0.0954443	0.0892628	0.36697	0.0385018	0.0479381	0.156647	0.354281	0.0865029	0.13294	0.249746	0.118195	0.0384244	0.0141351
140	149	YLDATFFPCL	2	1189.56	22.61	1.31407	1.41254	1.61097	2.27496	3.50968	0.960245	1.12683	1.23611	1.82294	2.7405	1.35106	1.40302	1.73106	2.32843	3.39225	2.93602	0.0778443	0.0711785	0.0800521	0.0551594	0.0130308	0.0196909	0.0229082	0.00219678	0.00442638	0.0650918	0.0137237	0.0756174	0.042233	0.0795436	0.111272	0.163508
155	161	WQEGWRL	2	974.484	16.52	0.56703	0.690688	0.936435	1.36968	2.67971	0.295779	0.394505	0.699588	0.904485	1.64118	0.648084	0.747682	1.07239	1.29707	2.57981	3.39085	0.133728	0.0420726	0.212198	0.041316	0.166634	0.0614111	0.062827	0.00697369	0.0937415	0.157945	0.0365615	0.00259674	0.114557	0.216589	0.0610218	0.0584299
155	175	WQEGWRLEHENPSDPQTPLVF	2	2565.22	18.09	2.72184	4.33387	6.04097	8.82166	12.6046	2.07031	3.16516	4.90204	7.5791	10.5421	3.24072	4.44456	6.29091	9.05312	13.002	5.87139	0.0214433	0.0312907	0.0631701	0.149827	0.14464	0.105148	0.151969	0.0270744	0.0439144	0.431114	0.0314523	0.0649519	0.0173249	0.0378404	0.0516752	0.144418
155	175	WQEGWRLEHENPSDPQTPLVF	3	2565.22	18.07	2.76706	4.60991	6.23685	8.9037	12.6215	2.04283	3.46818	5.13321	7.75428	10.5739	3.19236	4.77366	6.49758	9.14701	12.9175	6.10489	0.0390665	0.162675	0.124401	0.155097	0.0619744	0.0963452	0.247629	0.0616422	0.0342778	0.365765	0.0522861	0.114237	0.127246	0.056008	0.025934	0.0685238
155	180	WQEGWRLEHENPSDPQTPLVFKGVVF	2	3095.54	19.9	2.46872	4.44144	6.90829	10.0115	13.6581	1.95156	3.29531	5.365	8.39857	10.9049	2.96038	4.96736	6.97814	10.0366	14.1165	10.0302	0.0763373	0.366757	0.310239	0.265639	0.0611469	0.15217	0.385222	0.220593	0.361662	0.639453	0.0311131	0.207465	0.0208687	0.0148779	0.175858	0.192119
155	180	WQEGWRLEHENPSDPQTPLVFKGVVF	3	3095.55	20.16	2.85997	5.23815	7.48932	10.386	14.0822	2.14536	4.09004	6.06051	8.8148	11.4119	3.31564	5.43561	7.66217	10.5384	14.3754	9.7442	0.0283807	0.166901	0.289331	0.0448577	0.0087394	0.167352	0.401698	0.263632	0.141236	0.637034	0.00423897	0.0486756	0.0154649	0.0143006	0.0251451	0.392077
159	175	WRLEHENPSDPQTPLVF	2	2065.02	17.6	2.031	3.49192	5.12226	7.33857	9.95699	1.45515	2.58898	4.24434	6.45363	8.70332	2.43899	3.84045	5.411	7.48671	10.1854	5.00233	0.0183006	0.0503531	0.122645	0.0757055	0.170494	0.0431619	0.0684381	0.0891853	0.0843736	0.198546	0.0459886	0.0915257	0.0986445	0.0194677	0.00285876	0.13293
159	175	WRLEHENPSDPQTPLVF	3	2065.02	17.49	2.11954	3.62307	5.07287	7.3811	9.96006	1.57957	2.55466	4.43147	6.50049	8.79232	2.562	3.75487	5.44174	7.51944	10.3235	4.98637	0.0889021	0.00769957	0.106017	0.304834	0.263418	0.115497	0.03865	0.374925	0.3476	0.00799231	0.0570725	0.0182517	0.102088	0.102544	0.0433551	0.00564473
169	180	PQTPLVFKGVVF	2	1331.77	18.48	0.664522	1.43383	1.98546	3.47537	5.26136	0.4428	0.74712	1.34901	2.73878	3.38495	0.660199	1.35051	2.1941	3.51383	5.13729	6.34982	0.177738	0.132493	0.0922437	0.0223186	0.00759282	0.102846	0.10258	0.160103	0.0614931	0.0627926	0.00848349	0.0469285	0.0489196	0.206474	0.122343	0.0307875
176	180	KGVVF	1	549.338	12.06	0.126489	0.479836	0.679209	0.992052	1.4594	0.0681391	0.279476	0.47234	0.675866	0.839738	0.16592	0.517266	0.69339	0.999448	1.50542	2.21776	0.0109534	0.00807368	0.046649	0.0224696	0.021485	0.0154328	0.0330615	0.0597366	0.0462561	0.0827195	0.00997458	0.00482026	0.0369085	0.00924493	0.0328105	0.0513346
176	190	KGVVFNEMKGAFTDN	2	1656.81	14.89	2.14018	4.41814	6.92852	8.78162	10.2518	1.54516	3.24821	5.66975	8.18384	8.45338	2.5702	4.64381	7.20801	8.86958	10.6288	8.32459	0.0465515	0.44526	0.122133	0.188372	0.123171	0.103662	0.15877	0.271883	0.431803	0.0359349	0.13083	0.00810856	0.00309856	0.111821	0.248481	0.0100741
176	191	KGVVFNEMKGAFTDNE	2	1785.85	14.57	1.67325	4.04087	6.82461	9.0929	10.6081	0.0891275	1.15328	5.12519	7.64781	8.22578	1.79644	4.2688	7.17202	9.10805	10.5623	9.10108	0.115357	0.148325	0.0233548	0.0528046	0.155225	0.36381	0.916464	0.0495568	0.621629	0.319341	0.230973	0.136314	0.375603	0.169008	0.0460173	0.230801
178	190	VVFNEMKGAFTDN	2	1471.69	16.45	2.20853	4.55553	6.85554	8.22953	9.3217	1.46495	3.31019	5.78205	7.50254	7.84719	2.56038	4.78149	6.98021	8.29676	9.48537	6.45172	0.0599893	0.156914	0.0313659	0.107786	0.0252036	0.145095	0.116748	0.0177411	0.0962643	0.00695683	0.0294403	0.038164	0.00103321	0.1067	0.0096125	0.0251061
181	190	NEMKGAFTDN	2	1126.48	9.6	1.92151	3.92776	6.06978	7.07671	7.53344	1.04296	2.64279	4.78796	6.1311	6.55334	2.22265	4.17753	6.11316	6.92281	7.64147	4.54182	0.0603648	0.157183	0.133467	0.0223222	0.00895465	0.0702691	0.128445	0.0871224	0.038403	0.131331	0.0421884	0.0876592	0.0459693	0.0642452	0.0162772	0.0863371
181	191	NEMKGAFTDNE	2	1255.53	10.25	1.77603	4.07525	6.94226	8.33308	8.93085	0.930374	2.92388	5.81575	7.68638	8.31128	2.07668	4.38297	7.09025	8.20949	9.11619	4.6488	0.0296901	0.176763	0.315694	0.159273	0.157103	0.128919	0.057861	0.102417	0.252792	0.149427	0.138582	0.0430648	0.0572978	0.0302498	0.19437	0.0160728
181	219	NEMKGAFTDNERIFSQHLQNRLLPDHTYSVVSGGDPLCI	3	4402.14	19.33	3.87641	8.23408	14.0418	18.3332	22.0447	3.21617	6.51053	11.9989	17.1273	19.8193	4.37961	8.73887	14.4357	18.157	22.8908	17.7561	0.211122	0.171762	0.329786	0.103874	0.549897	0.477102	0.430042	0.0352954	0.384031	1.21865	0.11805	0.0142707	0.157156	0.0224503	0.171128	0.245303
181	219	NEMKGAFTDNERIFSQHLQNRLLPDHTYSVVSGGDPLCI	4	4402.14	19.48	3.79634	8.2651	13.4529	17.9201	21.8908	3.19392	6.40063	11.1079	16.4693	19.3348	4.40619	8.79134	14.2761	18.3255	22.5557	17.1356	0.492503	0.101192	0.0855152	0.0908527	0.456981	0.520576	0.205045	0.451533	0.0171585	0.347848	0.0614723	0.2955	0.444445	0.0130922	0.270296	0.417318
181	222	NEMKGAFTDNERIFSQHLQNRLLPDHTYSVVSGGDPLCIPEL	3	4741.3	20.25	3.54939	7.08646	15.0661	18.6766	23.3223	2.92069	6.29373	11.3872	16.7575	20.079	4.11316	8.29376	14.7858	19.6784	24.1628	17.1834	0.34585	0.0585351	0.643661	0.0520143	0.0444364	0.00930727	0.609942	0.182795	0.97782	0.645932	0.241125	0.541336	0.970803	0.809155	0.248978	0.344076
184	190	KGAFTDN	2	752.357	5.65	1.20496	2.83939	4.33641	4.42951	4.59	0.756441	2.1522	3.70843	4.24425	4.42234	1.51871	3.1303	4.32194	4.51372	4.67038	3.19431	0.132833	0.0837371	0.263899	0.143601	0.099502	0.074326	0.120096	0.114912	0.075142	0.184792	0.170027	0.111319	0.18514	0.230316	0.0371042	0.161369
191	198	ERIFSQHL	2	1029.55	12.73	0.260688	0.217874	0.484208	1.08207	2.52841	0.22255	0.195644	0.469131	0.780007	1.56569	0.210223	0.28713	0.402496	1.06448	2.45506	3.34283	0.00554973	0.0594194	0.020908	0.00144255	0.158659	0.0741636	0.135191	0.196221	0.170909	0.241147	0.0230819	0.0295531	0.0444146	0.178993	0.108576	0.168141
191	207	ERIFSQHLQNRLLPDHT	2	2104.11	13.98	1.10295	1.61698	1.96624	3.2356	5.53106	0.585381	0.942745	0.99754	1.69169	3.66585	1.47444	1.2851	1.96134	3.04951	5.21614	6.20046	0.0810263	0.0554818	0.297761	0.131286	0.0595371	0.170955	0.139267	0.255079	0.283614	0.794459	0.294676	0.8356	0.105217	0.11992	0.514365	0.161398
191	207	ERIFSQHLQNRLLPDHT	3	2104.11	13.63	1.27833	1.64532	1.95346	2.75552	5.21382	1.02654	1.34927	1.54024	2.22807	4.04177	1.38129	1.65925	1.89988	2.72918	5.27624	6.5316	0.0357178	0.146129	0.134312	0.0246519	0.256968	0.130075	0.118192	0.0971685	0.292675	0.672873	0.0380226	0.0669743	0.0195941	0.00480392	0.0291759	0.0117889
191	219	ERIFSQHLQNRLLPDHTYSVVSGGDPLCI	2	3294.68	18.91	3.44848	6.46854	10.0243	13.3364	15.8278	2.70273	4.51313	8.55126	11.9414	13.8649	3.77171	6.63139	11.0862	13.7825	15.5057	10.9239	0.209228	0.402111	0.427837	0.229815	0.0852314	0.521863	0.181502	0.56252	0.142901	0.0914446	0.291651	0.216419	0.105406	0.168212	0.268314	0.0574449
191	219	ERIFSQHLQNRLLPDHTYSVVSGGDPLCI	3	3294.68	18.43	4.04793	7.3004	10.8354	13.6679	16.3269	2.94999	5.3501	8.5179	11.8763	14.0737	4.47363	7.48551	11.1144	13.8029	16.661	10.6627	0.00639255	0.223401	0.0733557	0.254239	0.118356	0.111791	0.133959	0.00606201	0.0419359	0.368819	0.116617	0.125571	0.10611	0.0222583	0.0550105	0.0379394
191	222	ERIFSQHLQNRLLPDHTYSVVSGGDPLCIPEL	3	3633.85	19.66	4.13674	7.52128	11.3186	14.6515	17.649	2.97593	5.40908	8.85058	12.4796	15.0403	4.596	7.78322	11.5685	14.761	18.1232	10.8548	0.0498963	0.205344	0.0621181	0.223339	0.101574	0.060213	0.149487	0.0685383	0.0603922	0.428843	0.00704326	0.162734	0.016008	0.0025156	0.00708242	0.0698364
191	224	ERIFSQHLQNRLLPDHTYSVVSGGDPLCIPELTW	3	3920.98	21.76	2.46039	7.01232	11.5748	14.984	18.4653	1.9195	4.66025	9.33968	13.1715	16.8506	2.98002	7.19527	11.3401	15.4956	19.1853	11.4146	0.263594	0.432865	0.0606681	0.504907	0.47102	0.279214	0.0445695	0.100887	0.0638353	0.616834	0.0121849	0.610283	0.104306	0.0371513	0.321574	0.2122
192	207	RIFSQHLQNRLLPDHT	2	1975.06	13.51	1.63007	1.68547	2.27833	2.70735	4.89925	0.674456	0.719122	0.792801	1.5563	3.29584	1.53171	1.66592	2.42793	2.49212	5.51104	5.40067	0.0784067	0.12126	0.0259473	0.0564423	0.00177581	0.682227	0.24494	0.40934	0.0438618	0.0339208	0.194009	0.106768	0.136216	0.0586442	0.231009	0.378425
192	219	RIFSQHLQNRLLPDHTYSVVSGGDPLCI	3	3165.63	17.69	4.23784	6.96512	10.3661	12.9458	15.3511	3.04837	5.05342	8.36202	11.3661	13.4167	4.28585	7.4139	10.6612	13.0775	15.3451	10.5084	0.223303	0.208512	0.209807	0.141601	0.285219	0.420206	0.172304	0.164455	0.0244168	0.30688	0.126891	0.0406206	0.0471944	0.0093367	0.197335	0.278239
192	222	RIFSQHLQNRLLPDHTYSVVSGGDPLCIPEL	3	3504.81	19.68	4.1218	6.96472	10.4464	13.4586	15.7961	2.96625	5.08194	8.14154	11.6132	13.9606	4.24332	7.34436	10.7026	13.3398	16.3278	12.1288	0.0375413	0.0619215	0.0331621	0.413075	0.387393	0.0742031	0.270444	0.199315	0.313663	0.0974661	0.224592	0.166594	0.0795293	0.0599352	0.0137982	0.428704
197	207	HLQNRLLPDHT	2	1343.72	11.14	0.478847	1.63629	2.07745	2.12542	2.76817	0.392158	1.5144	2.09644	2.09982	2.7994	0.576846	1.70654	2.05435	2.10237	2.87736	6.50882	0.0127525	0.0279081	0.0483706	0.0282558	0.00519957	0.00971023	0.0265216	0.0113662	0.041616	0.0572241	0.00258355	0.0266595	0.0194546	0.0113598	0.040072	0.0388301
208	225	YSVVSGGDPLCIPELTWE	2	1964.93	21.33	1.5845	2.01994	2.36854	3.55034	6.49482	1.41534	1.85252	2.19918	3.4799	6.36605	1.74105	1.99931	2.47856	3.71431	6.82767	6.05981	0.0257117	0.0278135	0.0713478	0.0664412	0.0735294	0.215329	0.180847	0.267888	0.182381	0.0420347	0.00633732	0.0202524	0.0383544	0.0386234	0.00543556	1.43879
220	227	PELTWEQL	2	1015.51	17.55	0.260556	1.29405	2.74598	4.02828	4.82576	0.216518	1.09406	2.6999	4.08003	4.59043	0.319029	1.41393	2.83185	4.20544	4.87668	3.99937	0.0943456	0.107075	0.0844634	0.0702072	0.0964354	0.0117977	0.00643218	0.0533379	0.00212795	0.10646	0.110916	0.0812	0.0802747	0.000176071	0.016279	0.107634
220	242	PELTWEQLKQFHATHYHPSNARF	5	2837.39	15.53	0.897597	2.57047	4.75734	7.75449	12.3864	0.558466	1.90286	4.83237	8.25369	12.5187	0.83952	2.56106	4.97717	7.90079	12.333	11.0507	0.170471	0.332066	0.370902	0.0830704	0.194136	0.104526	0.139161	0.0270256	0.0605733	0.211546	0.141109	0.161586	0.145924	0.137311	0.41345	0.142983
223	242	TWEQLKQFHATHYHPSNARF	3	2498.21	14.16	0.345603	1.04309	2.50334	4.52235	8.20763	0.336404	0.862306	2.42553	5.05299	9.03386	0.443288	1.1371	2.66168	4.74671	8.50384	7.87415	0.0518366	0.0511458	0.0287711	0.0433546	0.0690099	0.0850116	0.00960461	0.0345718	0.00638638	0.285916	0.0260058	0.00632923	0.0317351	0.00538622	0.0467633	0.00608339
224	239	WEQLKQFHATHYHPSN	2	2022.96	12.69	0.467792	0.924109	1.61099	3.45013	7.34674	0.315938	0.815802	1.54623	3.99265	8.48059	0.19661	0.790608	1.74204	3.47541	7.45484	4.86521	0.24956	0.107347	0.00627219	0.0402039	0.0893616	0.0561193	0.0749409	0.192283	0.046054	0.35088	0.176931	0.0815416	0.219218	0.119172	0.138509	0.00832161
225	239	EQLKQFHATHYHPSN	2	1836.88	8.89	0.212522	0.711814	1.73636	3.58063	7.0603	-0.138047	0.577519	1.55785	3.31076	8.26063	0.177124	0.732362	1.80618	3.45677	7.33215	4.47488	0.088391	0.0626762	0.374229	0.184095	0.250307	0.159534	0.406334	0.3611	0.398766	0.781945	0.0452062	0.19955	0.0887877	0.117934	0.0967569	0.0675944
226	242	QLKQFHATHYHPSNARF	2	2082.04	11.42	0.623616	1.09921	1.75939	2.85799	5.70567	0.366967	0.881921	1.58956	3.04204	6.43819	0.463345	0.901158	1.77729	2.89769	5.87022	5.23454	0.218454	0.233079	0.0628264	0.14938	0.113048	0.044147	0.0164585	0.0405436	0.0914315	0.427467	0.0657657	0.000405634	0.110412	0.0268625	0.087449	0.0334499
226	242	QLKQFHATHYHPSNARF	3	2082.04	12.22	0.544547	0.906111	1.60485	2.61787	5.63875	0.389838	0.768951	1.36319	2.82487	6.48882	0.475378	0.876498	1.54208	2.6647	5.91341	5.12362	0.273231	0.0149868	0.184513	0.0869727	0.0085151	0.0501777	0.0534563	0.0312194	0.0418566	0.364917	0.0341291	0.0575385	0.00854543	0.00974418	0.115578	0.0138678
228	242	KQFHATHYHPSNARF	2	1840.9	11.79	0.701115	1.1791	1.47518	2.08428	3.73445	0.669	1.18715	1.48179	2.11636	4.21427	0.816486	1.15092	1.60881	2.16337	3.87348	3.90432	0.0636998	0.0313532	0.00419724	0.111094	0.213885	0.0401768	0.0634964	0.0189981	0.00627034	0.54222	0.081027	0.0531822	0.0549242	0.0715094	0.0692427	0.0182543
228	242	KQFHATHYHPSNARF	3	1840.9	11.41	0.576913	0.920967	1.31298	1.83646	3.31518	0.546102	0.885489	1.19532	1.82519	3.89607	0.634812	0.920654	1.26637	1.90205	3.47221	3.98943	0.00330209	0.121307	0.0973383	0.118866	0.211918	0.0657294	0.0791805	0.171782	0.138233	0.679839	0.0276654	0.068906	0.114676	0.0985352	0.0589401	0.0146384
243	252	FTYGNFPLEQ	1	1215.57	15.8	-0.176294	0.740926	2.67872	3.10323	3.39292	-0.256451	0.64522	2.76144	3.17941	3.28335	-0.263168	0.913305	2.74958	3.11043	3.38531	3.43078	0.00554159	0.00509959	0.0390898	0.0531448	0.0409392	0.0424405	0.0555935	0.0114052	0.00143157	0.0494441	0.0675196	0.0320549	0.0633473	0.00411228	0.0407088	0.0665291
243	252	FTYGNFPLEQ	2	1215.57	15.72	0.263766	1.18661	2.96434	3.38592	3.57735	0.211355	1.02635	2.94787	3.34253	3.55002	0.268839	1.2987	3.04062	3.33574	3.58989	3.60557	0.0635074	0.0237208	0.0569518	0.0383407	0.0519764	0.0116189	0.0458201	0.00387123	0.0431781	0.079794	0.0259119	0.0295077	0.0191254	0.00991916	0.0291978	0.0330899
243	254	FTYGNFPLEQHL	2	1465.71	17.8	0.443862	1.4426	3.50972	4.01962	4.56153	0.554644	1.52234	3.7135	4.10312	4.80603	0.456886	1.64767	3.55174	3.96134	4.58634	4.72664	0.106901	0.128902	0.0821856	0.00159844	0.0118327	0.00550403	0.00508324	0.0760568	0.0432928	0.0954067	0.00231663	0.0468976	0.0829055	0.0229652	0.0144171	0.0939634
243	259	FTYGNFPLEQHLKQIHE	3	2101.05	16.25	0.62627	1.75555	3.86788	4.72644	5.74049	0.85266	1.61019	4.15353	4.73706	5.53552	0.467558	1.74372	3.86537	4.67125	5.66453	7.46622	0.190711	0.0513129	0.0102475	0.084856	0.167503	0.3966	0.595374	0.317423	0.189139	0.365742	0.0929886	0.0762031	0.144209	0.0365631	0.0525865	0.00146202
243	259	FTYGNFPLEQHLKQIHE	4	2101.05	16.95	0.455923	1.39158	3.5245	4.20837	4.88617	0.243539	1.20631	3.44502	4.28713	5.12885	0.302419	1.46224	3.83499	4.38122	5.0544	7.91239	0.022305	0.130312	0.158956	0.100052	0.103376	0.189387	0.244688	0.11048	0.109398	0.138162	0.150022	0.0765537	0.0771644	0.0270439	0.114341	0.107202
243	261	FTYGNFPLEQHLKQIHEEA	2	2301.13	16.61	0.565908	1.79411	4.07968	5.06789	6.60894	0.604084	1.56857	4.07011	5.07706	6.78936	0.699352	1.93706	4.18739	5.09526	6.79267	9.2181	0.0279404	0.002943	0.0614272	0.0191012	0.0169713	0.0182196	0.0309322	0.1069	0.043582	0.0280422	0.183244	0.0290461	0.0565207	0.0319154	0.0651551	0.0090553
243	261	FTYGNFPLEQHLKQIHEEA	3	2301.13	17.55	0.598211	1.72209	4.01809	4.95095	6.5809	0.604118	1.59514	3.98419	4.96614	6.66173	0.621504	1.87914	4.10541	4.95598	6.71443	9.2032	0.000542939	0.0864892	0.028614	0.0196782	0.049049	0.054909	0.021146	0.0107837	0.0173962	0.126233	0.0407741	0.0466689	0.0355694	0.0360424	0.0411835	0.072002
243	262	FTYGNFPLEQHLKQIHEEAL	2	2414.22	18.23	0.656737	1.86125	4.13835	5.04191	6.70032	0.60105	1.6921	4.20681	5.19009	6.72017	0.722773	1.94129	4.28157	5.14288	6.71191	9.43158	0.0523786	0.00594324	0.0651059	0.00375095	0.0397365	0.132076	0.0118373	0.120281	0.0280759	0.209535	0.0494362	0.0303541	0.160223	0.0509251	0.086436	0.079092
243	265	FTYGNFPLEQHLKQIHEEALSKF	2	2776.42	19.68	0.893962	2.07468	4.97678	6.73608	9.7965	0.645092	2.03329	4.85173	6.77999	10.0908	0.696094	2.48306	5.13105	6.89554	10.1376	13.4668	0.0121056	0.268955	0.26895	0.0349266	0.191112	0.161092	0.00804914	0.00356653	0.0494918	0.0925536	0.00168835	0.0349966	0.144141	0.0523784	0.145561	0.13979
243	265	FTYGNFPLEQHLKQIHEEALSKF	3	2776.42	20.07	0.765685	2.14142	4.78754	6.54831	9.73756	0.619811	1.93851	4.65429	6.54553	9.89359	0.820663	2.34807	4.8441	6.74497	9.95972	13.3743	0.0719326	0.0233144	0.0316757	0.0364856	0.0418472	0.0626584	0.0100545	0.0524738	0.0292219	0.147467	0.0300125	0.026393	0.0329868	0.0561957	0.0197554	0.0805024
243	265	FTYGNFPLEQHLKQIHEEALSKF	4	2776.42	20.03	0.656672	2.04238	4.79515	6.52809	9.80541	0.835357	2.13652	4.80036	6.65574	10.2659	0.803869	2.37458	4.97056	6.7964	9.86751	13.5561	0.0165025	0.0761887	0.0754892	0.00383344	0.0958783	0.0427503	0.0911508	0.163625	0.166711	0.0793404	0.000657616	0.0461775	0.254934	0.111085	0.251092	0.16344
243	285	FTYGNFPLEQHLKQIHEEALSKFQKIEPSTVVPAQTPWDKPRE	3	5063.62	19.33	6.38545	12.5602	17.1252	20.349	24.7011	5.754	12.1613	17.157	20.3563	24.829	7.03906	12.7157	17.717	20.4311	24.9709	22.8318	0.0245284	0.365616	0.0219459	0.342119	0.300319	0.150177	0.296566	0.131158	0.277128	0.743662	0.555829	0.0872859	0.174125	0.0388723	0.239527	0.277069
243	285	FTYGNFPLEQHLKQIHEEALSKFQKIEPSTVVPAQTPWDKPRE	4	5063.62	19.91	6.07642	12.1899	17.0771	20.4653	24.8419	5.61684	11.7736	17.0597	20.3963	24.7913	6.70876	12.5476	17.2566	20.5634	25.1453	22.9737	0.00126801	0.135335	0.00588511	0.205496	0.0945372	0.0962662	0.131397	0.00160038	0.207752	0.299496	0.0107321	0.0226396	0.0801224	0.0430559	0.0766278	0.163222
243	286	FTYGNFPLEQHLKQIHEEALSKFQKIEPSTVVPAQTPWDKPREF	4	5210.67	19.87	6.12278	12.1168	17.3635	20.793	25.453	5.80339	12.0784	17.533	21.2116	26.0227	6.66234	12.6071	17.4942	20.9686	25.672	22.8646	0.0996495	0.220347	0.0369105	0.153123	0.156027	0.241053	0.157539	0.0125547	0.054798	0.431861	0.158666	0.0206789	0.0692943	0.095935	0.11438	0.0149492
243	295	FTYGNFPLEQHLKQIHEEALSKFQKIEPSTVVPAQTPWDKPREFQITCGPDSF	4	6159.07	20.83	8.75038	15.9745	22.2654	26.3535	31.2441	8.43989	16.8764	22.787	27.4858	32.9389	9.45249	16.5296	22.024	26.139	31.4865	24.9446	0.357798	0.0756713	0.450554	0.136354	0.511679	0.916743	1.09972	1.11879	0.85169	1.41296	0.0799606	0.319767	0.103591	0.146853	0.0285087	0.801921
249	259	PLEQHLKQIHE	3	1371.74	10.52	0.252774	0.709321	1.76596	2.39289	2.92707	0.314081	0.520177	1.79491	2.30078	3.04035	0.295638	0.691369	1.8214	2.26547	3.0738	5.30313	0.0182101	0.110059	0.0964704	0.0370268	0.109477	0.0852921	0.00558735	0.0905318	0.072631	0.176085	0.113522	0.124571	0.0881678	0.0243627	0.146928	0.00969791
249	261	PLEQHLKQIHEEA	2	1571.82	11.17	0.539459	0.982252	1.99612	3.03166	4.38195	0.408761	0.630456	1.91557	2.8684	4.58028	0.423346	0.950267	2.0822	2.89779	4.60083	6.48232	0.0916004	0.0948707	0.0184877	0.0940966	0.102731	0.0725217	0.00527341	0.104252	0.0758242	0.280889	0.089971	0.00307502	0.0688413	0.0360465	0.120977	0.127277
249	285	PLEQHLKQIHEEALSKFQKIEPSTVVPAQTPWDKPRE	3	4334.3	17.17	5.10199	11.5664	15.6425	18.07	22.2741	5.50159	11.6707	15.8397	18.6883	23.3367	5.43885	11.4958	15.254	17.8302	23.2169	19.7001	0.107727	1.18128	0.596981	0.371739	0.422019	0.112468	0.251809	0.687773	0.958681	0.842363	0.617472	0.520968	0.219476	0.0841094	0.422702	0.0485926
249	285	PLEQHLKQIHEEALSKFQKIEPSTVVPAQTPWDKPRE	4	4334.29	16.88	7.28061	12.5876	16.2553	19.1022	22.4997	6.90829	12.7541	17.0059	19.6163	23.5929	7.83011	12.9944	16.706	19.2119	22.8727	19.1629	0.0327825	0.0918709	0.336017	0.179887	0.257233	0.0766281	0.178677	0.204766	0.0751542	0.171382	0.234322	0.033946	0.367243	0.235509	0.262209	0.692154
253	259	HLKQIHE	1	904.5	7.28	0.239188	0.270774	0.16291	0.298636	0.684683	0.244966	0.20695	0.221618	0.237708	0.670528	0.215408	0.235229	0.240875	0.262602	0.719709	2.39595	0.0464355	0.10751	0.00614462	0.0040208	0.0477668	0.0173498	0.0346549	0.0473363	0.0307097	0.059033	0.0319662	0.00679761	0.0362116	0.0201137	0.0332459	0.0491182
253	259	HLKQIHE	2	904.502	8.2	0.132539	0.164314	0.166293	0.209245	0.606674	0.121964	0.138088	0.141521	0.143988	0.598181	0.133851	0.139589	0.161364	0.183128	0.630918	2.35602	0.0275092	0.0326419	0.00810929	0.000980756	0.021727	0.0113976	0.0183612	0.0132144	0.0457286	0.0134607	0.0288693	0.00679289	0.0141371	0.00795763	0.00634517	0.0118224
253	259	HLKQIHE	3	904.499	6.76	0.19897	0.137305	0.143529	0.157013	0.450272	0.143935	0.152544	0.13089	0.191162	0.501923	0.19718	0.155266	0.19725	0.182794	0.533192	2.33148	0.08098	0.049643	0.0348802	0.00977498	0.0233599	0.00183537	0.0261908	0.0495497	0.00192993	0.0315143	0.0788577	0.0160356	0.0186642	0.0183913	0.00607621	0.0391109
253	261	HLKQIHEEA	1	1104.58	6.95	0.262123	0.129496	0.327044	0.810927	2.25738	0.208814	0.186966	0.223027	0.766488	2.49171	0.231916	0.178112	0.226166	0.843155	2.40667	3.05517	0.0229038	0.070782	0.0529549	0.013767	0.119425	0.189214	0.117544	0.0729719	0.0450026	0.121775	0.222052	0.0598098	0.0457932	0.0587019	0.0477494	0.0604248
253	261	HLKQIHEEA	2	1104.58	8.43	0.226275	0.232115	0.34392	0.890925	2.2675	0.157742	0.20338	0.287721	0.886377	2.35506	0.173457	0.234289	0.344753	0.946006	2.3857	3.12169	0.0185888	0.0228398	0.0214479	0.0181185	0.0112494	0.011863	0.0339967	0.026978	0.00356754	0.107361	0.00859912	0.0261684	0.0407319	0.0112882	0.012996	0.0465641
253	261	HLKQIHEEA	3	1104.58	7.05	0.232573	0.193982	0.316628	0.824829	2.20811	0.168789	0.18275	0.332548	0.817231	2.36574	0.220482	0.281232	0.252016	0.836092	2.31605	3.12586	0.0349534	0.0592318	0.0766303	0.00654147	0.0282255	0.085608	0.00555879	0.0675969	0.0703652	0.0621054	0.11654	0.0410869	0.0453193	0.0252098	0.0475272	0.0548052
253	265	HLKQIHEEALSKF	2	1579.86	13.93	0.257416	0.951569	2.0308	3.68976	6.5207	0.266873	0.993344	2.00257	3.77434	6.71938	0.29261	1.04724	2.14632	3.89468	6.68974	5.26371	0.00414547	0.000420019	0.050485	0.00416677	0.0270742	0.00316097	0.0188732	0.0204504	0.0714712	0.0966206	0.0066916	0.0038872	0.0433946	0.0549865	0.0192468	0.0849103
253	265	HLKQIHEEALSKF	3	1579.86	12.56	0.310231	0.808511	1.80223	3.27221	5.78748	0.293597	0.876292	1.841	3.30516	5.84511	0.291171	0.944871	1.93619	3.3793	5.9111	6.03611	0.0488645	0.0712993	0.000919253	0.110759	0.0264674	0.0713098	0.0198666	0.027726	0.00333954	0.0294486	0.00145715	0.0823528	0.0812761	0.0512338	0.0578243	0.0272003
253	285	HLKQIHEEALSKFQKIEPSTVVPAQTPWDKPRE	3	3867.06	14.88	7.21697	13.3846	16.7474	19.6897	23.1513	6.93578	13.5471	17.1576	20.3311	23.7113	7.83498	13.656	16.985	19.9271	23.2773	15.0502	0.100249	0.208139	0.145111	0.165805	0.0869721	0.0771017	0.0903096	0.0499856	0.204888	0.309087	0.0471225	0.0749305	0.0365366	0.0716829	0.0762053	0.201006
253	285	HLKQIHEEALSKFQKIEPSTVVPAQTPWDKPRE	4	3867.06	15.4	5.80073	10.7188	13.9907	16.8	19.0191	5.79753	11.1703	14.5327	16.8397	20.1174	6.24954	11.0824	14.3266	16.8197	19.1687	15.1848	0.234525	0.262697	0.305359	0.074611	0.353854	0.311848	0.507888	0.481379	0.383415	0.0797102	0.126217	0.293585	0.227803	0.179067	0.153489	0.317097
253	295	HLKQIHEEALSKFQKIEPSTVVPAQTPWDKPREFQITCGPDSF	3	4962.54	18.25	10.7756	17.591	22.0473	25.5912	29.658	9.62125	18.1529	22.0997	26.394	30.924	10.4872	17.6103	21.4412	26.0766	30.2805	17.863	0.058926	0.133143	0.423126	0.460788	0.691856	0.291597	0.395192	0.52607	0.00659673	0.224418	0.562019	0.0954962	0.241782	0.215296	0.0552922	0.22309
253	295	HLKQIHEEALSKFQKIEPSTVVPAQTPWDKPREFQITCGPDSF	4	4962.52	17.58	10.1587	17.7748	21.9341	25.6647	30.1056	9.51867	17.5093	22.023	26.1526	31.0885	11.2771	17.8801	22.0881	25.8823	30.3172	18.1374	0.28341	0.505351	0.373949	0.312077	0.157046	0.110634	0.475349	0.0323955	0.167535	0.739392	0.0266577	0.0992429	0.147762	0.149872	0.0469893	0.0784745
260	285	EALSKFQKIEPSTVVPAQTPWDKPRE	4	2981.58	14.46	6.51525	11.8251	14.5649	16.6361	18.7165	6.18485	11.7568	14.8007	16.8205	19.0462	7.21814	12.0699	14.6687	16.5921	18.7518	12.111	0.0642468	0.36794	0.0778686	0.11197	0.0823834	0.0660318	0.33008	0.0891639	0.240038	0.32549	0.16111	0.166971	0.041879	0.105021	0.0802289	0.0580182
260	286	EALSKFQKIEPSTVVPAQTPWDKPREF	3	3128.65	16.22	6.66119	12.0538	14.741	16.861	19.0699	6.25495	11.858	14.9538	17.2441	19.5448	7.25296	12.2792	14.8477	16.9325	19.2736	12.2814	0.0825473	0.242967	0.0370694	0.117814	0.169243	0.0291219	0.342563	0.00688144	0.180252	0.331695	0.0114459	0.0731747	0.022123	0.0593541	0.00169409	0.0719544
260	295	EALSKFQKIEPSTVVPAQTPWDKPREFQITCGPDSF	3	4077.04	17.89	10.1708	17.0898	20.864	23.9542	27.1555	9.16433	16.5024	20.507	23.7907	27.2276	10.9489	17.1982	20.8027	23.8485	27.1459	14.7745	0.129444	0.4357	0.599459	0.285176	0.0507054	0.0411687	0.329451	0.1666	0.344733	0.509837	0.0160407	0.134877	0.101011	0.0623269	0.0864065	0.0820793
262	285	LSKFQKIEPSTVVPAQTPWDKPRE	3	2781.5	14.11	6.72549	11.8261	14.2065	15.9756	17.5002	6.23324	11.7128	14.4613	16.2831	17.9006	7.2912	11.9026	14.2692	15.9685	17.6672	10.871	0.0331306	0.232032	0.108822	0.185195	0.0631907	0.0749635	0.276503	0.0549019	0.0675812	0.263367	0.00783896	0.190937	0.0548926	0.0196002	0.0387197	0.0466174
263	285	SKFQKIEPSTVVPAQTPWDKPRE	3	2668.41	13.56	6.55249	11.4132	13.4835	15.1248	16.4378	6.09008	11.2734	13.7653	15.3975	16.7765	7.12095	11.4236	13.6176	15.1596	16.5925	10.5643	0.0110056	0.222972	0.0938219	0.0937098	0.00839058	0.0547021	0.226491	0.0230883	0.105831	0.10667	0.0284823	0.24328	0.018237	0.0912748	0.0285962	0.102495
263	285	SKFQKIEPSTVVPAQTPWDKPRE	4	2668.41	13.99	6.44313	11.3328	13.4397	15.0802	16.4621	6.09588	11.3118	13.7402	15.2791	16.7998	7.12664	11.454	13.4958	15.0948	16.5046	10.4807	0.0551896	0.208698	0.0374151	0.0356091	0.0712685	0.121612	0.0402797	0.0545317	0.0258862	0.166688	0.0186292	0.194704	0.0378012	0.126591	0.0733979	0.195587
263	286	SKFQKIEPSTVVPAQTPWDKPREF	3	2815.48	15.34	6.71041	11.6518	13.5952	15.325	16.8914	6.2128	11.5107	14.1134	15.8132	17.3747	7.27169	11.8331	13.9224	15.4663	16.9996	10.6368	0.0834093	0.271119	0.00319105	0.221054	0.170496	0.100769	0.35444	0.0444906	0.030038	0.136661	0.0382166	0.141228	0.123687	0.310825	0.217173	0.0914237
263	286	SKFQKIEPSTVVPAQTPWDKPREF	4	2815.48	15.28	6.8626	11.9793	14.4971	16.1366	17.6115	6.31781	11.7969	14.8571	16.4379	17.7518	7.45331	12.1804	14.5035	16.1575	17.786	10.184	0.226091	0.480464	0.118168	0.0171807	0.254997	0.235541	0.221733	0.357867	0.372213	0.390307	0.168211	0.149592	0.229314	0.0654994	0.163041	0.00872195
263	295	SKFQKIEPSTVVPAQTPWDKPREFQITCGPDSF	3	3763.88	17.94	9.80789	16.1481	19.268	21.5246	23.9436	8.95293	15.7814	19.5073	22.1364	24.6899	10.7114	16.1654	19.448	21.8375	24.2825	13.3505	0.132077	0.400234	0.16076	0.367105	0.229136	0.0504474	0.31859	0.000281714	0.0279815	0.530412	0.0717876	0.140998	0.04444	0.0978043	0.0644854	0.0603002
266	285	QKIEPSTVVPAQTPWDKPRE	2	2306.21	13.01	5.68412	9.60137	11.3377	12.6864	13.4627	5.27276	9.42642	11.5716	12.8223	13.6594	6.04864	9.65508	11.4466	12.5884	13.5374	8.71495	0.0675793	0.127937	0.0984461	0.0539488	0.0774019	0.00554925	0.22297	0.0839186	0.0438655	0.163291	0.0284938	0.0740326	0.00835278	0.00385851	0.0285159	0.112039
266	285	QKIEPSTVVPAQTPWDKPRE	3	2306.21	12.71	5.59973	9.57667	11.3569	12.6588	13.4651	5.25203	9.43841	11.6392	12.8423	13.6897	6.01332	9.66162	11.4669	12.6283	13.5392	8.79734	0.0359265	0.169565	0.11708	0.079506	0.0781828	0.00484399	0.242153	0.0112284	0.0884234	0.106945	0.00375749	0.0307466	0.0463752	0.0178685	0.00162471	0.0704023
266	285	QKIEPSTVVPAQTPWDKPRE	4	2306.22	13.12	5.53405	9.49783	11.1892	12.3452	13.2186	5.1974	9.16274	11.5319	12.7949	13.4551	5.82684	9.56346	11.3783	12.2934	13.3676	8.8338	0.00611765	0.113767	0.117632	0.237039	0.110538	0.0503008	0.423534	0.0818355	0.170654	0.0571628	0.143438	0.0289451	0.0288961	0.00616836	0.100279	0.100349
266	286	QKIEPSTVVPAQTPWDKPREF	3	2453.28	14.53	5.47047	9.52047	11.4505	12.7127	13.7705	5.25112	9.59973	11.9226	13.289	14.2493	5.93404	9.55938	11.504	12.7343	13.8887	8.85867	0.00248323	0.187295	0.067118	0.0473986	0.0352233	0.0676543	0.163344	0.000990483	0.0136095	0.163864	0.0320992	0.117611	0.0283626	0.0374429	0.0108932	0.108286
266	295	QKIEPSTVVPAQTPWDKPREFQITCGPDSF	3	3401.68	17.85	8.86016	14.2983	17.1285	19.005	20.8707	8.17767	14.0424	17.3082	19.5186	21.6503	9.60422	14.314	17.1327	19.0943	21.138	11.9089	0.0584065	0.417915	0.00241141	0.356781	0.164372	0.0109316	0.207923	0.109321	0.12213	0.475598	0.0655562	0.11889	0.0670538	0.0247902	0.0838021	0.0184661
286	295	FQITCGPDSF	1	1114.49	16.9	2.4849	3.62438	4.34338	5.04613	5.91819	2.01207	3.22095	4.05628	4.78318	5.89614	2.75033	3.60682	4.39089	5.08869	6.02656	3.4653	0.0508242	0.0905148	0.0138886	0.0852929	0.0413564	0.0313969	0.0582072	0.0985299	0.00290109	0.092487	0.0307682	0.0224149	0.0474431	0.0327054	7.085e-05	0.0374365
286	295	FQITCGPDSF	2	1114.49	16.82	2.47261	3.58506	4.31718	4.9942	5.86185	1.99014	3.19923	4.03825	4.74351	5.85424	2.75649	3.54673	4.37445	5.03256	5.97	3.27634	0.00411813	0.10379	0.0446819	0.0032646	0.0202848	0.0424598	0.0764506	0.0959096	0.0280505	0.114213	0.0136325	0.0699841	0.0266015	0.0594982	0.0319178	0.000147627
287	295	QITCGPDSF	1	967.422	14.75	2.78316	3.96855	4.76608	5.49347	6.12429	2.36376	3.70928	4.61526	5.31914	6.3307	3.02928	3.92496	4.73571	5.52349	6.15629	2.8687	0.0553503	0.0574652	0.0886894	0.0215768	0.0583175	0.166548	0.0513174	0.111284	0.0693483	0.0212913	0.046174	0.1246	0.0725732	0.0556075	0.00544811	0.00363509
287	295	QITCGPDSF	2	967.418	13.36	2.66825	3.84547	4.71466	5.41554	6.01185	2.11359	3.502	4.54515	5.29347	6.11699	2.89506	3.77381	4.68522	5.39019	6.21573	2.73978	0.0589714	0.048062	0.0177724	0.0606346	0.0540128	0.130549	0.125372	0.0677479	0.0701678	0.0848622	0.0329678	0.194902	0.014007	0.0173579	0.0616532	0.021552
296	306	ATDPSKQTTVS	1	1134.56	3.93	2.27021	3.93616	4.47645	4.91641	5.33527	1.97402	3.66047	4.32402	4.81026	5.19774	2.46445	3.90256	4.54626	4.84326	5.4207	5.97535	0.10674	0.111843	0.195891	0.167328	0.120455	0.000710598	0.180109	0.0181618	0.0279709	0.00686072	0.0410068	0.0877149	0.0509347	0.0378108	0.0167838	0.303833
296	306	ATDPSKQTTVS	2	1134.56	4.31	2.32723	3.99834	4.55884	4.95585	5.44033	2.03107	3.80502	4.3524	4.818	5.30383	2.56244	3.99753	4.55545	4.86227	5.38322	5.60655	0.017909	0.0850498	0.0630398	0.0420652	0.00139033	0.0136677	0.143201	0.0100146	0.0136467	0.0418635	0.0517973	0.000399716	0.030505	0.00104943	0.151578	0.075118
296	308	ATDPSKQTTVSVS	2	1320.67	6.23	2.16983	3.82571	4.39726	4.84244	5.56763	1.85632	3.54731	4.14085	4.57973	5.31337	2.41452	3.83391	4.39999	4.73313	5.61862	7.04594	0.0349455	0.118994	0.0941803	0.00446754	0.0633408	0.0133784	0.133057	0.0384783	0.071094	0.0707389	0.0131225	0.0249804	0.01569	0.029375	0.0273722	0.101043
296	310	ATDPSKQTTVSVSFL	2	1580.82	15.57	1.68451	3.13225	3.72616	4.12156	5.18133	1.42674	2.85161	3.38804	3.88151	4.69922	1.88853	3.12477	3.76187	4.15436	5.30913	7.48451	0.0519622	0.0756452	0.0266048	0.0690361	0.0180456	0.00336781	0.0099344	0.016541	0.0101007	0.101261	0.0495366	0.0263328	0.0278731	0.00279612	0.0622211	0.0549396
296	317	ATDPSKQTTVSVSFLLPDITDT	2	2336.19	18.85	1.84157	3.76965	5.14864	6.27041	8.54783	1.5534	3.55359	4.84694	6.21443	8.05767	2.06725	3.84197	5.19694	6.42358	8.72923	9.76172	0.0467181	0.125865	0.0406312	0.114253	0.0595862	0.0271404	0.145478	0.0123945	0.0753738	0.222566	0.00813984	0.00224748	0.0297133	0.00989361	0.0420572	0.0598073
296	317	ATDPSKQTTVSVSFLLPDITDT	3	2336.19	19.42	1.65791	3.91103	5.37893	6.64275	8.70109	1.27224	3.57021	4.97573	6.36946	8.02776	1.96028	4.02281	5.50422	6.73154	8.95346	9.9217	0.00452728	0.0756841	0.127929	0.187627	0.0926662	0.0787106	0.179367	0.108532	0.300666	0.11952	0.0644523	0.0627473	0.0381297	0.13236	0.0873082	0.287063
296	318	ATDPSKQTTVSVSFLLPDITDTF	2	2483.26	21.35	2.70699	4.62409	5.95855	7.15069	9.49628	2.44846	4.45055	5.73329	7.18309	9.23355	2.98937	4.68676	6.03386	7.22503	9.78382	9.59391	0.0028069	0.16063	0.0326801	0.105268	0.0224337	0.00585147	0.139931	0.059466	0.0324772	0.327731	0.0277183	0.0417041	0.0133652	0.016112	0.112323	0.0964793
296	318	ATDPSKQTTVSVSFLLPDITDTF	3	2483.26	21.33	2.44709	4.27981	5.59564	6.61785	8.93301	2.24638	4.17612	5.47857	6.83451	8.79844	2.69368	4.25395	5.60357	6.70489	9.09316	9.62763	0.0774858	0.188019	0.048043	0.131574	0.0968991	0.0296621	0.352587	0.0143738	0.0862218	0.223926	0.0784285	0.0800614	0.0385966	0.122149	0.0899566	0.0802058
296	319	ATDPSKQTTVSVSFLLPDITDTFE	2	2612.3	20.97	2.66786	4.81583	6.76287	8.12688	10.3242	2.52875	4.53026	6.52653	8.19364	10.3035	2.86354	5.01369	6.88574	8.11282	10.5845	10.6444	0.0185023	0.106935	0.222449	0.126035	0.100065	0.0455906	0.174094	0.199828	0.0242608	0.289073	0.102923	0.0665614	0.019237	0.216125	0.0161751	0.0324995
296	320	ATDPSKQTTVSVSFLLPDITDTFEA	2	2683.34	21.49	3.02278	5.2773	7.17687	8.39241	10.7869	2.9987	5.12818	6.97447	8.49273	10.7747	3.32509	5.35235	7.26974	8.41386	11.0208	10.6871	0.0828903	0.200303	0.119026	0.131762	0.0227937	0.241857	0.328714	0.0979163	0.0325653	0.495756	0.00725209	0.162041	0.03135	0.00529717	0.0215141	0.0791905
307	317	VSFLLPDITDT	1	1220.64	18.63	0.441585	1.11582	2.01794	2.81959	4.0663	0.34577	1.03851	1.82919	2.75794	3.81905	0.451096	1.14036	1.92793	2.86036	4.18978	4.37225	0.0590786	0.0316177	0.155753	0.0139272	0.0683118	0.132463	0.101431	0.0527116	0.0306319	0.223213	0.0292961	0.0983185	0.0852055	0.165457	0.0732431	0.0991446
307	317	VSFLLPDITDT	2	1220.64	18.67	0.306681	0.988292	1.83899	2.71528	4.14496	0.230887	0.924658	1.75674	2.75824	3.83399	0.350147	1.095	1.87456	2.74986	4.24891	3.97183	0.00581667	0.0531726	0.0203941	0.0439465	0.0176348	0.0330832	0.0574221	0.0131728	0.0258559	0.0685256	0.00694593	0.0828178	0.0434813	0.00609355	0.00552057	0.0520106
307	318	VSFLLPDITDTF	2	1367.71	22.11	1.35962	2.11204	2.96136	3.82262	5.25982	1.32678	2.09235	2.92536	3.91736	5.1078	1.44985	2.17915	2.9612	3.90127	5.32848	4.22939	0.0247592	0.0812732	0.0743922	0.00752774	0.0440131	0.000228414	0.105738	0.0498281	0.00628339	0.177444	0.0052496	0.0322764	0.0511039	0.0435413	0.00754326	0.00772069
307	319	VSFLLPDITDTFE	2	1496.75	21.03	1.54991	2.42118	3.81266	4.7365	6.01619	1.58378	2.36175	3.77535	4.93098	6.01884	1.56268	2.56317	3.80736	4.69481	6.11909	4.83407	0.0635021	0.0868667	0.027453	0.0891636	0.0426424	0.023838	0.00331784	0.0641873	0.0712927	0.202982	0.0612851	0.0907892	0.0827417	0.127014	0.0521642	0.0561875
307	320	VSFLLPDITDTFEA	2	1567.79	21.26	1.73634	2.77531	4.20836	5.14217	6.68596	1.87727	2.70542	4.39157	5.53188	6.77096	1.76568	2.8307	4.23769	5.26643	6.81597	4.96932	0.0208101	0.0802449	0.00128269	0.191401	0.0170066	0.247827	0.0528972	0.128319	0.0971002	0.326777	0.02574	0.129238	0.00186561	0.103625	0.11303	0.0243674
308	318	SFLLPDITDTF	2	1268.64	21.81	1.38179	2.14423	2.93762	3.73297	4.97812	1.41618	2.03705	2.94647	3.75475	4.85056	1.33942	2.13536	2.94718	3.823	5.26119	3.70998	0.00296019	0.151915	0.0832843	0.0582621	0.0527614	0.096197	0.140337	0.00839451	0.044242	0.281536	0.155796	0.0431677	0.456924	0.11787	0.109665	0.207685
310	320	LLPDITDTFEA	2	1234.62	16.94	1.80769	2.65566	3.8795	4.82522	5.78684	1.6282	2.36928	3.51561	4.69364	5.75595	1.98802	2.72651	3.94615	4.88288	5.82917	4.13515	0.0251483	0.0887928	0.0261495	0.0575088	0.00798682	0.0120126	0.0946566	0.0286617	0.00762973	0.105264	0.0477277	0.06319	0.019895	0.030833	0.00623438	0.123822
319	325	EAFTLSL	1	780.414	17.37	-0.0261162	0.0776914	0.107176	0.151291	0.538669	0.0456622	-0.000567638	0.170473	0.212145	0.388488	-0.0617844	0.103065	0.170384	0.203684	0.573845	2.86491	0.0128973	0.049406	0.0131972	0.121459	0.172185	0.0455089	0.0160131	0.103749	0.153697	0.121805	0.0562939	0.0112036	0.0464822	0.0968673	0.0386757	0.0678978
320	325	AFTLSL	1	651.372	17.22	0.0209678	0.0213537	-0.000420991	0.0401496	0.0727048	0.0482041	0.061669	0.00795962	-0.00377561	0.0598751	-0.00409201	0.0488895	0.0357119	0.0500771	0.076363	2.98725	0.0258725	0.00722053	0.0246827	0.0224965	0.0141528	0.00161809	0.0291196	0.0463834	0.0102099	0.0258905	0.00618158	0.00166765	0.0689023	0.0119937	0.0170122	0.21079
321	326	FTLSLL	1	693.42	20.8	-0.00748261	-0.0154747	0.00336053	0.000529338	0.057139	-0.0323672	0.00349755	0.00569651	-0.0114202	0.0452603	-0.00712984	-0.00201281	0.0187417	0.018328	0.0571988	2.39255	0.0226376	0.0169507	0.00691071	0.0131455	0.0292196	0.00565899	0.018592	0.0233162	0.024882	0.0255989	0.0144852	0.0255301	0.0385032	0.0336953	0.0447554	0.0853464
322	326	TLSLL	1	546.35	15.32	-0.0309695	-0.0228908	-0.0123698	-0.0302021	0.035907	-0.050678	-0.0504501	-0.033696	-0.0591365	-0.0781938	-0.0286955	-0.0271089	-0.0134843	-0.00971735	0.0127049	1.60842	0.00745274	0.0351978	0.00883539	0.0255649	0.000908247	0.0155168	0.00430195	0.0184859	0.0741272	0.042658	0.0366207	0.0139914	0.00541725	0.0263947	0.00665189	0.0980506
322	329	TLSLLSSL	1	833.498	18.76	0.0535742	0.0473057	0.179812	0.890476	1.30961	0.0169307	0.0838471	0.386848	0.936568	1.22506	0.0272647	0.0384776	0.195693	0.909336	1.32875	3.73914	0.0699503	0.0173096	0.0118002	0.00548839	0.0566675	0.0924388	0.0289715	0.0183553	0.0495019	0.0317215	0.0155331	0.0262521	0.0218683	0.0373239	0.00122957	0.111318
326	357	LSSLLTSGPNSPFYKALIESGLGTDFSPDVGY	3	3332.66	22.14	3.42295	5.72604	8.98341	13.3856	20.1429	3.71794	4.53472	7.27482	10.9385	17.9309	3.69249	5.5001	9.11931	13.6962	20.575	13.8492	0.150706	0.30635	0.152689	0.161969	0.0511178	0.547888	0.135297	0.343628	0.502898	1.11252	0.0171219	0.133792	0.00777221	0.313906	0.0215149	0.233167
326	363	LSSLLTSGPNSPFYKALIESGLGTDFSPDVGYNGYTRE	3	4052.98	21.58	3.67909	6.5065	10.1498	14.8177	21.2037	3.48946	5.19032	8.20204	12.7989	18.9364	4.14451	6.68667	10.6032	15.2385	21.649	19.8431	0.0651451	0.144749	0.134534	0.0834864	0.0164308	0.539193	0.415336	0.176154	0.275015	0.788742	0.0520672	0.0362217	0.0234182	0.0443165	0.0548598	0.328242
326	365	LSSLLTSGPNSPFYKALIESGLGTDFSPDVGYNGYTREAY	3	4287.08	21.94	3.37333	6.2786	10.9378	16.5011	24.1902	2.49897	4.89477	8.30053	13.2419	20.9444	3.63023	6.62281	11.2933	16.6048	24.5035	19.1991	0.199959	0.319455	0.209718	0.0950363	0.166078	0.369047	0.465521	0.601481	0.305739	0.699263	0.0374874	0.228586	0.215982	0.0470734	0.160988	0.160781
329	344	LLTSGPNSPFYKALIE	2	1749.94	17.54	1.46837	2.07417	2.71315	3.95527	7.4218	1.22184	1.71644	2.07786	3.1735	5.64654	1.50828	2.01264	2.70381	4.16841	7.5212	4.30367	0.106696	0.0192869	0.114503	0.284173	0.0196529	0.0789925	0.076367	0.0985858	0.159321	0.251604	0.0113224	0.10628	0.0528907	0.0434785	0.00471069	3.65991
329	346	LLTSGPNSPFYKALIESG	2	1894	21.59	2.07484	3.11225	4.52299	6.23994	9.00483	1.8419	2.6223	3.75189	5.34145	7.52446	2.33016	3.20805	4.68921	6.3193	9.23524	9.90634	0.0460568	0.0569243	0.10899	0.182217	0.0902364	0.0751537	0.162275	0.100433	0.174672	0.11029	0.0328566	0.0467403	0.0330395	0.0817013	0.0799813	0.0165483
330	344	LTSGPNSPFYKALIE	2	1636.86	16.86	1.33033	1.97506	2.63906	3.40445	6.55693	1.13167	1.61102	1.94622	2.71442	4.6312	1.41671	2.07153	2.73124	3.67707	6.77816	6.90858	0.045277	0.216278	0.0573092	0.042679	0.536635	0.0323391	0.0612438	0.00193467	0.00626317	0.0805435	0.0618209	0.113682	0.04943	0.133666	0.604139	0.0289481
330	347	LTSGPNSPFYKALIESGL	2	1894	20.53	2.07484	3.11225	4.52299	6.23994	9.00483	1.8419	2.6223	3.75189	5.34145	7.52446	2.33016	3.20805	4.68921	6.3193	9.23524	9.90634	0.0460568	0.0569243	0.10899	0.182217	0.0902364	0.0751537	0.162275	0.100433	0.174672	0.11029	0.0328566	0.0467403	0.0330395	0.0817013	0.0799813	0.0165483
330	357	LTSGPNSPFYKALIESGLGTDFSPDVGY	2	2932.43	20.83	2.90965	4.83921	7.75362	11.391	16.562	2.75466	3.981	6.02167	9.42308	14.2313	3.38995	5.00631	8.17743	11.4335	17.02	12.3343	0.0283505	0.0342224	0.00344765	0.23881	0.154364	0.0615376	0.0161215	0.140708	0.135214	0.366342	0.210609	0.212015	0.114898	0.366251	0.13887	0.109742
330	359	LTSGPNSPFYKALIESGLGTDFSPDVGYNG	3	3103.49	20.63	3.35074	5.53028	8.55156	12.1804	17.5499	3.70862	4.87069	7.03904	10.6635	15.6927	3.62522	5.69318	8.92551	12.5374	18.0502	12.9074	0.156773	0.109461	0.13643	0.251639	0.113484	0.0110327	0.0139078	0.0194772	0.262036	0.244987	0.109876	0.118341	0.212185	0.0518556	0.039648	0.122111
330	363	LTSGPNSPFYKALIESGLGTDFSPDVGYNGYTRE	3	3652.75	20.92	3.92036	6.84456	11.0184	15.4203	21.0533	3.40716	5.55009	8.88911	13.4465	18.9882	4.40711	7.3207	11.7066	16.0091	21.9373	15.7151	0.0384706	0.249356	0.619947	0.58719	0.557304	0.272311	0.221946	0.528688	0.668328	0.0625804	0.0105931	0.0334805	0.157513	0.151989	0.0363876	0.0442764
330	365	LTSGPNSPFYKALIESGLGTDFSPDVGYNGYTREAY	3	3886.85	20.86	3.62224	6.57474	10.8354	15.3677	21.5122	3.37937	5.5124	8.55907	13.0691	19.0224	4.0343	6.83122	11.1588	15.5671	22.034	16.8511	0.0145605	0.19445	0.0377746	0.255983	0.100044	0.189107	0.2153	0.290789	0.074966	0.624356	0.00766427	0.038203	0.113335	0.0539598	0.100258	0.0386235
330	366	LTSGPNSPFYKALIESGLGTDFSPDVGYNGYTREAYF	3	4033.92	22.11	3.21929	5.9563	10.6111	14.4988	21.1204	3.04311	5.0598	7.98701	12.1658	17.9957	3.54512	6.03784	10.0306	14.6205	20.714	18.0886	0.0354229	0.0848957	0.827622	0.138061	1.04389	0.396101	0.491991	0.650106	0.209792	0.610865	0.0273579	0.0698643	0.147674	0.344539	0.114356	0.710721
340	363	KALIESGLGTDFSPDVGYNGYTRE	3	2589.24	15.83	2.95026	4.66933	7.41329	12.842	17.1658	2.61544	3.89403	6.08255	10.3784	15.3504	3.0942	4.77759	7.87896	13.2676	17.59	11.943	0.103184	0.130277	0.0253412	0.159075	0.189279	0.224181	0.277024	0.48391	0.210545	0.038445	0.0984577	0.0381557	0.0787327	0.0670296	0.0641313	0.0423263
342	365	LIESGLGTDFSPDVGYNGYTREAY	2	2624.21	16.68	1.11705	2.81611	6.69183	9.56067	12.5328	1.21341	2.34272	4.43225	8.14465	11.7467	1.27538	3.87042	6.81352	9.50876	13.3195	10.9341	0.11447	0.180629	0.261968	0.280551	0.130171	0.546507	0.344364	0.30268	0.45018	0.546576	0.248692	0.547406	0.286034	0.167933	0.27535	0.0906877
345	363	SGLGTDFSPDVGYNGYTRE	2	2034.91	14.2	1.58463	4.18894	7.76704	10.9968	14.478	1.47872	3.45284	5.89345	9.54158	13.3112	1.77181	4.33556	8.03982	11.2543	14.5686	7.19678	0.145504	0.133032	0.00669757	0.154431	0.0168282	0.101994	0.0200796	0.227008	0.253677	0.0321537	0.0170013	0.0338694	0.0320351	0.00887136	0.0645161	0.195151
351	365	FSPDVGYNGYTREAY	2	1738.77	13.7	1.23686	3.04041	4.89833	6.42856	8.99648	0.792791	2.51492	3.7287	5.48914	7.61482	1.51477	3.2152	5.04564	6.18426	9.1723	6.58175	0.0341029	0.0389446	0.114452	0.0840621	0.0355319	0.0088354	0.0481056	0.0943405	0.0200578	0.45777	0.123611	0.129139	0.0182625	0.0138436	0.107527	0.56362
358	365	NGYTREAY	2	973.437	7.85	0.31564	0.88583	2.03012	2.8427	3.85278	0.209001	0.58979	1.36062	2.36157	3.17471	0.335441	0.921414	2.12399	2.97852	3.94956	4.03936	0.0933676	0.0196968	0.101402	0.0326623	0.0181797	0.0426508	0.109204	0.0476936	0.0471501	0.0303779	0.0359574	0.0130706	0.010908	0.0961254	0.115102	0.0753082
364	391	AYFSVGLQGIVEKDIETVRSLIDRTIDE	3	3166.66	27	3.37009	5.67219	6.5343	9.07416	16.7492	3.9963	5.84776	6.69073	9.00292	16.1143	4.05253	5.69592	6.62947	9.24414	17.0796	18.9397	0.157967	0.174322	0.117905	0.133832	0.0764759	0.698684	0.513076	0.135544	0.264042	0.0860177	0.158614	0.150234	0.00756013	0.133457	0.162646	0.121847
366	384	FSVGLQGIVEKDIETVRSL	2	2090.15	22.9	2.91452	4.81079	5.41821	7.18627	11.7443	2.81734	4.62739	5.15825	6.84362	11.0273	3.17023	4.8953	5.53099	7.37077	11.8968	14.1944	0.0717549	0.0493332	0.0012701	0.0734781	0.0668371	0.0418823	0.111177	0.0270434	0.0481399	0.0135084	0.00219731	0.0111696	0.0939483	0.0504698	0.267643	0.0411229
366	384	FSVGLQGIVEKDIETVRSL	3	2090.15	22.58	2.89672	4.78067	5.29174	7.0001	11.5189	2.74646	4.62912	5.08082	6.74139	10.8821	3.19639	4.89941	5.31605	7.27415	11.693	14.3741	0.029135	0.0473583	0.00190607	0.0305828	0.0364331	0.047932	0.12593	0.029495	0.066205	0.0715985	0.0452435	0.0209251	0.00609616	0.0136032	0.070045	0.131272
366	386	FSVGLQGIVEKDIETVRSLID	3	2318.26	25.11	3.48436	5.36824	5.91797	7.99965	13.2543	3.24429	5.15715	5.78622	7.62542	12.6858	3.84318	5.34236	5.90667	7.95227	12.9228	8.84978	0.147872	0.213754	0.098762	0.0683001	0.0148452	0.00953545	0.0269424	0.12349	0.0205757	0.0146938	0.17623	0.128525	0.0744608	0.0875731	0.352676	8.14742
366	390	FSVGLQGIVEKDIETVRSLIDRTID	3	2803.52	26.49	3.00176	5.07057	5.69296	7.88386	14.5499	2.90484	4.76094	5.43349	7.61789	13.9401	3.35992	5.10931	5.84186	8.14469	14.8365	18.9438	0.080018	0.00643362	0.0534769	0.0297062	0.0183809	0.111233	0.0714642	0.120975	0.0601451	0.0700215	0.0169599	0.0146934	0.0284821	0.041636	0.0269766	0.0867251
366	391	FSVGLQGIVEKDIETVRSLIDRTIDE	2	2932.56	26.39	3.2704	5.29279	5.82168	8.1116	15.0644	3.06598	5.00667	5.6397	8.00776	14.5068	3.54488	5.33866	5.93531	8.35205	15.4181	19.1184	0.111998	0.0486704	0.111865	0.0238329	0.0760465	0.128746	0.000280163	0.0788628	0.00962115	0.125683	0.0116185	0.0187983	0.060623	0.0409487	0.000362132	0.412653
366	391	FSVGLQGIVEKDIETVRSLIDRTIDE	3	2932.57	26.64	3.1446	5.22939	6.00403	8.32906	15.2765	2.99987	4.95057	5.67151	8.03929	14.6023	3.4476	5.27169	6.13629	8.52656	15.6121	19.1824	0.0299079	0.0229015	0.019561	0.0146475	0.0379917	0.00897987	0.00734327	0.0353247	0.00586601	0.0645541	0.0108919	0.0301417	0.0184851	0.0149475	0.0101221	0.0384479
366	391	FSVGLQGIVEKDIETVRSLIDRTIDE	4	2932.57	26.59	2.96751	4.85406	5.72827	7.84155	14.7186	2.82534	4.74432	5.40571	7.62313	14.0863	3.19335	4.94675	5.70119	8.02614	15.0733	19.3471	0.0205891	0.110026	0.0886234	0.056725	0.080985	0.00869435	0.0152452	0.077883	0.037696	0.00390512	0.0350258	0.0794193	0.0445104	0.00261351	0.101519	0.13871
367	372	SVGLQG	1	560.304	6.32	-0.0017998	-0.000582816	0.0966044	0.440095	1.29583	-0.00347887	0.00519798	0.0232762	0.241814	1.08158	0.00543309	0.0239014	0.0959408	0.470194	1.38422	2.35881	0.00801441	0.0286103	0.0182936	0.00990917	0.00559442	0.00190254	0.0130902	0.0118924	0.0362892	0.0131291	0.00429869	0.00133432	0.0252857	0.00958875	0.0142909	0.0392474
367	379	SVGLQGIVEKDIE	2	1386.75	15.54	1.74177	3.28132	3.55989	4.66352	7.87441	1.62758	3.10442	3.453	4.37395	7.40606	1.9179	3.33494	3.64673	4.78081	7.96815	8.26675	0.0258715	0.0150812	0.0216588	0.00623411	0.0390107	0.00309035	0.0409492	0.014876	0.037052	0.0226148	0.0145438	0.0218401	0.0191238	0.0202178	0.0651598	0.0991182
367	384	SVGLQGIVEKDIETVRSL	2	1943.08	21.87	2.82195	4.63861	5.02672	6.75158	11.3343	2.79972	4.4331	4.94641	6.54078	10.63	3.11305	4.66067	5.14643	6.99958	11.3373	13.7264	0.067368	0.120187	0.0496931	0.0880808	0.0372798	0.089505	0.115217	0.0194438	0.119283	0.192858	0.0997984	0.0293479	0.0364364	0.0252793	0.12441	0.195549
367	384	SVGLQGIVEKDIETVRSL	3	1943.08	21.85	2.86742	4.80207	5.28817	7.12722	11.9287	2.70426	4.72296	5.09444	6.81177	10.9452	3.21798	4.66529	5.2856	7.14124	11.8324	13.912	0.0130097	0.023498	0.0551546	0.0958206	0.15193	0.0925386	0.0937414	0.10087	0.113833	0.230287	0.18181	0.0100698	0.015615	0.151508	0.268454	0.748644
367	386	SVGLQGIVEKDIETVRSLID	3	2171.19	24.29	2.9856	5.03312	5.57022	7.61676	12.5834	2.97561	4.78818	5.32161	7.26477	11.9434	3.38251	5.01646	5.61921	7.63166	12.696	14.569	0.0841355	0.0981834	0.093505	0.0161647	0.0706506	0.00090893	0.0391671	0.0374239	0.0928519	0.0261476	0.0936154	0.10947	0.0136507	0.0179281	0.128393	0.056854
367	390	SVGLQGIVEKDIETVRSLIDRTID	3	2656.45	27.06	3.04547	5.04937	5.68957	7.91095	14.3098	2.92066	4.73442	5.41173	7.68513	13.769	3.39412	5.07325	5.78017	8.1072	14.6376	18.4933	0.0234872	0.00335029	0.069674	0.0283287	0.0599759	0.04279	0.00805236	0.0129884	0.067465	0.0447571	0.00555528	0.071451	0.0504703	0.0240467	0.0389933	0.208212
367	391	SVGLQGIVEKDIETVRSLIDRTIDE	2	2785.5	26.24	3.09435	5.15751	5.83592	8.17237	14.8806	3.02434	4.87841	5.58145	7.82607	14.3478	3.46389	5.19207	5.95696	8.30595	15.1926	18.7256	0.0784278	0.0295433	0.0419078	0.0159166	0.0317267	0.141469	0.0207642	0.0327692	0.0709336	0.0219666	0.0936768	0.00541155	0.0244944	0.0531305	0.0220741	0.148776
367	391	SVGLQGIVEKDIETVRSLIDRTIDE	3	2785.5	26.31	3.13992	5.22821	5.99824	8.26419	15.0124	2.98486	4.94794	5.67245	7.98239	14.4037	3.45932	5.28798	6.11118	8.48642	15.3393	18.692	0.00456482	0.00429412	0.0550634	0.0230322	0.0191632	0.00368723	0.00159809	0.00684405	0.00340685	0.0561229	0.000475553	0.0171743	0.00492947	0.0195149	0.00778767	0.0160384
371	391	QGIVEKDIETVRSLIDRTIDE	3	2429.28	23.55	3.05651	4.84455	5.31849	6.98874	12.3788	2.73917	4.56911	5.23974	6.81981	11.8642	3.27483	4.76685	5.54912	7.00521	12.5142	15.6968	0.0231242	0.290691	0.0359503	0.118457	0.208528	0.0562886	0.0670633	0.156596	0.07877	0.107314	0.251813	0.16427	0.368218	0.109359	0.182814	0.425498
373	391	IVEKDIETVRSLIDRTIDE	2	2244.21	19.54	2.21641	3.67276	4.13082	5.81066	10.6743	2.14706	3.47114	4.01929	5.8524	10.6452	2.58568	3.60685	4.25447	6.07396	11.0097	12.1014	0.0744926	0.0194033	0.113154	0.114701	0.136791	0.0832749	0.0120903	0.0298364	0.0952014	0.0751995	0.0756588	0.050175	0.0386069	0.0794201	0.0910153	0.0462598
373	391	IVEKDIETVRSLIDRTIDE	3	2244.21	20.14	2.17888	3.57215	4.09018	5.90988	10.8663	2.10868	3.45652	3.96535	5.91723	10.8079	2.40549	3.53592	4.20621	6.06306	11.1807	11.8178	0.0235296	0.0633477	0.0167041	0.0155786	0.0487617	0.0122805	0.119926	0.00225052	0.078328	0.173849	0.014656	0.0101821	0.0346482	0.0105968	0.0373334	0.0120976
376	391	KDIETVRSLIDRTIDE	2	1903.01	16.91	0.990817	1.61261	2.09329	3.29697	7.2571	1.0063	1.64096	2.04852	3.54487	7.30204	1.05377	1.82939	2.12008	3.37473	7.44223	10.642	0.00680819	0.0533472	0.126026	0.00950117	0.204888	0.0841194	0.119056	0.0466694	0.0663307	0.0971189	0.0202474	0.0789678	0.126567	0.0569563	0.0524925	0.649498
380	391	TVRSLIDRTIDE	2	1417.77	15.35	0.0428476	0.143207	0.452607	1.54538	4.79313	-0.0214705	0.00815456	0.535486	1.44721	4.4348	0.0625471	0.137097	0.521595	1.60173	4.97179	7.31466	0.0136134	0.00836875	0.0229631	0.0367783	0.0771368	0.010308	0.0683723	0.245739	0.0664546	0.0694639	0.00117194	0.0131654	0.016617	0.0227173	0.0782944	0.000693755
381	388	VRSLIDRT	2	959.565	9.88	0.130184	0.167926	0.214155	0.368276	2.00975	0.0305783	0.234517	0.16128	0.458462	2.06083	0.129298	0.133235	0.131336	0.486948	2.07194	4.43195	0.0191651	0.041383	0.0708193	0.04622	0.110739	0.000744585	0.088062	0.0685641	0.038627	0.0237287	0.0872838	0.0578939	0.0232837	0.0666435	0.10645	0.921847
381	390	VRSLIDRTID	2	1187.68	12.43	0.151802	0.124792	0.242844	0.672895	2.88899	0.0666923	0.150455	0.192188	0.805854	2.94444	0.0979123	0.145322	0.285207	0.770098	3.06514	5.26493	0.0787758	0.00818718	0.0126712	0.00283632	0.0160658	0.0305907	0.098867	0.0287953	0.0971925	0.0654666	0.0146617	0.0637758	0.0479036	0.0188778	0.0391641	0.106883
381	391	VRSLIDRTIDE	2	1316.72	12.41	0.259228	0.276508	0.436944	1.00875	3.63303	0.0546196	0.0913453	0.226478	0.849562	3.39096	0.240389	0.304792	0.473731	1.07189	3.71891	5.09211	0.0496982	0.016345	0.00187519	0.159699	0.00845802	0.0353018	0.0477835	0.0386688	0.0441828	0.124978	0.0198074	0.072069	0.0389262	0.0201451	0.0123611	0.0369419
381	391	VRSLIDRTIDE	3	1316.71	12.97	0.140391	0.115365	0.414979	0.832752	3.24658	0.0806264	0.167599	0.314709	0.763109	3.38094	0.303315	0.123826	0.289858	0.765229	3.54807	5.18681	0.104152	0.0123509	0.0469411	0.0302357	0.123385	0.216598	0.233686	0.021385	0.124096	0.00204907	0.0138793	0.0591107	0.106207	0.0467357	0.0732198	0.216019
381	420	VRSLIDRTIDEVVEKGFEDDRIEALLHKIEIQMKHQSTSF	4	4725.47	22.46	1.98279	3.71929	5.70222	9.70118	16.5207	2.77607	3.88587	6.16333	9.4343	15.9506	2.24467	3.9029	6.05435	10.0447	17.2726	28.2735	0.204753	0.303124	0.167188	0.512139	0.335724	0.552474	0.384712	0.547169	0.16687	0.355401	0.0737475	0.0627279	0.0385787	0.15574	0.0411464	1.24486
381	423	VRSLIDRTIDEVVEKGFEDDRIEALLHKIEIQMKHQSTSFGLM	4	5026.62	23.79	3.07034	5.25066	8.64551	13.5975	22.5123	3.00018	4.71311	7.70168	12.077	20.8431	3.13469	5.35232	9.00099	14.1577	22.8474	25.903	0.0435036	0.142502	0.336532	0.0724217	0.361353	0.60723	0.385426	0.486752	0.259855	0.632804	0.0558151	0.113018	0.0762294	0.00669551	0.202926	1.38816
385	390	IDRTID	2	732.392	7.58	-0.0137471	-0.0562168	-0.0131968	0.0436384	0.66811	-0.0892672	0.0524249	0.0321262	0.0981335	0.82787	-0.0281422	-0.0183027	-0.0641244	0.0630767	0.791797	2.01492	0.101638	0.0426139	0.0509443	0.0153237	0.0312831	0.0650186	0.0310363	0.0746944	0.0340383	0.061173	0.0384427	0.0553948	0.113496	0.0340882	0.0453022	0.236976
385	391	IDRTIDE	2	861.431	7.13	0.0775601	0.0292707	0.0519856	0.178162	1.01286	0.0498813	0.086695	0.122403	0.202103	1.07338	0.0317693	0.0423573	0.0254914	0.136967	1.05617	1.90781	0.037631	0.0321447	0.0669448	0.0125597	0.0159887	0.0513522	0.0646616	0.0610393	0.0440739	0.170673	0.0106181	0.0253994	0.00370954	0.0522389	0.0498123	0.0780527
392	404	VVEKGFEDDRIEA	2	1506.75	11.83	1.54406	3.31839	5.42481	8.55764	10.7946	1.23768	3.09875	4.92378	8.16721	11.072	1.74676	3.40005	5.77559	8.71518	11.0407	4.53176	0.0585907	0.0791493	0.0234453	0.090738	0.0772209	0.234041	0.0998926	0.0670597	0.402117	0.0252618	0.119727	0.0772183	0.00607113	0.152451	0.181074	0.212449
392	405	VVEKGFEDDRIEAL	2	1619.83	14.42	1.19373	2.7998	5.14973	8.37275	10.894	0.973347	2.61266	4.5176	7.70166	10.6644	1.36988	2.95138	5.49418	8.57626	11.0519	4.74221	0.0841092	0.149161	0.00866655	0.143167	0.0827585	0.0585933	0.0760749	0.0108733	0.0650873	0.165843	0.0454396	0.0557092	0.00785549	0.00786614	0.0122838	0.0866126
392	406	VVEKGFEDDRIEALL	2	1732.91	17.24	0.745902	1.96529	3.8321	6.92501	9.77862	0.715181	1.71683	3.30437	6.08358	9.28645	1.06569	2.08722	4.09372	7.17302	9.89162	5.56301	0.028889	0.0488943	0.0395219	0.211983	0.170798	0.183287	0.001931	0.143143	0.0989061	0.0638904	0.18865	0.034872	0.0389929	0.0342713	0.0967117	0.04194
392	420	VVEKGFEDDRIEALLHKIEIQMKHQSTSF	3	3427.77	20.68	3.33718	5.01196	6.78827	10.5762	16.31	2.77214	4.24154	5.80354	8.79267	14.2759	3.70168	5.04827	7.10391	10.8714	16.6678	15.1922	0.0844021	0.158979	0.143339	0.279515	0.191669	0.0915813	0.0522815	0.0663715	0.123867	0.299814	0.0447906	0.0473172	0.128077	0.0302954	0.0700952	0.165701
392	420	VVEKGFEDDRIEALLHKIEIQMKHQSTSF	4	3427.77	20.73	3.11391	4.73765	6.58904	10.167	15.7064	2.59668	4.07562	5.6705	8.4725	13.789	3.4919	4.81371	6.7471	10.4099	16.0481	16.0024	0.022645	0.105649	0.135348	0.229591	0.0951137	0.0216109	0.10597	0.0690814	0.112655	0.272868	0.0402351	0.0581465	0.0572496	0.0200858	0.0643949	0.0355321
392	423	VVEKGFEDDRIEALLHKIEIQMKHQSTSFGLM	3	3728.92	22.25	2.80473	4.74327	7.39481	12.013	18.1717	2.1725	3.80966	5.86259	9.59864	16.0248	3.18311	4.89059	7.81994	12.3517	18.5497	17.0475	0.115817	0.33172	0.0908968	0.14522	0.0647994	0.0963367	0.261105	0.0799372	0.0201175	0.506763	0.0372492	0.0582494	0.0729275	0.132692	0.273616	0.055948
392	423	VVEKGFEDDRIEALLHKIEIQMKHQSTSFGLM	4	3728.92	22.16	2.162	4.05863	6.56092	11.1189	17.4278	1.83979	3.44724	5.62018	8.91609	15.4408	2.34548	4.12029	6.8651	11.457	17.59	16.9066	0.0130577	0.277232	0.121498	0.119008	0.072483	0.765948	0.926618	0.956623	0.395134	1.21	0.187861	0.123227	0.179107	0.0917935	0.0273406	0.569081
392	424	VVEKGFEDDRIEALLHKIEIQMKHQSTSFGLML	3	3842	22.78	3.27202	5.32887	8.18454	12.7794	19.3449	2.65859	4.35208	6.55889	10.2397	16.7766	3.6124	5.48742	8.42149	13.0794	19.7897	18.7022	0.0346517	0.148735	0.192112	0.228573	0.060426	0.196427	0.243877	0.353817	0.112556	0.644218	0.0138703	0.0419529	0.060602	0.0496526	0.0709493	0.0978078
392	424	VVEKGFEDDRIEALLHKIEIQMKHQSTSFGLML	4	3842.01	22.78	3.24688	5.31673	8.19976	12.7896	19.507	2.84749	4.51418	6.76053	10.5119	16.96	3.44875	5.52906	8.34229	13.1815	19.7015	18.6326	0.00631904	0.16509	0.266744	0.0369072	0.139274	0.526304	0.275583	0.359653	0.16374	0.732692	0.00913877	0.0383534	0.0146412	0.0155933	0.0699385	0.0892229
392	427	VVEKGFEDDRIEALLHKIEIQMKHQSTSFGLMLTSY	3	4193.13	23.19	3.72672	5.99756	9.2824	14.9491	22.5302	3.87733	5.10695	7.89357	11.2125	16.9931	3.95913	6.09506	9.80369	15.3804	22.8401	21.8935	0.0171317	0.17114	0.346247	0.0433436	0.122761	0.679771	0.499068	1.09161	0.420645	1.15623	0.173888	0.044874	0.0480791	0.0323139	0.0245126	0.081178
401	420	RIEALLHKIEIQMKHQSTSF	3	2409.31	19.07	2.77756	3.75247	4.47582	5.97237	9.20422	2.21194	3.06997	3.80581	4.85003	7.61938	2.99326	3.71431	4.59009	5.99816	9.42254	12.8328	0.0247091	0.0740944	0.142579	0.159636	0.0938813	0.0129283	0.0820024	0.0482568	0.00862454	0.316949	0.0293279	0.00658449	0.0167433	0.047184	0.0309458	0.0354115
406	420	LHKIEIQMKHQSTSF	2	1826.96	12.61	3.39223	4.61679	5.17962	6.04745	7.8296	2.78321	3.81746	4.65873	5.38946	6.82943	3.61318	4.58783	5.18633	6.14656	8.05331	6.08686	0.0217078	0.108406	0.0725397	0.00946865	0.0615073	0.0973434	0.208444	0.127091	0.00822625	0.126974	0.0343354	0.00882287	0.00260215	0.00522818	0.0752492	0.0134922
406	420	LHKIEIQMKHQSTSF	3	1826.96	12.78	3.3808	4.49843	5.0834	5.91991	7.66149	2.8162	3.83452	4.63509	5.3182	6.67144	3.60701	4.42289	5.04087	5.96538	7.89076	6.31021	0.0600374	0.165732	0.0942765	0.0109778	0.0315573	0.0533324	0.221562	0.135497	0.0244997	0.202104	0.0665271	0.0181879	0.0212719	0.017737	0.111772	0.124052
407	421	HKIEIQMKHQSTSFG	3	1770.9	11.29	0.849704	1.03632	1.39141	1.98246	2.68025	0.453319	0.740694	1.23532	1.47859	2.32767	0.709772	1.32377	1.66456	2.18868	2.97374	11.9194	0.427273	0.195176	0.158752	0.0521241	0.150816	0.0274583	0.183728	0.201549	0.122732	0.0975393	0.205331	0.119476	0.0968311	0.0267394	0.0678843	8.05931
421	426	GLMLTS	1	621.327	11.4	0.218967	0.319575	1.04919	2.05318	3.57619	0.00931649	0.106715	0.454415	1.21107	2.17556	0.158728	0.364009	1.16314	2.07795	3.671	3.00384	0.05386	0.046816	0.0638525	0.0338247	0.0451715	0.0832386	0.081944	0.0811597	0.105496	0.11144	0.299109	0.00711619	0.0211472	0.0635326	0.00899618	0.113731
424	427	LTSY	1	483.246	8.34	0.0349494	0.051772	0.255446	0.767686	1.15499	0.0385085	0.0472817	0.0963954	0.320739	0.630405	0.0282298	0.0605375	0.289286	0.767358	1.15147	1.33115	0.00257839	0.00947073	0.0364757	0.0980408	0.144855	0.0162963	0.020763	0.0154405	0.00538845	0.0814539	0.0153063	0.0115772	0.00575549	0.00303232	0.0528096	0.0381996
427	431	YIASC	1	556.245	9.35	-0.0127688	-0.0180664	0.0159401	0.0527902	0.520868	-0.0246207	-0.0184208	-0.0117267	-0.00225154	0.272282	-0.0206512	-0.0231057	-0.00706744	0.0747587	0.619543	1.83983	0.00669255	0.0245292	0.0434125	0.00169423	0.0528425	0.00043895	0.00149224	0.0391846	0.0200353	0.0128729	0.00181076	0.0030613	0.0274913	0.0448941	0.0690516	0.0287978
428	440	IASCWNHDGDPVE	2	1442.6	11.71	0.330367	0.864245	1.93246	3.51405	7.53497	0.302164	0.762337	1.63251	3.03409	7.002	0.274909	0.928792	2.09594	3.43476	7.74996	3.20718	0.0138359	0.124871	0.0623074	0.0703184	0.000362766	0.123047	0.198318	0.15352	0.175809	0.272914	0.0476557	0.0827412	0.00223414	0.106996	0.0314443	0.0111679
428	441	IASCWNHDGDPVEL	2	1555.68	15.83	0.441274	0.987253	1.95287	3.15321	7.4404	0.351295	0.651413	1.4263	2.61766	6.62459	0.472248	0.991481	1.96418	3.33604	7.77736	3.26887	0.0145526	0.0301977	0.0217764	0.0883796	0.117435	0.0303443	0.091485	0.0034545	0.0639386	0.308095	0.0188102	0.0544219	0.0863274	0.0229894	0.0212148	7.30361e-05
432	440	WNHDGDPVE	2	1068.44	9.52	0.464528	1.05039	1.37661	1.97827	5.14039	0.360813	0.823752	1.20826	1.71111	4.86634	0.513205	1.06499	1.31355	1.97889	5.3358	1.75951	0.00937735	0.0102331	0.0778291	0.0124932	0.0289899	0.0111376	0.00396819	0.0420748	0.0264166	0.0908205	0.0418972	0.00451637	0.0408184	0.0667284	0.0179798	0.039339
432	441	WNHDGDPVEL	2	1181.52	14.97	0.369996	0.806997	0.966429	1.51733	4.95495	0.138769	0.510155	0.756225	1.10708	4.38582	0.369489	0.715493	1.00832	1.56776	5.15634	1.8956	0.0176462	0.00128577	0.0649208	0.0296965	0.0384739	0.0290119	0.0402964	0.0088986	0.0441218	0.0660165	0.0307977	0.0689483	0.034195	0.0458605	0.017299	0.00112749
441	451	LLKLGNQLAKF	2	1244.77	16.21	1.19918	1.66374	2.37987	4.57833	7.59179	0.810996	1.38023	1.97717	3.38638	7.06587	1.29232	1.68375	2.50593	4.7719	7.8227	6.41936	0.056908	0.0329907	0.0590978	0.103768	0.0344338	0.0204503	0.0578518	0.0189687	0.0732162	0.00596104	0.0304372	0.00514976	0.0747836	0.0692526	0.0123732	0.0361691
441	454	LLKLGNQLAKFRQC	2	1631.94	17.47	0.760478	1.14235	1.76629	3.72132	6.86537	0.42859	0.913127	1.42026	2.68336	6.25939	0.831295	1.14299	1.87203	3.88356	7.09936	9.49733	0.0190906	0.0260976	0.0078946	0.030598	0.00277089	0.0283519	0.0402205	0.00395675	0.000222846	0.0816951	0.00764322	0.0319613	0.00105283	0.000145737	0.0344803	0.0217138
441	455	LLKLGNQLAKFRQCL	2	1745.03	18.93	0.832226	1.25364	1.90543	4.05862	7.55421	0.488446	1.00993	1.48721	2.91052	6.90654	0.939912	1.24144	1.97345	4.25338	7.75335	10.0869	0.0365958	0.0472267	0.0458469	0.00229739	0.0653925	0.0272066	0.0114226	0.0419528	0.0219065	0.187189	0.0588485	0.000566066	0.0707816	0.0365062	0.0519101	0.0821545
441	455	LLKLGNQLAKFRQCL	3	1745.03	18.59	0.837511	1.24666	1.78462	3.91982	7.49081	0.418067	0.91585	1.4404	2.85174	6.85422	0.86067	1.21237	1.94842	4.15758	7.6763	10.0819	0.014524	0.0466703	0.0214063	0.0694874	0.0529758	0.0495682	0.0236659	0.0465623	0.18314	0.0918632	0.00104933	0.0395638	0.104583	0.138531	0.0849604	0.112918
442	448	LKLGNQL	2	785.487	11.48	1.31808	1.75793	2.20235	3.35946	4.78826	0.874157	1.50613	1.99642	2.74142	4.47713	1.37728	1.75239	2.25599	3.42329	4.88324	3.39708	0.0121919	0.0110747	0.0131077	0.0742217	0.0369859	0.0212311	0.0159026	0.029132	0.0251043	0.0114748	0.0101645	0.0201922	0.0099152	0.00167965	0.056048	0.0435189
442	451	LKLGNQLAKF	2	1131.69	14.87	1.203	1.64768	2.37736	4.43892	6.89872	0.768713	1.38061	1.93533	3.308	6.45326	1.26387	1.66802	2.46202	4.56925	6.99952	5.83891	0.00347502	0.0345346	0.0673542	0.0388089	0.0327202	0.00590144	0.0353921	0.0016381	0.0138129	0.0878876	0.0119722	0.0122891	0.0163368	0.0341021	0.0103487	0.0550158
442	451	LKLGNQLAKF	3	1131.69	14.89	1.17749	1.54724	2.32447	4.43149	7.00463	0.73453	1.30733	1.91387	3.23241	6.54062	1.22857	1.57467	2.37029	4.52065	7.04754	5.83816	0.0124177	0.00956775	0.012464	0.0949725	0.0402318	0.0524641	0.00918077	0.0158106	0.0498397	0.083037	0.0403222	0.0864486	0.11047	0.0549711	0.213779	0.0359188
442	455	LKLGNQLAKFRQCL	2	1631.94	17.47	0.760478	1.14235	1.76629	3.72132	6.86537	0.42859	0.913127	1.42026	2.68336	6.25939	0.831295	1.14299	1.87203	3.88356	7.09936	9.49733	0.0190906	0.0260976	0.0078946	0.030598	0.00277089	0.0283519	0.0402205	0.00395675	0.000222846	0.0816951	0.00764322	0.0319613	0.00105283	0.000145737	0.0344803	0.0217138
442	455	LKLGNQLAKFRQCL	3	1631.94	17.66	0.714911	1.11826	1.72475	3.64426	6.83301	0.404833	0.869154	1.3531	2.6374	6.2042	0.812991	1.1159	1.83631	3.86866	7.06659	9.47783	0.00665856	0.0318685	0.0152989	0.0134945	0.033102	0.0260501	0.0338662	0.00779522	0.0119986	0.0699476	0.0106634	0.0372586	0.00952929	0.0702562	0.0619263	0.0456124
442	461	LKLGNQLAKFRQCLQENPKF	2	2375.3	18.18	0.967122	1.97714	3.27091	5.90658	10.7078	0.663962	1.80365	3.08474	5.11344	10.1955	1.20518	2.02855	3.65525	6.27269	10.9956	12.2027	0.175091	0.0795569	0.102935	0.00648633	0.147647	0.112163	0.0231783	0.0724749	0.0438354	0.156047	0.308814	0.0677093	0.0690324	0.172503	0.0355186	0.285172
442	461	LKLGNQLAKFRQCLQENPKF	3	2375.31	18.45	1.00374	2.08285	3.46833	6.14017	10.9088	0.695737	1.84592	3.14012	5.17981	10.3754	1.12923	2.12518	3.66649	6.44962	11.2149	12.1586	0.0146383	0.0229857	0.0380677	0.0969269	0.0379264	0.0336369	0.0712591	0.0600902	0.0409545	0.173222	0.0302728	0.0201023	0.0173785	0.0215314	0.0136369	0.101743
442	464	LKLGNQLAKFRQCLQENPKFLQE	3	2745.49	18.74	1.23119	3.01537	5.51296	8.65023	13.9069	1.32668	3.16711	5.67045	8.00885	13.4016	2.09081	3.27749	5.66103	9.00399	14.079	13.9221	0.0305746	0.194353	0.281313	0.217812	0.018049	0.420431	0.0194356	0.220162	0.0687983	0.29613	0.406949	0.179964	0.174021	0.0296713	0.149952	0.011085
443	455	KLGNQLAKFRQCL	2	1518.86	16.26	0.746672	1.18176	1.47059	2.98659	5.82069	0.622421	0.842389	1.30453	2.40222	5.23829	0.819341	1.10636	1.68708	3.25667	5.84008	8.69525	0.0456662	0.108931	0.151984	0.0426676	0.173153	0.0157608	0.117137	0.0147478	0.116985	0.0458939	0.0715263	0.032324	0.00100429	0.102469	0.0937752	0.0534086
448	455	LAKFRQCL	2	978.554	12.47	0.15628	0.0799305	0.259183	0.42658	1.50446	0.114901	0.141872	0.0915613	0.171677	1.18818	0.0667424	0.160899	0.219307	0.350108	1.53943	4.53175	0.144737	0.0293821	0.0487757	0.0504626	0.00764662	0.0927221	0.013821	0.185651	0.0429294	0.134695	0.0191712	0.139396	0.100176	0.0374284	0.123503	0.00792762
452	461	RQCLQENPKF	2	1262.63	11.01	0.505915	1.52954	2.49959	3.55363	5.0366	0.455945	1.54135	2.55313	3.52164	5.11495	0.586197	1.58926	2.63802	3.55768	5.15824	4.16997	0.0109127	0.0242263	0.0469921	0.0328867	0.00573939	0.0254643	0.00718249	0.019098	0.0228442	0.0337077	0.030307	0.00899796	0.00741497	0.0284824	0.0286527	0.0550177
452	464	RQCLQENPKFLQE	2	1632.82	12.56	0.784348	2.24944	4.31482	6.35076	8.32686	0.570039	2.11177	4.41666	6.41015	8.36997	0.861326	2.41003	4.58254	6.4362	8.46042	6.09211	0.0431468	0.0590181	0.0862696	0.0307045	0.0726813	0.0424159	0.162094	0.066498	0.125725	0.0244273	0.013469	0.096278	0.0414489	0.00586069	0.0612211	0.00979045
452	479	RQCLQENPKFLQEKVKQYFKNNQHKLTL	3	3502.88	17.15	1.90146	4.30078	6.64586	9.19683	15.2275	1.94192	4.38302	6.71099	9.59574	15.6394	2.15769	4.58252	6.91253	9.51549	15.7219	16.4487	0.00361595	0.225354	0.0296869	0.0201958	0.0690985	0.0142715	0.140109	0.124434	0.039027	0.107308	0.0962727	0.0497015	0.0181963	0.177403	0.0136778	0.0825274
456	461	QENPKF	2	762.379	9.18	0.365464	1.24689	1.52781	2.29852	3.04927	0.314606	1.21943	1.54077	2.25279	3.1087	0.452742	1.24876	1.56788	2.30948	3.08013	1.94582	0.0112298	0.0247347	0.0443011	0.012258	0.000629813	0.00998814	0.0380416	0.0130832	0.0170908	0.019385	0.00118795	0.00359345	0.0254713	0.0237285	0.0198499	0.0404263
456	464	QENPKFLQE	2	1132.56	10.95	0.506937	1.89096	3.27361	5.03297	6.12912	0.382454	1.87511	3.47718	5.13913	6.34413	0.592701	2.00825	3.41112	5.10128	6.21719	3.61485	0.00375303	0.0433563	0.0174847	0.0406754	0.018331	0.0072408	0.0295929	0.19287	0.0471831	0.0310789	0.0324045	0.00496689	0.0161531	0.0100061	0.0419647	0.00694087
456	468	QENPKFLQEKVKQ	2	1615.88	9.87	0.424146	1.5942	3.01043	4.78152	7.44839	0.343645	1.54315	2.99695	5.06191	7.68255	0.543438	1.78363	3.12832	4.88038	7.72264	7.36673	0.128451	0.118146	0.0367181	0.0427626	0.0534827	0.109421	0.0485305	0.0677291	0.207741	0.0290404	0.139128	0.0609223	0.14043	0.0927446	0.0881027	0.240892
456	479	QENPKFLQEKVKQYFKNNQHKLTL	3	3002.62	16.78	1.81055	3.86411	5.44802	7.59784	12.5678	1.99323	4.02169	5.62331	7.85763	13.1025	2.0413	4.00008	5.62214	7.79347	12.9751	14.8902	0.00649622	0.0469629	0.00733958	0.0781645	0.0610446	0.0559653	0.075704	0.0266062	0.00399858	0.149093	0.00199968	0.0914386	0.0582443	0.0197729	0.0189852	0.141308
462	468	LQEKVKQ	2	872.519	4.1	0.0584851	0.106329	0.153309	0.545639	2.43576	0.0581662	0.108702	0.171042	0.636272	2.62814	0.0573792	0.0777072	0.133189	0.609083	2.57863	3.73795	0.0190455	0.0145931	0.0270729	0.00137962	0.0112863	0.00932541	0.000458127	0.000835944	0.0559507	0.012955	0.00110889	0.00977481	0.0332812	0.00588359	0.116126	0.00568828
462	479	LQEKVKQYFKNNQHKLTL	2	2259.26	13.7	1.39096	2.41664	2.71167	3.10861	6.88702	1.37649	2.41409	2.57348	3.05841	7.2253	1.54557	2.36624	2.71485	3.0847	7.23081	9.84995	0.0135972	0.0686261	0.122727	0.0656401	0.236491	0.0135513	0.170342	0.023785	0.0167421	0.190528	0.0196037	0.0445238	0.0241528	0.0289661	0.07444	0.046444
462	479	LQEKVKQYFKNNQHKLTL	3	2259.27	14.65	1.43834	2.45136	2.73861	3.08365	6.87767	1.40205	2.45119	2.61155	3.06058	7.20083	1.56993	2.36831	2.7083	3.10797	7.20859	9.82903	0.0021375	0.0819525	0.05537	0.0422195	0.143013	0.0187582	0.0929173	0.0638533	5.72302e-06	0.207896	0.0152386	0.0651078	0.00620669	0.0369855	0.0779978	0.0764325
462	479	LQEKVKQYFKNNQHKLTL	4	2259.27	14.26	1.3484	2.33552	2.62579	3.01418	6.71578	1.36893	2.52436	2.56632	3.08435	7.22654	1.4533	2.2888	2.60655	2.97361	7.06897	9.76826	0.0267566	0.131571	0.00824219	0.0845486	0.151163	0.0247418	0.0674828	0.00358269	0.0176069	0.0850246	0.151516	0.0950524	0.023165	0.00358564	0.0679599	0.0450484
462	495	LQEKVKQYFKNNQHKLTLSMRPDDKYHEKQAQVE	4	4201.16	13.45	4.55331	6.80928	8.7181	11.6649	17.9212	3.92681	6.00122	7.44614	10.6124	17.9985	5.03825	6.55413	8.7991	12.1939	18.4914	15.0784	0.00671435	0.453793	0.267872	0.194356	0.214819	0.0933021	0.642739	0.134487	0.0548681	0.410726	0.153707	0.637242	0.340152	0.163416	0.173757	0.24292
462	496	LQEKVKQYFKNNQHKLTLSMRPDDKYHEKQAQVEA	3	4272.18	13.38	3.85564	5.64984	8.71549	11.7024	18.3159	4.09424	6.25829	8.15426	11.6373	19.6578	4.38697	5.68231	8.65413	11.863	18.9324	16.1957	0.429922	0.141595	0.169693	0.273043	0.634113	1.47936	0.110832	0.320051	1.14019	0.260412	0.136865	1.20859	0.562176	0.653254	0.620428	0.236477
462	496	LQEKVKQYFKNNQHKLTLSMRPDDKYHEKQAQVEA	4	4272.19	12.93	4.18716	6.68697	8.30105	12.0468	18.6658	3.79904	5.93944	7.33773	10.8634	19.2194	4.77943	6.33167	8.63147	11.8171	19.0446	15.6656	0.115041	0.115083	0.313264	0.128157	0.0410505	0.0836284	0.461485	0.111458	0.25793	0.484344	0.180154	0.595278	0.188706	0.192697	0.0672689	0.328621
462	521	LQEKVKQYFKNNQHKLTLSMRPDDKYHEKQAQVEATKLKQKVEALSPGDRQQIYEKGLEL	6	7124.77	17.19	9.8942	13.441	18.3218	29.5765	42.8874	7.23746	12.0581	15.8743	25.6287	39.2561	9.41059	12.6504	19.1286	29.0091	43.9137	30.0676	1.38311	0.218713	0.669618	0.297314	0.415955	0.304202	0.0433465	0.346102	0.311106	0.187727	0.536423	0.479546	0.316177	0.0295085	0.204083	1.90223
465	479	KVKQYFKNNQHKLTL	2	1889.08	12.42	1.06529	1.82555	2.00801	2.22822	5.41989	1.0434	1.7808	1.90861	2.20644	5.65078	1.1871	1.79855	1.96816	2.22533	5.59248	7.35523	0.015172	0.102487	0.0736998	0.0429004	0.0142504	0.0453742	0.183541	0.0202815	0.0138828	0.246798	0.0358367	0.0362369	0.025199	0.0346523	0.0506305	0.0457254
465	479	KVKQYFKNNQHKLTL	3	1889.07	12.74	1.0266	1.76341	1.95216	2.22998	5.42965	0.97013	1.71378	1.8592	2.14251	5.63579	1.123	1.75311	1.91581	2.20815	5.64982	7.28999	0.0116471	0.116926	0.0939795	0.0526055	0.0541417	0.0135157	0.181756	0.0133881	0.0570635	0.161377	0.0231546	0.0260763	0.00218044	0.0394327	0.0102862	0.0640412
469	479	YFKNNQHKLTL	2	1405.76	12.67	0.908929	1.78791	2.03683	2.19277	4.03934	0.911371	1.77856	1.87831	2.0512	3.94323	1.02229	1.83288	2.01341	2.21488	4.22265	3.92548	0.00324216	0.120547	0.06273	0.0151849	0.0636386	0.0772151	0.0965146	0.0869313	0.0527505	0.184773	0.0118597	0.0687273	0.0739233	0.0716469	0.00207389	0.002377
480	494	SMRPDDKYHEKQAQV	2	1831.87	7.67	2.32409	3.59956	6.45686	10.5815	11.0837	1.6667	3.02803	4.60172	8.88981	11.3918	2.61885	3.96455	6.58327	10.2473	11.9144	4.9394	0.124238	0.192468	0.0046477	0.42016	0.112131	0.0583491	0.160274	0.0324131	0.629549	0.136086	0.125926	0.0148182	0.420412	0.2266	0.304828	0.162479
480	494	SMRPDDKYHEKQAQV	3	1831.88	7.65	-0.111539	1.72552	4.70651	9.98778	11.7649	-0.936757	0.349657	2.92628	8.41117	11.746	0.222904	1.94227	5.36085	10.274	11.9738	3.72689	0.016544	0.161587	0.262981	0.270484	0.165512	0.399427	0.433363	0.419669	0.176561	0.56709	0.258757	0.173496	0.417846	0.135368	0.0633572	0.00946784
480	495	SMRPDDKYHEKQAQVE	2	1960.92	7.52	3.67153	5.18874	7.30984	10.8542	12.2556	2.52939	3.90294	5.78967	9.31241	12.2171	4.03443	5.24185	7.57758	10.8656	12.4709	5.67014	0.146985	0.248376	0.095572	0.0786786	0.0331787	0.0351767	0.0926056	0.0919194	0.169672	0.164427	0.0750133	0.0574775	0.0928455	0.0201183	0.0391435	0.0450692
480	495	SMRPDDKYHEKQAQVE	3	1960.92	8.55	3.5985	5.06916	7.27504	10.9409	12.3763	2.44251	3.8044	5.70458	9.34587	12.2763	3.98652	5.23739	7.5875	10.919	12.5998	5.64329	0.0959203	0.246996	0.105432	0.043222	0.01441	0.0345029	0.0944435	0.0241179	0.221571	0.12801	0.0587798	0.0185239	0.0804484	0.0204811	0.0239996	0.0464235
480	495	SMRPDDKYHEKQAQVE	4	1960.92	8.04	2.73268	4.33056	6.68323	10.6534	12.2393	1.71615	2.94134	5.13189	9.03911	12.0339	3.25922	4.47331	7.06465	10.5435	12.4146	5.36509	0.0558294	0.506739	0.0952075	0.0632655	0.231267	0.0700057	0.180658	0.130394	0.249105	0.351109	0.00725738	0.204412	0.276281	0.300629	0.0447837	0.143415
480	496	SMRPDDKYHEKQAQVEA	3	2031.96	9.26	3.25622	4.69499	7.04856	11.1127	13.3519	2.34159	3.6423	5.52188	9.26731	12.8654	3.54461	4.81062	7.40508	11.1965	13.5927	6.26951	0.183956	0.0786386	0.207481	0.0650924	0.0210337	0.0239374	0.122156	0.0296867	0.501173	0.161043	0.146297	0.0102974	0.044204	0.0214903	0.043054	0.156637
480	499	SMRPDDKYHEKQAQVEATKL	2	2374.18	10.93	3.81893	4.63588	7.50888	12.9247	15.9383	2.21396	3.66589	5.54429	10.5003	14.9265	3.85037	4.98035	8.05977	12.9145	16.0759	9.5463	0.27735	0.0531166	0.0204007	0.103933	0.216404	0.00814469	0.0608472	0.335016	0.243869	0.216396	0.0725561	0.0689987	0.0245463	0.231409	0.073334	0.15565
480	499	SMRPDDKYHEKQAQVEATKL	3	2374.19	11.53	4.22045	5.46656	8.10772	12.9771	16.0766	3.02447	4.15223	6.12522	10.6798	14.9038	4.47884	5.62551	8.51489	13.0688	16.2421	9.53961	0.218294	0.106684	0.200216	0.0570838	0.0122542	0.0390339	0.191334	0.0621615	0.125035	0.0843453	0.0384955	0.0848724	0.00276281	0.0472283	0.00104563	0.122851
480	518	SMRPDDKYHEKQAQVEATKLKQKVEALSPGDRQQIYEKG	3	4529.32	14.17	5.78479	9.80452	13.7703	23.4105	31.6079	4.4189	7.2292	11.3298	19.3685	28.4217	6.61959	8.85933	14.6957	24.0542	31.9604	21.8181	0.347604	0.386624	0.373101	0.705002	0.681634	0.113775	0.0909653	0.0273928	0.159804	0.569279	0.700943	0.0167459	0.221658	0.19783	0.225168	0.0126026
480	518	SMRPDDKYHEKQAQVEATKLKQKVEALSPGDRQQIYEKG	4	4529.32	14.57	9.41773	12.5086	16.2867	23.9376	31.7072	7.11342	9.78842	13.4424	20.4728	27.9716	9.38888	12.6245	16.5524	24.1805	31.945	21.8371	0.0333613	0.133438	0.15504	0.0877875	0.0430204	0.0195788	0.0179119	0.0861512	0.390466	0.0995592	0.179682	0.273097	0.0951657	0.087294	0.0010234	0.134933
480	521	SMRPDDKYHEKQAQVEATKLKQKVEALSPGDRQQIYEKGLEL	3	4884.53	16.15	7.52563	10.9807	14.951	24.9029	34.5978	5.33879	8.573	12.609	20.8157	30.1922	8.24111	10.9342	16.5991	25.5051	34.9174	24.1355	0.301328	0.267053	0.244577	0.324148	0.367542	0.219394	0.200208	0.0660265	0.179194	0.202596	0.799927	0.639145	0.24613	0.453559	0.18304	0.128059
480	521	SMRPDDKYHEKQAQVEATKLKQKVEALSPGDRQQIYEKGLEL	4	4884.54	16.62	9.03296	12.8663	16.8522	25.2269	34.2955	7.19794	10.5967	13.991	21.4131	30.2397	9.99295	13.1671	17.4967	25.821	34.7282	24.0526	0.181687	0.215945	0.107973	0.32564	0.0589493	0.19936	0.354733	0.0509936	0.329158	0.311168	0.179066	0.171589	0.0850621	0.228662	0.0189606	0.222085
480	521	SMRPDDKYHEKQAQVEATKLKQKVEALSPGDRQQIYEKGLEL	6	4884.53	16.35	9.5607	12.4651	16.5414	25.4389	34.0636	7.19824	10.1006	13.9569	21.2601	30.0981	10.3288	12.7395	17.17	25.784	34.5764	24.1193	0.168857	0.507397	0.243658	0.49885	0.0873447	0.401928	0.583941	0.440566	0.409911	0.147814	0.734594	0.365794	0.843602	0.169972	0.122245	0.18048
482	496	RPDDKYHEKQAQVEA	3	1813.88	7.26	3.2586	5.41819	7.94161	11.7424	13.3441	2.54321	3.88079	6.01173	9.66871	13.2871	3.22274	5.15904	7.65799	11.6431	13.6667	6.02614	0.258638	0.198951	0.113308	0.161493	0.418994	0.173525	0.126335	0.111991	0.463879	0.60496	0.378573	0.26575	0.00343004	0.362674	0.137751	0.248024
496	518	ATKLKQKVEALSPGDRQQIYEKG	2	2587.42	10.94	5.19597	7.45174	8.93872	12.8384	17.5756	3.07988	5.90927	7.67682	10.5855	14.9075	5.49625	7.69164	9.27221	12.3998	17.5491	13.6858	0.153094	0.0960342	0.0429424	0.183631	0.55037	0.0247639	0.096034	0.834115	0.147026	0.00589608	0.739998	0.0319732	0.0734377	0.385856	0.195408	0.224411
496	518	ATKLKQKVEALSPGDRQQIYEKG	3	2587.42	11.02	7.11993	9.27294	10.6482	13.587	17.71	5.58317	8.09298	9.45948	11.9154	15.4463	7.53036	9.35357	10.8735	13.769	17.9059	13.6194	0.151816	0.0533705	0.0396791	0.108839	0.0308949	0.276446	0.0935241	0.108529	0.200876	0.158837	0.00940645	0.0040685	0.172725	0.0739222	0.060058	0.205808
496	518	ATKLKQKVEALSPGDRQQIYEKG	4	2587.42	11.13	5.30406	8.2298	10.1035	13.5062	17.7316	4.63605	7.11608	8.34655	11.5184	15.6033	6.79833	8.86828	10.2199	13.6734	18.024	13.237	0.183874	0.412182	0.103941	0.690515	0.182985	0.404919	0.0190993	0.521309	0.0497999	0.0915209	0.155567	0.358175	0.0516189	0.229128	0.184996	0.115518
496	521	ATKLKQKVEALSPGDRQQIYEKGLEL	2	2942.64	14.66	5.27271	8.52926	10.2415	14.1135	19.7146	3.75833	6.02324	8.46209	11.6227	17.2258	6.3005	8.00609	9.76944	14.503	20.0872	15.1733	0.188162	0.418472	0.504911	0.392308	0.0753251	0.381483	0.460825	0.107299	0.595473	0.241253	0.938734	0.490636	0.0454471	0.111073	0.574179	0.1436
496	521	ATKLKQKVEALSPGDRQQIYEKGLEL	3	2942.63	14.28	7.84781	10.191	11.6687	15.0981	20.4468	6.03764	8.41078	10.0265	13.0263	17.5286	8.33519	10.215	11.6608	15.3368	20.7148	14.957	0.00988108	0.00792982	0.18928	0.0184945	0.0185997	0.00175027	0.187861	0.124197	0.183525	0.242968	0.22012	0.0987839	0.0119247	0.0244046	0.012023	0.109165
496	521	ATKLKQKVEALSPGDRQQIYEKGLEL	4	2942.63	14.76	7.34883	9.83018	11.2344	14.9462	20.3355	6.41548	8.51486	10.3001	13.3077	17.6098	8.04287	9.96519	11.3113	15.2241	20.5344	15.1562	0.146987	0.252401	0.217523	0.233089	0.161145	0.306526	0.354122	0.0944718	0.386558	0.0113887	0.397939	0.0451916	0.150232	0.0772808	0.0266103	0.0525529
497	518	TKLKQKVEALSPGDRQQIYEKG	3	2516.38	11.2	5.98584	8.08501	9.57092	12.3524	16.4785	4.6387	6.88864	8.411	10.9056	14.3436	6.38396	8.40932	9.74874	12.4377	16.7917	13.4668	0.0808365	0.0391607	0.011023	0.0515824	0.000919164	0.0658995	0.0688633	0.00881958	0.0521595	0.162373	0.0445194	0.00348498	0.0287497	0.0115089	0.0197767	0.0464707
497	520	TKLKQKVEALSPGDRQQIYEKGLE	3	2758.51	12.49	4.94454	7.35837	8.99408	13.6606	18.3041	3.14377	6.0104	8.11458	11.1125	15.9741	5.48148	7.91894	9.89324	12.9079	18.5037	13.6751	0.121583	0.332388	0.105218	0.74373	0.101169	0.315955	0.0560675	0.135478	0.233014	0.15912	0.0806599	0.0990636	0.219014	0.0434382	0.296923	0.220192
497	521	TKLKQKVEALSPGDRQQIYEKGLEL	2	2871.59	14.26	3.19663	6.01715	8.12275	13.1465	19.4147	2.38714	4.54859	6.7402	10.1817	16.8421	3.02293	5.967	7.8582	13.1299	20.1495	14.6146	0.0427649	0.136799	0.0169403	0.0272689	0.642488	0.559461	0.268272	0.0573876	0.0194433	0.112288	0.455363	0.291897	0.877707	0.0871583	0.00739782	0.415943
497	521	TKLKQKVEALSPGDRQQIYEKGLEL	3	2871.6	14.94	6.53334	8.92859	10.3615	14.0363	19.4361	5.03029	7.5721	9.28855	12.2012	16.5764	7.07454	9.12821	10.609	14.0832	19.6394	14.3413	0.00634996	0.155153	0.160465	0.199454	0.191059	0.0105383	0.0471425	0.0696223	0.0323994	0.00705996	0.0831064	0.139499	0.0694752	0.111398	0.044068	0.210908
499	520	LKQKVEALSPGDRQQIYEKGLE	2	2529.36	14.18	5.17588	7.73757	9.23259	13.0783	17.6081	2.77138	5.77896	7.86533	11.0781	15.2783	5.16664	7.72112	9.63886	13.1054	18.0507	10.9347	0.278263	0.249125	0.127874	0.111652	0.0974351	0.31797	0.126578	0.00402336	0.132477	0.222159	0.188659	0.328624	0.125046	0.0705427	0.087586	0.206681
500	518	KQKVEALSPGDRQQIYEKG	3	2174.16	9.89	5.52034	7.88282	9.17919	11.5572	14.273	4.30557	6.90203	8.2616	10.5763	13.3627	6.01885	7.98966	9.21304	11.5828	14.6847	9.72718	0.0565932	0.143978	0.0951129	0.0164347	0.215272	0.0111394	0.0682513	0.073013	0.221459	0.207951	0.206958	0.0896856	0.184826	0.0810884	0.0706912	0.045347
500	521	KQKVEALSPGDRQQIYEKGLEL	2	2529.37	14.26	5.17588	7.73757	9.23259	13.0783	17.6081	2.77138	5.77896	7.86533	11.0781	15.2783	5.16664	7.72112	9.63886	13.1054	18.0507	10.9347	0.278263	0.249125	0.127874	0.111652	0.0974351	0.31797	0.126578	0.00402336	0.132477	0.222159	0.188659	0.328624	0.125046	0.0705427	0.087586	0.206681
500	521	KQKVEALSPGDRQQIYEKGLEL	3	2529.37	14.47	5.828	8.14402	9.64265	12.896	17.2391	4.56682	7.06539	8.62648	11.4172	15.1321	6.32388	8.2521	9.80962	13.0817	17.5177	11.4609	0.00571616	0.171464	0.157118	0.128203	0.00209343	0.0340362	0.140673	0.0545036	0.0904358	0.229057	0.0460625	0.158045	0.0332914	0.00109317	0.042865	0.0946069
500	521	KQKVEALSPGDRQQIYEKGLEL	4	2529.37	15.12	5.25136	7.85307	9.67975	13.2705	17.862	3.33342	6.01938	8.11419	11.0027	15.1107	5.98578	8.51936	9.75586	13.0899	18.0976	10.586	0.225724	0.522574	0.0792529	0.227887	0.032121	0.530652	0.722365	0.588471	0.327362	0.251773	0.0183243	0.316337	0.163478	0.305432	0.441526	0.127968
517	522	KGLELR	2	715.446	9.5	3.31282	3.88673	3.96533	3.80702	3.93822	3.31914	3.89897	3.85019	4.17	3.9367	3.72126	3.88617	3.86421	3.82374	3.89316	2.82476	0.146511	0.446653	0.179674	0.072173	0.102446	0.0187322	0.0485107	0.0258316	0.0726191	0.0497461	0.158483	0.196362	0.0588325	0.0406035	0.0372859	0.239718
519	534	LELRSQQSKPQDASCL	2	1802.91	11.63	10.7107	11.95	11.9838	12.9919	12.7593	9.84807	11.7293	11.8952	12.2642	13.3321	11.1787	12.0311	12.4304	12.6326	13.3545	7.12773	0.166349	0.633899	0.119859	0.0637057	0.648603	0.412398	0.059884	0.379262	0.193695	0.0295332	0.0617377	0.118197	0.270167	0.286435	0.140425	0.0359442
521	534	LRSQQSKPQDASCL	2	1560.78	10.33	10.1304	11.9158	12.684	11.8384	10.8635	9.16997	10.9211	10.5288	10.5626	10.5867	10.4854	11.5283	10.8458	10.5833	11.9316	6.24946	0.0861284	1.63097	0.846432	1.4433	0.0427405	0.0969784	0.426721	0.0501603	0.277218	0.127991	0.0259835	1.20315	0.149204	0.289791	1.446	0.0133953
521	550	LRSQQSKPQDASCLPALKVSDIEPTIPVTE	3	3250.71	18.09	9.8321	15.8919	19.2147	20.2548	20.5945	8.96049	15.4287	19.2533	20.275	20.9642	10.5133	16.3749	19.4631	20.4923	20.8954	10.9548	0.232299	0.553115	0.61856	0.766893	0.3988	0.59254	0.668333	0.207037	0.45184	0.0196876	0.0319543	0.0622719	0.430454	0.18409	0.344707	0.0895858
522	533	RSQQSKPQDASC	2	1334.61	4.29	8.82397	9.21528	9.12821	9.04686	9.07873	8.26557	9.43345	9.02696	9.04385	9.25161	9.33911	9.17143	8.88478	8.90634	9.01477	4.63709	0.0693822	0.32886	0.219794	0.032009	0.125796	0.00227487	0.235817	0.207623	0.15341	0.145259	0.0211152	0.0399205	0.115948	0.225619	0.462256	0.0363987
522	534	RSQQSKPQDASCL	2	1447.7	9.28	9.20281	9.87183	9.79735	9.83535	9.76994	8.69158	9.90547	9.88888	9.7823	10.1046	9.61298	9.68567	9.65864	9.6671	9.83547	5.86747	0.157928	0.25614	0.183887	0.0518929	0.0157589	0.0642516	0.147041	0.035731	0.193361	0.0938664	0.00133167	0.0975678	0.00529948	0.0657982	0.042929	0.0825011
522	534	RSQQSKPQDASCL	3	1447.7	9	10.0466	10.8705	11.4544	10.5914	11.3772	10.4081	11.6636	11.7743	12.7463	13.3595	10.7905	9.9516	11.1427	11.1627	11.5921	4.89132	0.319834	0.705359	1.43529	1.09135	2.24721	1.20046	1.50034	1.59892	2.58751	2.50746	0.362329	0.176517	0.0330697	0.118114	0.102206	0.0644757
522	537	RSQQSKPQDASCLPAL	2	1728.87	13.79	10.7973	10.8964	11.2432	11.5455	11.9896	10.8039	10.8941	11.2427	11.5501	12.0452	10.8019	10.8616	11.2667	11.5249	11.9991	8.92523	0.0387889	0.0189516	0.0102224	0.0143415	0.00735075	0.00353349	0.0179469	0.00479861	0.0107417	0.0340591	0.0315993	0.0295167	0.00233889	0.00527218	0.0036146	0.198721
522	551	RSQQSKPQDASCLPALKVSDIEPTIPVTEL	3	3250.71	18.09	9.8321	15.8919	19.2147	20.2548	20.5945	8.96049	15.4287	19.2533	20.275	20.9642	10.5133	16.3749	19.4631	20.4923	20.8954	10.9548	0.232299	0.553115	0.61856	0.766893	0.3988	0.59254	0.668333	0.207037	0.45184	0.0196876	0.0319543	0.0622719	0.430454	0.18409	0.344707	0.0895858
533	549	CLPALKVSDIEPTIPVT	2	1795.97	11.12	4.00271	5.55444	7.39397	9.55701	11.6523	3.55122	5.57081	7.39751	9.50565	12.065	4.21721	5.72633	7.63459	9.38855	11.7426	9.07254	0.15718	0.124975	0.423428	0.0349367	0.26621	0.0320116	0.0239485	0.0626518	0.0774063	0.114775	0.22374	0.0129192	0.0743006	0.480213	0.128519	2.21798
534	550	LPALKVSDIEPTIPVTE	2	1822.02	16.42	5.05881	9.6856	11.9216	12.4729	12.8788	4.12113	8.58099	11.5103	12.3578	13.1194	5.69771	9.92593	12.0555	12.484	12.9535	8.19159	0.00514327	0.133555	0.098584	0.0848236	0.0809215	0.00352694	0.139469	0.00359625	0.0302152	0.199817	0.00885207	0.0805113	0.104805	0.0620893	0.00632959	0.0700032
535	551	PALKVSDIEPTIPVTEL	2	1822.02	16.62	5.05881	9.6856	11.9216	12.4729	12.8788	4.12113	8.58099	11.5103	12.3578	13.1194	5.69771	9.92593	12.0555	12.484	12.9535	8.19159	0.00514327	0.133555	0.098584	0.0848236	0.0809215	0.00352694	0.139469	0.00359625	0.0302152	0.199817	0.00885207	0.0805113	0.104805	0.0620893	0.00632959	0.0700032
535	552	PALKVSDIEPTIPVTELD	2	1937.05	16.55	5.35441	10.1379	12.608	13.2584	13.7756	4.30252	9.04245	12.1342	13.1743	14.0315	5.93368	10.4285	12.6854	13.2658	13.8342	8.5295	0.0130692	0.204802	0.096383	0.0834354	0.0403162	0.0199686	0.234047	0.0409291	0.0873237	0.233649	0.0455527	0.0793323	0.00688995	0.0564967	0.0119384	0.0892297
538	551	KVSDIEPTIPVTEL	2	1540.85	15.34	2.7359	6.24528	8.95527	9.71331	10.1634	2.48558	5.93256	8.79032	9.46423	10.0409	3.04875	6.55825	9.11265	9.75212	10.2386	5.8643	0.0283099	0.112137	0.0525099	0.0772123	0.00474104	0.00395491	0.00543806	0.0074055	0.0890527	0.0618323	0.00778632	0.0485129	0.00180766	0.0263183	0.0140769	0.088102
552	564	DVVLTAGDIPVQY	2	1389.73	15.4	3.34312	4.11881	4.86342	6.00843	7.14831	3.06376	3.79086	4.56749	5.68556	7.05377	3.56167	4.05042	5.01219	6.1205	7.29137	5.28649	0.00465455	0.128024	0.0526931	0.0971791	0.0877578	0.0704073	0.0301293	0.16422	0.107698	0.0964684	0.0279779	0.041045	0.0275428	0.00705412	0.00394155	0.0520942
552	571	DVVLTAGDIPVQYCAQPTNG	2	2061	14.31	3.71823	5.15557	7.07889	8.90543	10.9081	3.56175	4.89746	6.81298	8.55344	10.6563	3.96099	5.08502	7.26733	8.95806	10.9348	9.04975	0.019749	0.138163	0.100396	0.149627	0.0246309	0.0839147	0.100099	0.116706	0.0297757	0.207224	0.0370799	0.181974	0.0296035	0.0387198	0.0310476	0.160654
553	564	VVLTAGDIPVQY	2	1274.7	14.7	3.42653	4.20685	4.97479	5.97015	6.88253	3.25769	4.01498	4.78992	5.7776	6.84969	3.67358	4.13207	5.06181	6.06014	6.96982	4.9703	0.0152932	0.099385	0.0188236	0.0603743	0.0660581	0.0449638	0.110157	0.0255982	0.00149554	0.125934	0.0110392	0.0774942	0.0328519	0.0204277	0.0320699	0.0239705
556	564	TAGDIPVQY	1	963.479	11.49	1.31797	1.68029	1.83308	2.60616	3.49759	1.26331	1.68352	1.78148	2.42693	3.46787	1.43353	1.62873	1.85017	2.65253	3.58985	3.2086	0.0159141	0.0299253	0.034065	0.0532628	0.00849643	0.0051195	0.0555667	0.0425176	0.0314299	0.0207984	0.0516599	0.00367789	0.0331644	0.0199597	0.00137023	0.0767846
556	571	TAGDIPVQYCAQPTNG	2	1634.75	11.29	1.63067	2.7392	4.11591	5.70309	7.55041	1.51235	2.62572	3.8812	5.28918	7.28734	1.75034	2.83625	4.23466	5.79449	7.69596	6.51415	0.122122	0.0769009	0.0369483	0.0586096	0.00638412	0.0100667	0.085368	0.00397236	0.0827423	0.0338156	0.0321554	0.0449467	0.0185143	0.001759	0.0398687	0.373766
556	574	TAGDIPVQYCAQPTNGMVY	2	2027.92	14.94	1.26	2.43957	3.80502	5.15333	7.54347	1.6972	2.52599	3.69272	5.42153	7.20014	1.45483	2.61889	4.08884	5.43892	7.67619	8.72271	0.0235949	0.306203	0.0903226	0.0354693	0.0969146	0.0267681	0.184649	0.102272	0.0423556	0.055027	0.0912261	0.136211	0.111554	0.0466269	0.0403869	0.0207194
565	574	CAQPTNGMVY	1	1083.46	10.73	0.41351	1.39087	1.96455	2.42964	3.71863	0.404734	1.2759	1.88259	2.24136	3.48067	0.443957	1.45699	1.9829	2.42911	3.79217	4.23748	0.0184572	0.0211006	0.00311203	0.0412087	0.0383039	0.00350264	0.0146331	0.0310524	0.0482499	0.0191953	0.0156399	0.00431377	0.0270734	0.00550589	0.008398	0.0436834
565	574	CAQPTNGMVY	2	1083.46	10.09	0.350107	1.33985	2.02033	2.42937	3.71071	0.351958	1.26639	1.86659	2.26222	3.5143	0.526074	1.43252	2.01485	2.43188	3.81369	4.06163	0.0249712	0.0122719	0.0154379	0.0294496	0.0026633	2.08964e-05	0.0359776	0.0362297	0.0157639	0.000260423	0.117015	0.00717292	0.0113006	0.0123864	0.0158614	0.134736
572	581	MVYFRAFSSL	2	1220.62	19.38	0.0645473	0.0706269	0.136029	0.41843	1.40609	0.0505378	0.0740713	0.0839996	0.305974	1.25752	0.0538512	0.0768034	0.17137	0.459161	1.46406	5.81616	0.00305862	0.000723581	0.0322061	0.00912488	0.0331088	0.00609399	0.024876	0.0366002	0.00916729	0.0561578	0.0149857	0.0404208	0.00944009	0.0135628	0.036415	0.0563919
573	581	VYFRAFSSL	2	1089.57	17.75	-0.00617482	0.0820292	0.107257	0.430662	1.46758	0.0889032	0.112287	0.0284135	0.389267	1.44427	0.0196831	0.0437832	0.0668341	0.445773	1.55034	4.7466	0.0805517	0.0166607	0.0264864	0.002441	0.0264878	0.118855	0.0107385	0.0286352	0.00707133	0.0408347	0.0213675	0.0357803	0.00495095	0.00172491	0.0769397	0.0204893
575	581	FRAFSSL	2	827.44	15.31	-0.00960392	0.00769727	0.073125	0.364805	1.55049	-0.0921412	-0.0594642	-0.0347414	0.205801	1.37584	-0.00906895	0.0143359	0.0858328	0.429344	1.59382	3.20321	0.01736	0.0124221	0.0155955	0.00552856	0.00428759	0.0191609	0.0024503	0.029069	0.0288666	0.0115186	0.0010025	0.0119544	0.0013329	0.0407868	0.011164	0.0190744
576	581	RAFSSL	1	680.373	11.81	-0.000881403	0.0101543	0.0479093	0.343636	1.41915	-0.000858602	-0.00136048	0.0355566	0.263324	1.32264	-0.00811769	0.00697071	0.0584698	0.381661	1.48774	2.80576	0.00746574	0.00140909	0.018126	0.00267248	0.0111227	0.0054628	0.000582578	0.015949	0.00243718	0.0134398	0.0134392	0.0123858	0.010192	0.00509235	0.00711537	0.058073
576	581	RAFSSL	2	680.372	11.81	0.0117019	0.0109254	0.0398831	0.28217	1.39016	-0.00871135	-0.00999236	0.0240946	0.210626	1.313	-0.0137219	0.00791468	0.0297613	0.309373	1.45755	2.71932	0.0405248	0.00167349	0.00663764	0.0138899	0.00189542	0.0141029	0.00160001	0.00154752	0.0129172	0.024681	0.0101691	0.00599076	0.00092068	0.0296503	0.000989976	0.0141333
581	598	LNTLPEELRPYVPLFCSV	2	2090.1	22.3	0.970464	1.22476	1.50029	2.3182	4.35662	1.05376	1.37334	1.53841	2.36123	4.28641	1.05775	1.23522	1.51718	2.35482	4.53	9.61599	0.0134747	0.0222077	0.0398478	0.0100897	0.0226884	0.0339533	0.140532	0.0698614	0.118497	0.11675	0.021251	0.0240881	0.00145259	0.0011751	0.00363127	0.0999275
582	595	NTLPEELRPYVPLF	2	1687.91	20.6	1.09317	1.35725	1.68957	2.56502	4.6707	1.08347	1.40468	1.67904	2.51905	4.59	1.20833	1.41288	1.71996	2.63376	4.84977	5.93874	0.025184	0.030499	0.0185071	0.0272715	0.00667009	0.0392818	0.0743187	0.0176902	0.00754892	0.0809318	0.00602405	0.0304392	0.0398648	0.0153284	0.0207186	0.109256
582	595	NTLPEELRPYVPLF	3	1687.91	20.49	1.14459	1.54415	1.80079	2.6857	4.81679	1.26312	1.51921	1.76662	2.6402	4.7338	1.29425	1.53812	1.81229	2.86659	4.95247	5.60783	0.104231	0.0823102	0.0227282	0.0282952	0.0742675	0.0691894	0.00453368	0.0543724	0.0727159	0.0443118	0.0226826	0.0411415	0.0417735	0.0351701	0.0170389	0.0140272
582	596	NTLPEELRPYVPLFC	2	1790.92	21.24	1.10207	1.4005	1.68446	2.56045	4.72747	1.09889	1.4083	1.67023	2.53183	4.64283	1.19284	1.38443	1.70396	2.63296	4.92866	6.62965	0.0144592	0.0206584	0.0282687	0.0306183	0.0153855	0.0378284	0.0600199	0.000521792	0.00135571	0.134354	0.0200772	0.0158857	0.0151226	0.0126473	0.010714	0.158143
582	596	NTLPEELRPYVPLFC	3	1790.92	21.04	1.12152	1.44774	1.60936	2.5492	4.75261	1.06288	1.42169	1.77172	2.41636	4.68959	1.13925	1.39353	1.71639	2.62143	5.04689	6.40226	0.0647329	0.0180869	0.0768463	0.0298791	0.0119015	0.0148516	0.0109744	0.0141526	0.0935299	0.115119	0.0160466	0.0265636	0.0691581	0.0116366	0.00671278	0.229166
582	598	NTLPEELRPYVPLFCSV	2	1977.02	21.84	1.07833	1.35483	1.61455	2.41271	4.57178	0.922984	1.22422	1.47586	2.33092	4.41491	1.15985	1.3355	1.63096	2.50898	4.7717	8.41388	0.00758612	0.028667	0.00970821	0.00607002	0.0138277	0.0107195	0.0383624	0.00668834	0.0266525	0.0503451	0.00301558	0.0282909	0.0152525	0.0345082	0.0126714	0.0969605
582	598	NTLPEELRPYVPLFCSV	3	1977.01	21.75	1.13195	1.48733	1.58402	2.35231	4.43679	1.08391	1.43372	1.64093	2.35894	4.42582	1.17056	1.40503	1.68979	2.46946	4.65456	8.58807	0.0283556	0.0689838	0.0631538	0.0715961	0.0184345	0.063129	0.0729745	0.0181907	0.0724411	0.0761341	0.015817	0.0372075	0.0483736	0.0778049	0.0627726	0.364374
582	599	NTLPEELRPYVPLFCSVL	2	2090.1	23.82	0.970464	1.22476	1.50029	2.3182	4.35662	1.05376	1.37334	1.53841	2.36123	4.28641	1.05775	1.23522	1.51718	2.35482	4.53	9.61599	0.0134747	0.0222077	0.0398478	0.0100897	0.0226884	0.0339533	0.140532	0.0698614	0.118497	0.11675	0.021251	0.0240881	0.00145259	0.0011751	0.00363127	0.0999275
588	596	LRPYVPLFC	2	1107.6	18.94	-0.0530567	-0.0137327	0.014318	0.079479	0.530279	-0.050537	-0.0758614	-0.0327091	0.00757499	0.376611	0.026502	-0.0312504	-0.0295582	0.0522618	0.60541	3.66318	0.0196845	0.0252353	0.0249955	0.0548567	0.0231868	0.0181306	0.0107702	0.0343532	0.00654986	0.0661046	0.0192552	0.0217184	0.0441701	0.0216837	0.0165327	0.00995881
588	598	LRPYVPLFCSV	2	1293.7	19.8	0.0299136	-0.0316374	0.0419975	0.123915	0.616899	-0.0389113	-0.0253081	0.0153139	0.178372	0.436211	-0.0281298	-0.00643258	0.0689108	0.112049	0.712915	5.34338	0.0608866	0.00176261	0.0184675	0.065202	0.00728584	0.0971204	0.0119373	0.107039	0.0686253	0.103342	0.053284	0.0163019	0.0258438	0.0109321	0.0258321	0.267639
597	607	SVLTKLGCGLL	2	1103.65	19.11	1.04753	1.32649	2.48198	3.17885	4.4789	0.951802	1.26815	2.354	3.08454	4.04747	1.02352	1.33502	2.59238	3.2373	4.64062	6.63615	0.0125011	0.0341898	0.00354174	0.0111888	0.0735838	0.096344	0.0318386	0.0190536	0.0265465	0.0972998	0.0820847	0.0025886	0.0171468	0.00326822	0.0327436	0.0637383
597	608	SVLTKLGCGLLD	2	1218.68	18.35	1.22456	1.58736	2.88776	3.85639	5.3996	1.23782	1.55284	2.66866	3.72514	4.91218	1.28354	1.61703	3.00725	3.87732	5.50999	6.31312	0.0244055	0.00112667	0.0185056	0.0337453	0.0596396	0.0475916	0.00709924	0.0792539	0.104337	0.0645192	0.0257899	0.0191749	0.0242574	0.00395518	0.0423201	0.0944509
599	606	LTKLGCGL	1	804.466	13.3	0.972883	1.13995	1.64571	1.97582	2.65327	0.921162	1.13181	1.64712	1.92441	2.2445	1.04461	1.13679	1.68587	1.93254	2.72382	3.5717	0.0651141	0.0791303	0.0223991	0.0143432	0.0306582	0.000870557	0.0196853	0.0684734	0.0383119	0.123211	0.0358551	0.0290125	0.0356626	0.0249873	0.0671131	0.260452
599	606	LTKLGCGL	2	804.466	14.64	0.988714	1.20991	1.76623	2.1493	2.78116	0.957857	1.19819	1.70537	2.11157	2.38866	1.07296	1.21919	1.78682	2.10587	2.81865	3.35897	0.0152741	0.034046	0.00194135	0.0259028	0.0100285	0.027137	0.0156261	0.0605094	0.0235151	0.0132843	0.0161146	0.0763698	0.00232966	0.00581444	0.0471393	0.137959
599	607	LTKLGCGLL	2	917.551	17.63	1.30135	1.51337	2.08246	2.58718	4.00812	1.26033	1.4705	2.01454	2.51562	3.51912	1.31444	1.52452	2.12934	2.577	4.16205	3.72936	0.00818069	0.0041549	0.0168215	0.0274482	0.0516885	0.0224183	0.0241104	0.00427667	0.0510376	0.0508867	0.0162349	0.0300842	0.00326331	0.0197153	0.0393056	0.213978
599	608	LTKLGCGLLD	2	1032.58	15.11	1.5729	1.80611	2.37774	3.27014	4.98911	1.42881	1.66875	2.18838	2.92241	4.44327	1.61026	1.81364	2.41237	3.24464	5.12632	3.41699	0.0254523	0.000458558	0.0220393	0.0416261	0.020969	0.00941921	0.00304858	0.0110796	0.00477207	0.0248714	0.00477408	0.0140452	0.0146266	0.0221671	0.0307629	0.105129
599	609	LTKLGCGLLDY	2	1195.64	17.76	1.53786	1.87542	2.74818	4.24111	6.14184	1.6098	1.78834	2.40337	3.91706	5.63391	1.74009	1.87634	2.79229	4.31853	6.25083	3.95012	0.0132232	0.0418121	0.0119185	0.0800751	0.103767	0.00239473	0.0543602	0.0181621	0.00971558	0.0217867	0.0370801	0.010538	0.0354402	0.0218603	0.0088272	0.00663138
599	618	LTKLGCGLLDYREQAQQIEL	3	2291.21	18.15	1.58372	1.946	3.66191	6.62956	10.8581	1.7971	1.84216	3.01387	5.48708	8.94761	1.5729	1.86088	3.88706	6.31484	10.8048	10.6774	0.038209	0.0641296	0.0294573	0.126586	0.0280009	0.265408	0.309311	0.192108	0.0211401	0.391851	0.00690536	0.087189	0.0929503	0.0241302	0.168106	0.0786568
600	606	TKLGCGL	1	691.382	11.95	1.01261	1.25147	1.7326	2.09336	2.66196	0.981429	1.14121	1.715	2.14232	2.43759	1.04992	1.21973	1.80532	2.05351	2.77658	2.99259	0.0181208	0.019038	0.0279108	0.02911	0.0196743	0.0309742	0.0116578	0.00279897	0.0415316	0.0187925	0.0059869	0.0293892	0.0129662	0.0175074	0.0740644	0.0689374
600	606	TKLGCGL	2	691.38	11.44	0.965925	1.16768	1.71934	2.04712	2.5906	0.957218	1.12807	1.63472	1.98266	2.21946	1.05066	1.18359	1.77673	2.05729	2.6972	2.9578	0.0369833	0.0126173	0.0917204	0.00703284	0.0194465	0.0149589	0.0129386	0.0670351	0.0119533	0.0582992	0.0342994	0.028501	0.100135	0.0218217	0.0788412	0.0946436
607	615	LDYREQAQQ	2	1150.55	7.86	0.0966564	0.274089	1.08172	2.55999	4.43212	0.0840134	0.139142	0.612674	1.91889	3.23671	0.0863601	0.297797	1.15929	2.57396	4.58891	5.15342	0.00323198	0.00575984	0.0169678	0.0210707	0.0216653	0.0210669	0.00384546	0.00779039	0.0524839	0.0168101	0.000308943	0.0240977	0.00140856	0.00768155	0.0354481	0.31618
607	617	LDYREQAQQIE	2	1392.67	10.25	-0.121499	0.0522211	1.01423	2.67727	5.41245	-0.126639	-0.00171619	0.539698	1.89386	3.55294	-0.077158	0.150683	1.03441	2.7663	5.50534	6.24057	0.0250139	0.0133278	0.0729027	0.0625054	0.0563509	0.0401459	0.0106979	0.014057	0.00527686	0.0753647	0.0491177	0.0983664	0.0446697	0.0343422	0.155177	0.104303
607	618	LDYREQAQQIEL	2	1505.76	14.09	-0.101791	0.271705	1.27047	2.94441	5.6626	-0.0842719	-0.0700802	0.516265	2.10083	3.68152	-0.0329683	0.455674	1.33658	2.97162	5.81221	6.12815	0.0656412	0.0715673	0.200639	0.0124781	0.136973	0.148557	0.0536687	0.0148573	0.108533	0.083101	0.0389466	0.364669	0.0841621	0.0897542	0.0762221	0.0684221
608	615	DYREQAQQ	2	1037.46	4.63	0.067066	0.18036	0.776141	1.9058	4.14974	0.00943192	0.0617813	0.398818	1.32355	2.62425	0.0440019	0.205812	0.858689	1.95492	4.19129	3.987	0.0134157	0.0176534	0.023283	0.0122407	0.0164203	0.00567671	0.022105	0.00434016	0.0250893	0.011854	0.00287004	0.016888	0.0227349	0.0164483	0.138493	0.0712362
609	615	YREQAQQ	2	922.441	4.52	0.0924551	0.125497	0.220651	0.791801	2.91815	0.0886158	0.102503	0.126637	0.337156	1.38637	0.101492	0.119117	0.239297	0.816624	3.14187	3.4671	0.0102054	0.0419259	0.0108019	0.0292602	0.0412648	0.00520559	0.0464989	0.000620835	0.0354169	0.011034	0.00575623	0.0175295	0.0550473	0.0122568	0.0394771	0.0880555
609	617	YREQAQQIE	2	1164.57	8.19	0.154365	0.20017	0.366322	1.0538	3.46141	0.110222	0.14463	0.20844	0.529728	1.67498	0.147982	0.217259	0.357465	1.08586	3.60476	4.7573	0.00515442	0.033951	0.0486751	0.0166328	0.0236111	0.00201887	0.00503058	0.000245431	0.0243787	0.0176788	0.000548534	0.0131216	0.0155403	0.0182737	0.000650261	0.0965475
609	618	YREQAQQIEL	2	1277.65	13.74	0.117688	0.18459	0.341818	0.944005	3.3654	0.123631	0.213564	0.252421	0.512703	1.60748	0.155327	0.195605	0.338883	1.01052	3.55011	4.83288	0.001513	0.0175927	0.0305846	0.0201124	0.0325387	0.0111711	0.0192502	0.0181984	0.0125657	0.00855423	0.015745	0.021688	0.00933771	0.0256664	0.0159986	0.0912373
616	636	IELKTGGMSASPHVLPDDSHM	3	2222.06	13.01	2.10039	4.81211	6.2114	6.95406	8.09556	1.67553	4.02561	5.88264	6.6136	7.74566	2.36541	4.75661	6.1747	7.07017	8.31964	6.19649	0.00029691	0.0204612	0.162886	0.0251372	0.0605885	0.0244216	0.0478897	0.163355	0.02538	0.13539	0.0184001	0.122885	0.0640875	0.0494571	0.0508238	0.041307
616	638	IELKTGGMSASPHVLPDDSHMDT	2	2438.13	12.59	2.33457	5.2473	6.77174	7.62186	9.08855	1.93312	4.43164	6.44542	7.15729	8.47873	2.56148	5.35628	6.75492	7.71821	9.43598	6.47682	0.0243044	0.200204	0.0554355	0.124261	0.0215615	0.0944359	0.162962	0.081708	0.0940262	0.244811	0.0531903	0.048615	0.018258	0.0736303	0.0131821	0.0794888
616	638	IELKTGGMSASPHVLPDDSHMDT	3	2438.14	13.72	2.24855	5.06673	6.49655	7.26972	8.72984	1.87848	4.35743	6.2752	6.96589	8.26002	2.51402	5.13372	6.54339	7.3663	9.06142	6.70109	0.0273664	0.140549	0.0239525	0.133465	0.00121353	0.039628	0.136448	0.051978	0.121738	0.15112	0.000569325	0.0238659	0.0146496	0.0207705	0.0814392	0.0381282
616	644	IELKTGGMSASPHVLPDDSHMDTYEQGVL	3	3127.48	15.65	-0.0584051	2.7683	3.98908	6.02675	7.88262	0.503143	1.95243	3.81628	5.78226	7.58911	-0.133162	2.26085	4.08755	5.85992	8.38882	8.42529	0.264399	0.0414222	0.372001	0.0916723	0.289743	0.480034	0.662798	0.648896	0.0633406	0.72608	0.176373	0.121831	0.0203275	0.191043	0.0446728	0.0859025
618	638	LKTGGMSASPHVLPDDSHMDT	2	2196	11.71	2.4745	5.51392	7.00212	7.94903	9.02819	2.14898	4.94968	7.0462	7.84312	9.06827	2.73847	5.7607	7.22143	7.9696	9.06811	5.56107	0.0148886	0.00819388	0.0648293	0.129915	0.172778	0.14708	0.171056	0.0350086	0.1048	0.105693	0.0059323	0.118882	0.0793977	0.0309169	0.146485	0.232467
619	636	KTGGMSASPHVLPDDSHM	2	1866.85	12.26	2.44228	5.21319	6.57734	7.42407	8.09992	2.28203	4.74728	6.39485	7.22578	8.16754	2.67114	5.24412	6.72698	7.43425	8.3513	4.83008	0.0213851	0.215307	0.0804561	0.0565211	0.219902	0.235873	0.30705	0.127871	0.134455	0.161906	0.0195112	0.0821377	0.0688471	0.107943	0.0206678	0.126889
619	638	KTGGMSASPHVLPDDSHMDT	2	2082.92	11.31	2.72286	5.88303	7.45448	8.20614	9.01045	2.35135	5.08684	7.25043	7.88565	9.02017	2.99566	5.96164	7.44323	8.20326	9.21688	5.01475	0.035939	0.293143	0.192822	0.0805802	0.0775495	0.0997662	0.296167	0.0980747	0.0181638	0.260091	0.00562357	0.0590776	0.0397244	0.0103717	0.000599592	0.000122588
619	638	KTGGMSASPHVLPDDSHMDT	3	2082.92	10.64	2.66256	5.83525	7.43915	8.17288	9.02405	2.28837	5.07735	7.19199	7.85235	9.04068	2.94355	5.90621	7.38495	8.14175	9.26861	4.93838	0.0546037	0.265323	0.210097	0.0420007	0.0509464	0.10449	0.234986	0.124111	0.0187772	0.293538	0.0879924	0.115285	0.0474512	0.0448759	0.0922787	0.0313926
621	638	GGMSASPHVLPDDSHMDT	3	1853.78	12.29	3.17129	6.61864	8.34017	9.52799	9.96695	3.02588	6.01067	8.22819	9.11215	10.2218	3.6894	6.78096	8.73274	9.49104	10.2521	4.32078	0.0102052	0.0875129	0.0551113	0.0162855	0.0280738	0.0879306	0.276001	0.138172	0.0717378	0.0133335	0.221535	0.0465487	0.412092	0.334559	0.0989922	0.316665
624	638	SASPHVLPDDSHMDT	2	1608.69	10.21	2.09121	3.09758	4.3895	4.61154	4.99981	1.94491	2.75197	4.15793	4.39995	5.15232	2.2276	3.18016	4.34043	4.54494	5.28729	3.07164	0.27196	0.0241447	0.0982834	0.0710296	0.119666	0.191179	0.270911	0.118675	0.0495889	0.0123491	0.11624	0.0859125	0.118866	0.0616528	0.0911793	0.0826483
635	655	HMDTYEQGVLFSSLCLDRNLP	3	2438.14	12.86	2.29931	4.94813	6.31791	7.04504	8.41004	1.89061	4.25286	6.05335	6.7166	7.96226	2.54492	5.00023	6.36501	7.10724	8.72159	6.7958	0.0595005	0.0736151	0.0147454	0.117407	0.0124421	0.141506	0.170174	0.0791278	0.143993	0.153382	0.103526	0.0226402	0.0330004	0.0570056	0.075518	0.0113192
637	644	DTYEQGVL	1	924.432	12.93	0.0339892	0.0769578	0.252938	0.943741	1.41131	-0.00415699	0.0572907	0.272793	0.932878	1.34905	0.0409676	0.106283	0.289137	1.00156	1.50013	2.88869	0.0151028	0.0470269	0.0578945	0.0191271	0.059166	0.0120706	0.0329453	0.0464816	0.056146	0.0564073	0.0376584	0.0804466	0.100788	0.0804338	0.0160914	0.0705583
649	657	CLDRNLPDM	2	1076.49	13.06	0.34369	0.8493	0.959995	1.00453	1.72333	0.286263	0.781881	0.905994	1.00536	1.697	0.530951	0.864046	0.946387	1.09792	1.83878	3.26482	0.0551494	0.0362556	0.0459176	0.0600959	0.0433318	0.0244249	0.0160871	0.0313178	0.029792	0.0389522	0.00711529	0.00755992	0.0433127	0.00645211	0.00159701	0.377119
649	660	CLDRNLPDMMQL	2	1448.67	17.89	0.304514	0.703009	0.822036	0.808662	1.66926	0.277714	0.669611	0.691133	0.85439	1.68137	0.341236	0.694204	0.789372	0.849656	1.77361	3.92702	0.0650094	0.0489268	0.0129119	0.0528962	0.0332035	0.0315923	0.00300402	0.00493354	0.00484614	0.0798256	0.0539456	0.0230517	0.002747	0.0158025	0.0048593	0.0490281
650	660	LDRNLPDMMQL	2	1345.66	17.22	0.00958721	0.268888	0.272065	0.291547	0.781872	0.133057	0.176215	0.220811	0.24588	0.76848	0.109083	0.264146	0.219598	0.236504	0.982931	3.77898	0.0535745	0.169534	0.182124	0.0393616	0.0309155	0.136328	0.056731	0.0348577	0.0333042	0.176993	0.0709922	0.0249108	0.0388203	0.0192637	0.0759703	0.248993
651	657	DRNLPDM	1	860.395	11.77	0.101087	0.13588	0.444326	0.507528	1.21664	0.0645711	0.141323	0.382395	0.525467	1.19292	0.0811049	0.153326	0.409072	0.50794	1.23836	1.57021	0.00604876	0.0578914	0.0246485	0.0153951	0.0188034	0.0219596	0.0526811	0.0401117	0.0198104	0.0260008	0.0110623	0.0503063	0.0387557	0.0578835	0.0138513	0.0333714
651	657	DRNLPDM	2	860.392	10.79	0.0939275	0.154276	0.42334	0.545607	1.108	0.104073	0.188629	0.429262	0.503464	1.15159	0.105969	0.163851	0.433274	0.503448	1.21	1.61752	0.000231878	0.031556	0.00287309	0.0129643	0.017663	0.0416359	0.0581643	0.00249084	0.00213113	0.03707	0.0254257	0.00107944	0.0108969	0.0404808	0.011586	0.0345789
651	660	DRNLPDMMQL	2	1232.58	17.28	0.011575	0.0382999	0.152305	0.210499	0.744572	0.0168516	0.0239479	0.0907374	0.21404	0.745942	0.0477337	0.0248367	0.116256	0.2185	0.808783	3.58718	0.0102875	0.0123583	0.0110821	0.0296217	0.0950212	0.0810662	0.00664203	0.0690038	0.0132319	0.135385	0.0232086	0.0199904	0.0380846	9.34225e-05	0.0239676	0.133628
661	670	WSEIFNNPCF	1	1256.54	19.82	0.399943	1.78702	2.76532	3.10495	3.36302	0.347415	1.57698	2.64091	2.9946	3.42262	0.513484	1.93841	2.78	3.03792	3.40109	3.32733	0.00223236	0.0267241	0.0287989	0.0170855	0.0161916	0.0154559	0.09548	0.00747745	0.0328622	0.150854	0.0109084	0.00443319	0.0384013	0.0196068	0.0155765	0.00312261
661	670	WSEIFNNPCF	2	1256.54	20.15	0.330638	1.72132	2.68923	3.00411	3.28371	0.220919	1.50898	2.55391	2.918	3.31864	0.395487	1.88293	2.69489	2.9748	3.31889	3.17861	0.0024582	0.010655	0.0293435	0.0108131	0.00561728	0.0153361	0.0130861	0.00433329	0.0250779	0.134492	0.00535931	0.0205351	0.0346023	0.0249237	0.00509159	0.0459875
661	671	WSEIFNNPCFE	2	1385.58	19.43	0.364187	2.12893	3.33805	3.65026	3.8822	0.289619	1.93913	3.23796	3.61507	3.95792	0.477714	2.35422	3.40656	3.60326	3.89079	4.24867	0.0182731	0.04908	0.010991	0.041886	0.0777695	0.0175962	0.0191602	0.0134913	0.0663593	0.157887	0.032064	0.0246545	0.0239825	0.0348042	0.0367354	0.0474302
671	679	EEEEHFKVL	2	1159.57	14.43	0.353838	0.767445	0.794274	1.21952	3.22889	0.283647	0.739025	0.756591	1.05275	3.04626	0.413406	0.738352	0.800225	1.27693	3.39979	2.58175	0.0240646	0.10482	0.0517769	0.0246565	0.00505866	0.00748938	0.111696	0.0414699	0.0318471	0.11049	0.0364564	0.0937738	0.0390107	0.0416926	0.0142172	0.043341
671	697	EEEEHFKVLVKMTAQELANGIPDSGHL	2	3021.5	19.53	0.388579	0.647094	1.55998	5.65999	12.416	0.275248	0.498512	0.803642	2.81106	8.1449	0.466789	0.900064	1.99545	5.83609	12.6194	15.2204	0.0533021	0.0233548	0.0080244	0.266985	0.0150604	0.148312	0.0425012	0.0592205	0.0805095	0.0532839	0.245735	0.19595	0.0662151	0.0717082	0.029972	0.00340789
671	697	EEEEHFKVLVKMTAQELANGIPDSGHL	3	3021.5	19.48	0.50206	1.02761	2.14886	5.9806	12.8041	0.49942	0.59346	1.21202	3.14099	8.8574	0.56217	1.04458	2.2983	6.18191	13.1924	14.698	0.0102099	0.0221704	0.00173404	0.0370819	0.122317	0.170497	0.0353495	0.0111763	0.0384867	0.0975178	0.085756	0.00034868	0.076096	0.0838501	0.0920486	0.246162
672	679	EEEHFKVL	2	1030.52	14.27	-0.0253603	0.193765	0.0995207	0.478465	2.24858	-0.0413684	0.0794681	0.0925763	0.307114	2.06252	0.0103488	0.149426	0.0850548	0.540988	2.39635	2.32491	0.0370771	0.0516621	0.0233895	0.0315781	0.0148783	0.00544216	0.000364827	0.0353354	0.0253748	0.120016	0.0161849	0.0595093	0.0271255	0.0255162	0.0109683	0.00616946
672	697	EEEHFKVLVKMTAQELANGIPDSGHL	3	2892.46	19.62	0.548333	1.03886	2.41217	7.06274	15.2754	0.993112	1.10794	1.8206	4.1894	10.5878	0.557824	1.1314	2.64933	7.48356	15.8517	11.768	0.0470496	0.120675	0.068631	0.0451786	0.109385	0.143272	0.0304328	0.155951	0.0924732	0.157729	0.00362788	0.0826086	0.182978	0.0523584	0.135714	0.193577
677	684	KVLVKMTA	2	889.554	9.33	0.0980359	0.0470256	0.0845696	0.373838	1.59412	0.124023	0.0977718	0.111843	0.226512	0.805335	0.0693583	0.16531	0.178042	0.347026	1.6506	4.31782	0.0332764	0.00816538	0.0350373	0.0148979	0.0737142	0.0547928	0.0193057	0.0204677	0.0968999	0.0994493	0.0279315	0.0389123	0.101172	0.0953501	0.0626064	0.104606
677	686	KVLVKMTAQE	2	1146.65	9.25	0.103774	0.092618	0.158206	0.68364	2.67672	0.0915853	0.0654425	0.121207	0.236414	1.09229	0.0994659	0.113979	0.194828	0.734832	2.77265	5.87322	0.0330733	0.0243425	0.0175414	0.0120597	0.0613523	0.0128021	0.015259	0.000180149	0.00296196	0.00293811	0.00829942	0.00931848	0.00284764	0.0499771	0.00607664	0.119031
677	697	KVLVKMTAQELANGIPDSGHL	2	2221.2	15.34	0.40838	0.873636	1.94747	5.38809	10.8617	0.280884	0.479798	1.03784	2.73847	7.07491	0.495721	0.982143	2.16622	5.9191	11.1595	12.2298	0.0232289	0.0228936	0.109144	0.410313	0.00570878	0.0379443	0.109161	0.131229	0.160493	0.182491	0.0589893	0.0673356	0.0269316	0.17678	0.147242	0.00388157
679	696	LVKMTAQELANGIPDSGH	2	1880.95	14.26	0.54553	1.07996	2.27498	6.08995	11.2098	0.310559	0.541678	1.17222	3.19871	7.64206	0.617996	1.10567	2.48072	6.37212	11.4467	9.55433	0.0403441	0.0350939	0.00725166	0.025115	0.03678	0.0438976	0.00508745	0.00313449	0.0416334	0.0333719	0.00999779	0.101571	0.00428647	0.0208558	0.0010146	0.0181267
680	684	VKMTA	1	549.309	7.31	-0.0379126	-0.0592763	-0.024974	0.177776	1.27155	-0.0679588	-0.0704315	-0.0406683	-0.00702484	0.556937	-0.0876838	-0.0451558	-0.0520496	0.167911	1.34979	2.20273	0.0138998	0.0414234	0.0419755	0.00338402	0.00134118	0.00602779	0.00336892	0.00295712	0.0358271	0.00117561	0.0299876	0.0446348	0.0182539	0.0116889	0.0482763	0.0435851
680	684	VKMTA	2	549.306	6.08	0.00884526	-0.0354163	-0.047491	0.0804594	1.37321	-0.0526609	-0.037379	0.000785475	0.031421	0.629965	0.0120657	-0.0051649	-0.0422135	0.144826	1.45785	2.03253	0.00439309	0.010216	0.0396773	0.0218437	0.0151407	0.0628947	0.000288128	0.0743383	0.0519626	0.0474879	0.00977181	0.00400887	0.00169334	0.0102587	0.0178036	0.0546668
680	686	VKMTAQE	1	806.412	6.68	0.0505718	0.0428496	0.165451	0.677825	2.69674	0.0446097	0.0556565	0.0717463	0.246588	1.15756	0.0433647	0.0613696	0.180163	0.732604	2.79813	3.43598	0.0085339	0.00293582	0.0534964	0.0229959	0.00734037	0.0172768	0.0298883	0.00137194	0.00431283	0.0311042	0.00802472	0.051157	0.0301892	0.0145232	0.0250256	0.0561823
680	686	VKMTAQE	2	806.411	6.63	0.00583753	0.0270846	0.126022	0.633196	2.6489	-0.0204669	-0.00530096	0.0143186	0.186087	1.0575	-0.00971712	0.0318897	0.133864	0.663573	2.78401	3.39769	0.00512275	0.00569805	0.00482756	0.00908996	0.0300108	0.0233313	0.0153488	0.0234662	0.01142	0.0146444	0.00443189	0.0206682	0.00607523	0.0385269	0.0206175	0.0584805
680	697	VKMTAQELANGIPDSGHL	2	1880.96	14.25	0.54553	1.07996	2.27498	6.08995	11.2098	0.310559	0.541678	1.17222	3.19871	7.64206	0.617996	1.10567	2.48072	6.37212	11.4467	9.55433	0.0403441	0.0350939	0.00725166	0.025115	0.03678	0.0438976	0.00508745	0.00313449	0.0416334	0.0333719	0.00999779	0.101571	0.00428647	0.0208558	0.0010146	0.0181267
680	697	VKMTAQELANGIPDSGHL	3	1880.96	14.85	0.538324	1.04334	2.18016	6.00873	11.2501	0.50172	0.597751	1.17877	3.32733	7.81997	0.571311	1.13165	2.32388	6.3162	11.5111	9.58711	0.0105163	0.0170454	0.0533103	0.00570066	0.0193464	0.0589343	0.053402	0.00292151	0.209344	0.0922935	0.00290659	0.0255973	0.100783	0.0848652	0.0767662	0.0814347
683	697	TAQELANGIPDSGHL	2	1522.75	13.45	0.577192	1.1004	2.34296	5.53366	8.75446	0.290341	0.750584	1.41156	3.12748	6.64938	0.527967	1.20078	2.30182	5.5561	8.79423	7.14232	0.130015	0.0750729	0.210504	0.0279561	0.158582	0.184341	0.0499981	0.0193822	0.30811	0.311546	0.137722	0.0252104	0.110431	0.00363541	0.0994042	0.25331
685	697	QELANGIPDSGHL	2	1350.66	12.35	0.642505	1.28876	2.47335	6.37316	9.1918	0.490038	0.778031	1.49332	3.68856	7.52874	0.689108	1.24789	2.6498	6.53949	9.45542	4.74731	0.0639688	0.056017	0.0665723	0.118014	0.340972	0.0563972	0.0546059	0.0398194	0.0310067	0.13785	0.0155719	0.0250687	0.0153358	0.017438	0.137246	0.0363283
687	699	LANGIPDSGHLYA	2	1327.66	12.49	0.852874	1.32923	2.37873	5.66812	8.06471	0.739515	0.908646	1.51709	3.56211	6.40769	0.903097	1.38385	2.60607	5.68199	8.09689	4.83225	0.0819609	0.0625836	0.044365	0.0806229	0.0477213	0.100764	0.0269166	0.0611361	0.0677065	0.110888	0.0618305	0.213794	0.0274771	0.0431203	0.10734	0.113923
698	712	YASIRAGRTLTPAGD	2	1548.82	10.93	0.546208	0.763721	1.48851	2.4866	3.95437	0.32843	0.478304	1.08726	1.86673	3.13075	0.569438	0.781019	1.5422	2.52687	4.08661	7.87378	0.0395192	0.0764813	0.049967	0.0237268	0.0535633	0.00502622	0.0411828	0.00263691	0.0459437	0.0448234	0.00600207	0.0216015	0.0272539	0.0572923	0.0336194	0.100399
698	713	YASIRAGRTLTPAGDL	2	1661.9	13.6	0.706767	1.02803	2.26211	3.80055	5.35907	0.466319	0.690969	1.74442	3.13265	4.53753	0.750899	1.1031	2.43298	3.80859	5.517	8.59981	0.00297174	0.0168606	0.0596449	0.00722479	0.00111351	0.00100951	0.0238736	0.0011883	0.0492103	0.0332763	0.0052105	0.00845853	0.0227236	0.0208837	0.0312769	0.0769516
698	713	YASIRAGRTLTPAGDL	3	1661.9	14.81	0.622386	0.949333	2.1657	3.6704	5.24079	0.384387	0.603863	1.67668	3.07135	4.41245	0.672285	1.00923	2.32305	3.71254	5.37706	8.60942	0.0143314	0.0245249	0.047088	0.0130089	0.0307103	0.0192817	0.0153163	0.0132845	0.00244817	0.0572839	0.0282293	0.0296827	0.0410749	0.032631	0.0228187	0.0887145
698	716	YASIRAGRTLTPAGDLQET	2	2020.05	12.03	0.516577	0.827752	2.35007	3.93039	6.61923	0.518475	0.714959	1.99928	3.49854	5.3849	0.397638	1.08511	2.41122	4.01774	6.59634	10.4609	0.0398959	0.150939	0.0784341	0.238325	0.16484	0.329033	0.0339987	0.288522	0.14045	0.168063	0.205912	0.000473216	0.0615914	0.0271627	0.161175	0.0731469
698	720	YASIRAGRTLTPAGDLQETFSGM	2	2442.21	17.72	1.00922	1.48335	3.00646	5.04237	8.37568	0.704193	0.974426	2.24595	4.14683	7.06675	1.07652	1.60149	3.2943	5.16226	8.73172	12.0007	0.0738511	0.0429769	0.0142343	0.0390755	0.0734777	0.0125543	0.0518107	0.042768	0.0642215	0.161404	0.0487347	0.0302935	0.0281588	0.119227	0.0449557	0.0592937
698	720	YASIRAGRTLTPAGDLQETFSGM	3	2442.21	18.23	0.518472	1.0298	2.52797	4.41615	7.89174	0.563836	0.680159	1.98505	3.85518	6.91087	0.540199	1.07575	2.61078	4.5682	8.14857	11.6604	0.136297	0.0111679	0.0837653	0.0603097	0.14381	0.0200893	0.0648199	0.0598694	0.273095	0.0149425	0.11696	0.109462	0.0866502	0.00227769	0.13533	0.0548489
700	713	SIRAGRTLTPAGDL	2	1427.8	12.13	0.517772	0.841968	2.11361	3.61164	4.83833	0.499976	0.704673	1.82115	3.27716	4.51754	0.548501	0.912937	2.29985	3.6241	4.94446	7.1231	0.0487965	0.0304067	0.0748571	0.0256727	0.00152683	0.0541582	0.0312723	0.00907643	0.0414083	0.0550054	0.0284241	0.0372669	0.0236067	0.0134447	0.0134086	0.0683886
702	712	RAGRTLTPAGD	2	1114.6	6.32	0.313317	0.570875	1.45027	2.27834	3.46744	0.259168	0.604833	1.15176	2.04964	3.16506	0.513648	0.70796	1.51811	2.23101	3.55386	5.02409	0.0241696	0.0189236	0.0101428	0.050207	0.0583575	0.0815468	0.111224	0.0390758	0.0773662	0.0010183	0.0541385	0.0217215	0.0764193	0.0720705	0.111594	0.0480792
702	713	RAGRTLTPAGDL	2	1227.68	12.53	0.444273	0.777453	2.10977	3.62792	4.88368	0.298236	0.526628	1.69749	3.22405	4.53935	0.449549	0.841244	2.32464	3.65262	4.95905	5.70191	0.00265662	0.0379706	0.0674309	0.00916173	0.0119578	0.00707965	0.00907428	0.0198229	0.0461995	0.0359417	0.000870411	0.0324537	0.000509195	0.00693738	0.0249318	0.059667
714	720	QETFSGM	1	799.33	10.74	0.265317	0.286707	0.33609	0.690028	2.46435	0.176037	0.162346	0.20232	0.402461	1.97237	0.276546	0.293486	0.339369	0.669859	2.5882	2.70384	0.00271074	0.00540095	0.0291349	0.00825495	0.00194367	0.0115637	0.000935593	0.00757653	0.0081764	0.00142415	0.0249196	0.00176441	0.0122756	0.0015626	0.0296775	0.0307698
714	721	QETFSGMD	1	914.359	11.64	0.319983	0.342036	0.425798	1.09652	3.40161	0.260509	0.25594	0.320779	0.781892	3.02375	0.293218	0.327793	0.44009	1.12166	3.5813	2.65199	0.00668637	0.0249997	0.0172661	0.00226525	0.010759	0.00276978	0.00293552	0.00255559	0.0463369	0.0150178	0.00103492	0.00994156	0.0119912	0.0081429	0.0229591	0.00506513
714	721	QETFSGMD	2	914.358	11.66	0.277292	0.370049	0.39706	0.936726	3.27222	0.330449	0.341001	0.352383	0.780678	2.85743	0.353127	0.351152	0.446396	1.06568	3.42579	2.4906	0.0363196	0.0192658	0.0702352	0.0617771	0.0183958	0.0220034	0.0126432	0.0365193	0.048645	0.0972628	0.00955027	0.0478826	0.076363	0.0160672	0.0858519	0.0345528
714	722	QETFSGMDQ	1	1042.42	10.16	0.0975309	0.195672	0.351686	0.98362	3.71155	0.0840315	0.0770799	0.184179	0.616242	3.24083	0.123167	0.212906	0.218325	1.01647	4.07897	3.43225	0.0366415	0.071601	0.111364	0.0925436	0.0399156	0.0134679	0.0550031	0.0509913	0.121444	0.155015	0.0747146	0.144479	0.0587502	0.0425402	0.0153187	0.0171998
714	722	QETFSGMDQ	2	1042.41	10.33	0.263103	0.320391	0.384866	1.09847	3.95866	0.225903	0.273362	0.283534	0.751213	3.57755	0.274594	0.301202	0.439058	1.16361	4.21831	3.27146	0.0253386	0.0219317	0.0195468	0.0166195	0.052572	0.0512975	0.00710077	0.0816921	0.0427867	0.0566225	0.078101	0.0074109	0.0623383	0.0207583	0.0155646	0.050832
721	731	DQVRLMKRIAE	2	1358.76	11.21	0.0545935	0.0926993	0.1949	0.539781	1.92101	0.128319	0.233185	0.304601	0.554374	1.7015	0.0888343	0.113405	0.253149	0.60004	2.00677	7.07504	0.0243037	0.0134761	0.0303195	0.0209953	0.0715048	0.0227198	0.0971568	0.174676	0.0309228	0.284945	0.0186145	0.00104468	0.0323536	0.0155019	0.101801	0.0229902
722	731	QVRLMKRIAE	2	1243.73	11.19	0.121118	0.161157	0.20066	0.442253	1.4717	0.1021	0.138719	0.127586	0.243874	1.07354	0.133575	0.144257	0.170178	0.509941	1.65703	5.99211	0.0077833	0.00125114	0.0314666	0.0868975	0.00436902	0.0158806	0.0365262	0.00793125	0.0202136	0.0102806	0.00177747	0.00694501	0.0480551	0.0302733	0.0332334	0.130443
722	732	QVRLMKRIAEM	2	1374.77	15.25	0.0634439	0.118644	0.355099	1.30105	2.69439	0.0589468	0.0684654	0.166624	0.831653	2.29441	0.0647689	0.104219	0.439277	1.41523	2.78568	7.17002	0.0231221	0.0178466	0.0118194	0.146264	0.0404326	0.0353958	0.00935228	0.00388587	0.0381054	0.0431522	0.00274198	0.0031545	0.0327946	0.12945	0.0304681	0.104779
722	754	QVRLMKRIAEMTDIKPILRKLPRIKKHLLNGDN	4	3938.31	18.73	4.5414	7.0108	9.08831	12.2988	16.7092	4.33891	6.53141	8.6036	11.4126	17.0886	4.51999	7.30695	8.93772	12.6973	16.9603	19.108	0.273065	0.167297	0.0377559	0.40977	0.57894	0.150141	0.518947	0.197518	0.283662	0.302066	0.0305573	0.707991	0.226926	0.447556	0.195761	0.337529
723	731	VRLMKRIAE	2	1115.67	9.9	0.0543481	0.10148	0.171277	0.404189	1.29923	0.0433184	0.108577	0.0935039	0.222407	1.03813	0.0930894	0.0838068	0.200428	0.436035	1.37386	5.22188	0.00515203	0.0120078	0.000389439	0.00936484	0.0335728	0.00699267	0.0236026	0.00373832	0.0674346	0.00122637	0.0212614	0.0516547	0.000413178	0.00042272	0.000676758	0.0174538
723	732	VRLMKRIAEM	2	1246.71	13.73	0.0747436	0.122867	0.315675	1.14677	2.39919	0.0834186	0.088866	0.199711	0.884034	2.08191	0.0784444	0.128227	0.34022	1.23873	2.50801	6.42549	0.00909467	0.00806603	0.0159875	0.0176253	0.0066759	0.0392902	0.000333791	0.0655591	0.0308468	0.0590496	0.0129726	0.0110316	0.0414783	0.000781212	0.0325894	0.0958114
726	732	MKRIAEM	1	878.46	11.22	0.043298	0.124927	0.273107	1.13623	2.13445	0.0380055	0.0711958	0.190684	0.907192	2.03768	0.0617404	0.100966	0.325187	1.18132	2.15706	3.29689	0.0119238	0.00394354	0.0321848	0.00329634	0.0194187	0.013123	0.0321741	0.0131105	0.00239857	0.0484173	0.0111344	0.0386869	0.00526737	0.0284351	0.0342813	0.0830538
726	732	MKRIAEM	2	878.46	10.5	0.0671185	0.14056	0.30265	1.07854	2.05703	0.0600122	0.103955	0.228005	0.876641	1.97577	0.0934547	0.147104	0.358546	1.15289	2.12677	3.27682	0.00325542	0.018639	0.0103638	0.00684452	0.0308996	0.000135511	0.0169713	0.0350307	0.044974	0.0166073	0.00282168	0.00414842	0.0133692	0.0134026	0.0164955	0.0312178
726	739	MKRIAEMTDIKPIL	2	1658.93	15.82	3.18468	3.9586	4.62984	5.73538	7.38902	2.96404	3.74173	4.59309	5.47941	7.38194	3.26333	4.04105	4.74482	5.79771	7.58369	7.21296	0.0306489	0.107439	0.041446	0.0253065	0.00197093	0.0507546	0.0421006	0.00690005	0.0305222	0.0419748	0.0424034	0.0315236	0.0191917	0.0199731	0.00582625	0.129349
726	739	MKRIAEMTDIKPIL	3	1658.94	16.28	3.09992	3.97353	4.37759	5.76006	7.52621	2.85088	3.8032	4.55973	5.59307	7.61859	3.31209	3.87319	4.55547	5.61209	7.45772	7.01681	0.199708	0.00141344	0.0126281	0.0798764	0.019306	0.0383462	0.078046	0.11066	0.158095	0.35825	0.0438181	0.0508778	0.293109	0.0830757	0.197258	0.187204
726	754	MKRIAEMTDIKPILRKLPRIKKHLLNGDN	3	3442	15.72	3.99248	6.89809	8.96245	12.1544	16.4565	3.88769	6.68374	8.92264	12.0857	16.7614	4.25823	6.88905	9.22241	12.2928	16.6813	14.2105	0.115757	0.11942	0.0378311	0.212019	0.129137	0.175368	0.300798	0.0864584	0.0369808	0.348943	0.172854	0.023316	0.071664	0.0250559	0.0226146	0.146185
726	754	MKRIAEMTDIKPILRKLPRIKKHLLNGDN	4	3442.01	15.95	3.99399	7.07888	9.10066	12.3552	16.8235	3.96707	6.74688	8.95247	12.2111	17.1256	4.39744	7.18147	9.35047	12.5868	16.8176	14.1969	0.0371466	0.00795034	0.188958	0.164103	0.0911619	0.0695381	0.363396	0.139215	0.0940007	0.539533	0.039676	0.167647	0.0350914	0.118686	0.0818579	0.0900381
726	755	MKRIAEMTDIKPILRKLPRIKKHLLNGDNM	4	3573.05	16.32	3.51616	6.7476	9.49065	13.2673	17.6834	3.56909	7.08925	9.18858	12.743	17.8334	4.24779	7.15384	9.77955	13.3629	17.7842	14.6187	0.100971	0.012132	0.0251496	0.29486	0.00868424	0.194335	0.0966703	0.0799116	0.243109	0.537867	0.379722	0.1033	0.0583642	0.389308	0.0823362	0.0668277
732	754	MTDIKPILRKLPRIKKHLLNGDN	3	2713.61	14.53	2.17347	5.11532	7.26378	9.90872	13.3455	1.9242	4.79421	7.09573	9.79711	13.6091	2.48105	5.27164	7.47647	10.0381	13.4842	11.5009	0.0162386	0.0698349	0.0938122	0.0915621	0.015069	0.0240696	0.126275	0.042103	0.0678154	0.303148	0.0309354	0.0115318	0.0168367	0.00982562	0.0192542	0.127858
732	755	MTDIKPILRKLPRIKKHLLNGDNM	3	2844.64	15.31	2.48965	5.47203	7.9425	10.9467	14.3562	2.07811	5.32995	7.99809	10.9393	14.6548	2.79607	5.65092	8.1565	10.9006	14.5717	11.9912	0.00642437	0.13945	0.138433	0.144376	0.128333	0.117529	0.342748	0.0287666	0.042242	0.488792	0.025629	0.179698	0.0148791	0.120862	0.344145	0.106864
733	739	TDIKPIL	1	799.493	12.68	0.937374	1.56127	1.99208	2.22003	3.06682	0.864984	1.47122	1.99063	2.17251	3.02777	1.01816	1.65349	2.01988	2.22163	3.12421	3.15205	0.00547488	0.0413778	0.00201509	0.0189163	0.0132048	0.000394759	0.0310297	0.0367842	0.0226193	0.0316801	0.0109805	0.0148346	0.0309088	0.0426527	0.00111058	0.0142022
733	739	TDIKPIL	2	799.492	12.59	0.899901	1.54719	1.99854	2.18326	3.05322	0.866303	1.42414	1.99126	2.13517	3.06243	0.981275	1.65018	2.01218	2.20345	3.12201	3.14071	0.00899669	0.0126389	0.00970297	0.0245169	0.0423354	0.0328591	0.00740533	0.0244357	0.0407477	0.0042984	0.0169122	0.00690014	0.00559876	0.014693	0.0100941	0.0215338
733	754	TDIKPILRKLPRIKKHLLNGDN	2	2582.55	13.83	1.99568	4.68954	6.54374	9.04868	12.3399	1.65044	4.60954	6.61318	8.63705	12.7818	2.23971	5.13195	6.69421	8.91778	12.3169	11.0085	0.054834	0.0788953	0.148932	0.159518	0.120561	0.338324	0.234977	0.347767	0.0198222	0.0162522	0.0385336	0.162135	0.224617	0.0259803	0.0452321	0.194951
733	754	TDIKPILRKLPRIKKHLLNGDN	3	2582.56	14.05	2.00552	4.79881	6.65362	8.93154	12.3835	1.77612	4.50743	6.49988	8.85879	12.6491	2.35345	4.98025	6.79402	9.07669	12.4367	10.975	0.0340382	0.108829	0.04085	0.0809745	0.0773284	0.00607865	0.112523	0.0134693	0.0479563	0.198995	0.0255781	0.0485819	0.010572	0.0428568	0.00927941	0.0737095
733	755	TDIKPILRKLPRIKKHLLNGDNM	3	2713.61	15.33	2.17347	5.11532	7.26378	9.90872	13.3455	1.9242	4.79421	7.09573	9.79711	13.6091	2.48105	5.27164	7.47647	10.0381	13.4842	11.5009	0.0162386	0.0698349	0.0938122	0.0915621	0.015069	0.0240696	0.126275	0.042103	0.0678154	0.303148	0.0309354	0.0115318	0.0168367	0.00982562	0.0192542	0.127858
733	757	TDIKPILRKLPRIKKHLLNGDNMRC	3	2972.71	15.41	2.0004	4.92537	7.41964	10.2168	13.802	1.88687	4.82159	7.34518	10.2634	14.1968	2.26502	5.17681	7.70443	10.4448	13.853	12.8942	0.0303585	0.107463	0.115142	0.101204	0.0409754	0.0840877	0.104286	0.0565145	0.131948	0.307214	0.0136906	0.108379	0.0135166	0.031294	0.0712486	0.15929
733	757	TDIKPILRKLPRIKKHLLNGDNMRC	4	2972.71	14.85	2.21219	5.34069	7.71505	10.5463	14.1852	2.12419	5.20768	7.65306	10.6492	14.7505	2.54415	5.38538	8.03645	10.7226	14.2856	13.0462	0.105064	0.419669	0.0932981	0.180075	0.228857	0.135457	0.106083	0.0496184	0.128178	0.264029	0.0586447	0.0911021	0.165388	0.0453353	0.00951592	0.21981
733	759	TDIKPILRKLPRIKKHLLNGDNMRCSV	3	3158.82	15.24	2.00662	4.97517	7.55339	10.35	13.9352	1.84749	4.97157	7.27667	10.1357	14.134	2.43266	5.14938	7.79894	10.5682	14.2024	13.7108	0.0800844	0.154612	0.0769314	0.216498	0.0849915	0.0613617	0.10419	0.0231391	0.179648	0.311619	0.00742604	0.0492113	0.0885385	0.10384	0.0961163	0.149078
733	775	TDIKPILRKLPRIKKHLLNGDNMRCSVNATPQQMPQTEKAVED	4	4926.61	14.71	3.53776	8.33873	13.0864	18.5824	23.9139	3.26683	7.83558	12.722	18.7785	24.0575	4.24698	9.10919	13.5484	19.0115	24.0008	21.7418	0.3503	0.888164	0.185777	0.637308	0.00871632	0.0696665	0.0852316	0.287742	0.134719	0.256273	0.119587	0.0160027	0.365131	0.202788	0.539595	0.0714004
733	776	TDIKPILRKLPRIKKHLLNGDNMRCSVNATPQQMPQTEKAVEDF	4	5073.7	15.94	2.36411	7.12019	13.6901	18.1195	23.856	2.59256	6.73125	11.8658	17.7083	24.1654	2.78995	7.42194	12.7933	17.9426	23.5247	21.7312	0.270486	0.964457	0.637405	0.512993	0.527239	0.0357365	0.97308	0.527338	0.263672	1.21947	0.330167	0.114092	0.0991094	0.22699	0.0757707	0.250739
734	755	DIKPILRKLPRIKKHLLNGDNM	3	2612.55	14.82	1.01171	4.01792	6.36289	9.03334	12.7119	1.01496	3.78056	6.29428	9.13732	13.0526	1.32646	4.14018	6.67166	9.27649	12.7416	10.7467	0.00613309	0.046513	0.211267	0.147155	0.0262994	0.0920383	0.142561	0.0859608	0.0386559	0.417116	0.0638122	0.19825	0.0808836	0.000621949	0.0849573	0.0748351
740	754	RKLPRIKKHLLNGDN	2	1802.09	11.55	1.03046	3.32024	4.28418	5.19537	7.01195	0.923759	3.27372	4.27126	5.26031	7.46634	1.26409	3.33249	4.25969	5.24422	7.19852	5.9874	0.0117339	0.120611	0.147013	0.0352032	0.0181425	0.0659118	0.131879	0.0633164	0.0313302	0.242754	0.00801034	0.0251692	0.0289453	0.0294961	0.0189946	0.0256308
740	754	RKLPRIKKHLLNGDN	3	1802.09	11.22	1.00382	3.16752	4.14754	5.1273	6.96151	0.828055	3.01285	4.02243	5.05948	7.36325	1.19118	3.21468	4.16441	5.14681	7.17227	5.94656	0.00762786	0.0891077	0.00214929	0.122632	0.0487815	0.0273093	0.073716	0.185209	0.196186	0.147476	0.0215351	0.00672483	0.0453189	0.02123	0.00251267	0.0335023
740	755	RKLPRIKKHLLNGDNM	2	1933.13	12.3	1.15038	3.48534	5.00909	6.51471	8.32459	1.04692	3.40783	5.03661	6.62832	8.77774	1.27721	3.56556	5.12363	6.60374	8.4355	6.76135	0.0620718	0.23489	0.0358438	0.127625	0.0768816	0.0499263	0.132999	0.0942467	0.00680233	0.289174	0.0127278	0.0946577	0.156554	0.161995	0.0521833	0.0583551
740	755	RKLPRIKKHLLNGDNM	3	1933.13	12.04	1.07568	3.52444	5.16298	6.52158	8.27336	0.995163	3.38465	5.10273	6.59978	8.74719	1.31584	3.60811	5.14459	6.58012	8.50234	6.71506	0.0235538	0.100602	0.144197	0.0170698	0.112124	0.0794262	0.165172	0.0455442	0.0348787	0.34049	0.0254838	0.0317806	0.0844713	0.0338539	0.0379163	0.0923761
740	775	RKLPRIKKHLLNGDNMRCSVNATPQQMPQTEKAVED	4	4146.15	12.8	1.57214	5.13676	10.8124	14.5802	18.776	1.30097	4.67434	9.60833	14.3205	18.5324	1.54553	6.00277	10.2234	14.8148	18.3332	15.2947	0.22508	0.167213	0.309309	0.658436	0.288213	0.0906083	0.130056	0.176766	0.138109	0.614158	0.0282645	0.085749	0.0679371	0.234582	0.311121	0.230504
755	759	MRCSV	2	595.269	8.99	0.0381433	0.0558551	0.0335107	0.0431273	0.0550176	0.0323229	0.0321389	0.0199151	0.0221454	0.0810648	0.0220759	0.0619181	0.0481926	0.0648212	0.0799384	1.93146	0.011586	0.037949	0.0267234	0.0122205	0.00367096	0.0264094	0.00131253	0.0154561	0.000496949	0.0289089	0.0262188	0.0167694	0.0159224	0.0104458	0.0223563	0.113838
755	772	MRCSVNATPQQMPQTEKA	2	2019.94	9.66	1.61452	3.42264	5.69163	8.11062	9.34126	1.55893	3.15943	5.41286	7.77233	9.47973	1.75574	3.63705	5.94923	8.13203	9.47711	9.63098	0.0169664	0.0441117	0.0770732	0.0415345	0.0100897	0.0200895	0.0804164	0.107125	0.0413121	0.0768135	0.0109281	0.0113165	0.0416095	0.0324509	0.025815	0.0502956
755	772	MRCSVNATPQQMPQTEKA	3	2019.94	9.68	1.53973	3.29455	5.61719	8.07476	9.2682	1.61972	3.12407	5.34426	7.76204	9.37835	1.66604	3.54061	5.86899	7.99198	9.40239	9.55093	0.0143977	0.124857	0.106087	0.0261044	0.0302511	0.0267314	0.00826599	0.0162179	0.184993	0.0725816	0.0139431	0.0453317	0.0506763	0.0278563	0.0309965	0.0814209
755	774	MRCSVNATPQQMPQTEKAVE	2	2248.05	10.34	1.62841	3.26968	5.88909	8.30227	9.59841	1.56853	3.08668	5.57775	7.92458	9.75057	1.75764	3.49097	5.97419	8.33831	9.76374	11.1096	0.0153998	0.0242145	0.161597	0.145388	0.155606	0.0681519	0.174511	0.0241592	0.0531766	0.0409809	0.173405	0.0207874	0.105186	0.0331295	0.0855622	0.0747315
755	774	MRCSVNATPQQMPQTEKAVE	3	2248.05	10.26	1.56731	3.32464	5.70675	8.30262	9.5442	1.5584	3.10083	5.46692	7.98666	9.71004	1.69176	3.58178	6.06267	8.35595	9.85841	10.8611	0.0295765	0.0558938	0.205674	0.137935	0.0127485	0.00409338	0.0978288	0.000632693	0.162184	0.0872162	0.0490814	0.195698	0.0565557	0.01673	0.0235493	0.0475771
755	775	MRCSVNATPQQMPQTEKAVED	2	2363.08	10.52	1.62006	3.54588	6.13163	8.72121	10.2574	1.68465	3.32487	5.81904	8.48762	10.3452	1.83446	3.74963	6.4003	8.71528	10.4429	11.2473	0.0681178	0.0657455	0.041675	0.103393	0.0143334	0.0129273	0.00279363	0.00637218	0.133203	0.0792278	0.0289481	0.0545576	0.0101532	0.00610046	0.0112817	0.00486058
755	776	MRCSVNATPQQMPQTEKAVEDF	2	2510.15	14.39	1.57129	3.56291	6.03695	8.82697	10.571	1.54308	3.35204	5.75792	8.56711	10.5113	1.78057	3.68433	6.46226	8.86682	10.8241	11.7738	0.0395833	0.000135684	0.0147272	0.0794662	0.0924082	0.0921007	0.0901476	0.0136029	0.129058	0.0393595	0.0474252	0.144153	0.0750056	0.0128886	0.0290612	0.0307437
755	777	MRCSVNATPQQMPQTEKAVEDFL	3	2623.23	18	1.64492	3.52823	6.35913	8.94717	11.1205	1.81161	3.4343	6.11063	8.67505	10.6676	1.65066	3.79989	6.72685	8.98865	10.8891	12.7831	0.139648	0.102395	0.0774218	0.134026	0.16018	0.300105	0.0660478	0.150354	0.0546909	0.115046	0.132763	0.148355	0.237176	0.511935	0.0951633	0.211678
756	772	RCSVNATPQQMPQTEKA	2	1888.9	8.26	1.52098	3.2775	5.60182	8.08578	9.2009	1.45753	3.10081	5.31758	7.71694	9.31716	1.66315	3.483	5.88152	8.02903	9.3405	9.21133	0.015182	0.019015	0.0909481	0.0154951	0.0633743	0.0057939	0.0641076	0.00557043	0.109164	0.0205363	0.0134089	0.0610471	0.0362821	0.0528609	0.0229687	0.0949735
756	774	RCSVNATPQQMPQTEKAVE	2	2117.01	9.23	1.38384	3.29518	5.6653	8.22394	9.37917	1.2297	2.89334	5.37939	7.90427	9.61941	1.59247	3.53272	5.89145	8.2895	9.82923	10.471	0.170429	0.0284678	0.182886	0.169811	0.0863184	0.166774	0.108868	0.275936	0.393101	0.178753	0.17054	0.00238981	0.150259	0.0534382	0.180476	0.201919
756	774	RCSVNATPQQMPQTEKAVE	3	2117.01	9.31	1.66292	3.25383	5.55288	7.9804	9.31518	1.38549	3.05915	5.34617	7.81909	9.54699	1.75767	3.53384	5.85579	7.95067	9.45569	10.5156	0.145569	0.032199	0.0465697	0.0148193	0.01763	0.0105157	0.0214209	0.147221	0.0339809	0.134359	0.0265741	0.0183976	0.0311412	0.0895252	0.0778166	0.0723112
756	775	RCSVNATPQQMPQTEKAVED	2	2232.04	9.64	1.68223	3.56166	5.96805	8.60396	9.98985	1.65342	3.44576	5.93046	8.67652	10.5645	1.85387	3.77394	6.32613	8.54645	10.1536	10.8544	0.0384713	0.0134792	0.0832131	0.170611	0.0709661	0.0254719	0.0264682	0.119266	0.0818207	0.164111	0.0225054	0.0034537	0.0173073	0.00437756	0.0310248	0.0837891
756	775	RCSVNATPQQMPQTEKAVED	3	2232.04	9.69	1.67599	3.52827	6.07476	8.72108	10.0606	1.67724	3.36568	5.87715	8.46721	10.193	1.82167	3.76785	6.35067	8.63593	10.2488	10.9242	0.00970669	0.0264644	0.11692	0.0258571	0.0705724	0.032458	0.110645	0.0194013	0.129391	0.0285597	0.0181213	0.00470901	0.0568981	0.00214747	0.0178441	0.0523843
756	776	RCSVNATPQQMPQTEKAVEDF	2	2379.1	13.63	1.5619	3.5358	6.08482	8.77033	10.4582	1.52796	3.35797	5.64498	8.57684	10.467	1.68546	3.7151	6.34382	8.72515	10.6954	11.4634	0.116939	0.031616	0.145139	0.141487	0.0309387	0.0206559	0.284308	0.0494435	0.00957269	0.0685354	0.0941161	0.041045	0.00895297	0.124148	0.00474948	0.00739876
758	770	SVNATPQQMPQTE	2	1430.66	7.55	2.38334	3.40073	4.59557	6.31347	7.40307	2.08478	3.00544	4.35288	6.14149	7.44015	2.3258	3.48004	4.75079	6.32712	7.47948	5.93824	0.0419204	0.0431168	0.195613	0.0622788	0.0315186	0.0720592	0.0183069	0.0622804	0.158269	0.0528325	0.0462033	0.132486	0.0622416	0.120867	0.0421161	0.0882129
758	772	SVNATPQQMPQTEKA	2	1629.79	7.9	1.50306	3.26316	5.57748	7.98009	9.12357	1.4723	3.08876	5.32014	7.75584	9.19047	1.63941	3.4857	5.838	7.96043	9.21504	7.86323	0.0216454	0.018959	0.0886766	0.0583376	0.0327451	0.00219916	0.0257287	0.0145029	0.0656086	0.0361876	0.00440419	0.00962938	0.00612463	0.026057	0.0223292	0.0824947
758	774	SVNATPQQMPQTEKAVE	2	1857.9	9.69	1.577	3.36062	5.67832	8.20778	9.47562	1.53495	3.16449	5.44365	7.83682	9.53491	1.69598	3.53219	5.95951	8.21357	9.58184	9.3873	0.0419545	0.0419398	0.0237217	0.0444774	0.0344789	0.0166683	0.0124544	0.00330705	0.175583	0.00464149	0.0170135	0.0273008	0.00662479	0.0292061	0.0106845	0.0821833
758	774	SVNATPQQMPQTEKAVE	3	1857.91	9.47	1.5083	3.38972	5.63908	8.12033	8.96006	1.61884	3.08087	5.41763	7.64652	9.264	1.58687	3.56895	5.82444	8.13332	9.46089	9.3905	0.0155865	0.391074	0.0907887	0.291312	0.255336	0.116349	0.270671	0.0450769	0.0395066	0.0494329	0.0464542	0.0137701	0.123166	0.0684666	0.384439	0.339977
758	775	SVNATPQQMPQTEKAVED	2	1972.93	9.07	1.63938	3.49582	5.96383	8.57944	9.97179	1.60204	3.30131	5.7191	8.2531	10.0537	1.79101	3.72805	6.28066	8.57719	10.1292	9.6732	0.0301353	0.0407202	0.0335137	0.0184917	0.0161512	0.00185344	0.0276389	0.00269655	0.163058	0.0386379	0.00129285	0.0370441	0.00360493	0.0109868	0.0506556	0.113334
758	775	SVNATPQQMPQTEKAVED	3	1972.93	8.61	1.32672	3.37012	5.98181	8.42215	9.85674	1.44092	3.29197	5.74069	8.1982	9.98126	1.44533	3.51572	6.19115	8.4918	10.1697	9.15157	0.00735695	0.0640978	0.234646	0.0670473	0.186014	0.0106957	0.074752	0.0710893	0.196401	0.0141608	0.00389837	0.0976047	0.149594	0.0288847	0.0499211	0.000736187
760	774	NATPQQMPQTEKAVE	2	1671.8	7.92	1.83853	3.23569	5.59177	7.96288	9.19006	1.5682	3.03926	5.33083	7.68022	9.20489	1.6251	3.46036	5.8409	7.94265	9.26391	8.19255	0.278214	0.06159	0.0580336	0.00127915	0.0256439	0.0253147	0.0232252	0.0277617	0.0636241	0.0546062	0.0351912	0.088052	0.0515475	0.0358093	0.0503398	0.0168254
760	775	NATPQQMPQTEKAVED	2	1786.83	8.43	1.51135	3.3607	5.85038	8.41609	9.72121	1.49521	3.15982	5.56099	8.10283	9.79537	1.64352	3.54218	6.07965	8.33561	9.84398	8.44267	0.0145768	0.0476227	0.121455	0.0407405	0.0147685	0.0745224	0.0647795	0.0611182	0.102534	0.0761966	0.00693554	0.0526136	0.0144828	0.00745895	0.0463069	0.0794287
775	814	DFLRSIGRSKKERRPVRPHTVEKPVPSSSGGDAHVPHGSQ	4	4388.31	12.06	19.2218	24.7837	26.1667	26.191	27.3734	19.5561	25.4432	26.2217	27.4925	29.6201	21.1644	24.5356	25.5916	26.38	28.1506	13.3254	0.0265523	1.01749	0.612573	0.582931	0.130707	0.168724	1.73652	0.159431	0.0862509	1.31913	0.364059	0.442758	0.132244	0.180595	0.0822413	0.283936
775	815	DFLRSIGRSKKERRPVRPHTVEKPVPSSSGGDAHVPHGSQV	4	4487.39	12.32	19.7506	26.5382	27.4335	28.4911	30.2421	19.7541	26.169	27.8227	28.823	31.9868	21.8298	25.8906	26.8259	27.8493	30.3821	13.8707	0.0310197	1.16344	0.380333	0.44432	0.148487	0.312781	1.97181	0.0805842	0.134659	1.02443	0.2424	0.167956	0.0593795	0.106323	0.0302115	0.211993
776	786	FLRSIGRSKKE	2	1320.77	9.07	4.63684	6.28701	6.49932	7.40719	8.29271	4.37472	6.03175	6.47204	7.14414	8.6618	4.93157	6.20667	6.49011	7.32482	8.3658	5.00182	0.0545879	0.197137	0.137985	0.0350062	0.0376976	0.0679134	0.202132	0.0367781	0.108477	0.270013	0.0683008	0.0610234	0.0349632	0.0167725	0.07603	0.00600516
776	786	FLRSIGRSKKE	3	1320.78	9.91	4.39519	6.13038	6.34915	7.25529	8.22554	4.19552	5.90188	6.40923	7.08686	8.61158	4.81134	6.11504	6.37671	7.13975	8.21335	4.92881	0.000376026	0.185877	0.186865	0.0324095	0.00714896	0.0332967	0.332735	0.123416	0.174383	0.299355	0.0338035	0.00610608	0.00963702	0.0582073	0.166864	0.062942
776	787	FLRSIGRSKKER	2	1476.88	9.74	5.68736	7.39375	7.53965	8.33435	9.26562	5.15811	7.22335	7.35215	8.05077	9.59639	6.15776	7.23042	7.46507	8.2673	9.20633	5.42229	0.162375	0.402522	0.227222	0.0348765	0.149173	0.125994	0.598882	0.0490279	0.122653	0.240326	0.00363195	0.0196471	0.0528156	0.0847601	0.11968	0.0492515
776	787	FLRSIGRSKKER	3	1476.88	8.5	4.89252	6.73188	6.9069	8.127	9.10063	4.68489	6.41418	6.83838	7.73489	9.60948	5.38041	6.59665	6.96204	7.86532	9.03365	4.70056	0.221267	0.202012	0.175666	0.103759	0.0412806	0.185067	0.454174	0.029224	0.305458	0.467091	0.123827	0.0290401	0.0492709	0.175183	0.018014	0.263611
776	814	FLRSIGRSKKERRPVRPHTVEKPVPSSSGGDAHVPHGSQ	3	4273.28	10.04	21.4017	27.6571	28.0628	28.1699	30.336	21.4659	28.1397	28.5788	29.3247	32.3077	22.9726	27.3571	27.8586	28.7216	30.6449	12.1921	0.611098	0.604652	0.457968	0.107348	0.191645	0.104395	1.1956	0.0446697	0.316777	1.49293	0.11987	0.702241	0.304181	0.293394	0.290734	0.242764
776	814	FLRSIGRSKKERRPVRPHTVEKPVPSSSGGDAHVPHGSQ	4	4273.3	10.27	21.7015	27.5768	28.1574	28.7507	30.4187	21.8964	28.515	28.7338	29.5256	32.3173	23.5216	27.0492	27.8765	28.7902	30.5926	12.5092	0.150484	0.992413	0.204962	0.210352	0.110505	0.369532	1.45974	0.227109	0.358072	1.42103	0.133275	0.897082	0.345533	0.105651	0.157501	0.21791
776	814	FLRSIGRSKKERRPVRPHTVEKPVPSSSGGDAHVPHGSQ	5	4273.3	10.36	21.66	27.6244	28.2837	28.8174	30.536	21.5974	28.3264	28.8471	29.7626	32.8158	23.4163	26.8019	27.796	28.8389	30.7107	12.2157	0.102227	1.13836	0.106721	0.278586	0.0696819	0.0790863	1.61322	0.264556	0.347003	0.877895	0.29073	0.567055	0.30856	0.0587868	0.265791	0.168405
776	814	FLRSIGRSKKERRPVRPHTVEKPVPSSSGGDAHVPHGSQ	6	4273.29	9.6	21.8536	27.4182	28.0191	28.7988	30.4883	22.0575	28.4336	28.997	29.5805	32.3438	23.4968	27.1576	28.0037	28.7428	30.5303	12.4513	0.22417	0.988124	0.152296	0.30232	0.29094	0.327437	1.47772	0.129259	0.405676	1.29788	0.236078	0.637748	0.236743	0.190309	0.0838787	0.235223
776	815	FLRSIGRSKKERRPVRPHTVEKPVPSSSGGDAHVPHGSQV	3	4372.39	10.89	21.6283	29.4952	29.8124	30.4064	31.8678	20.3812	29.1197	31.1975	31.2937	34.0455	23.9091	28.3432	28.3208	29.7034	32.2198	12.6599	1.14896	1.94127	0.459661	0.971303	0.793956	0.645352	1.07563	0.576767	0.228653	2.1232	0.294719	1.01468	0.432544	0.251803	1.18333	0.0818071
776	815	FLRSIGRSKKERRPVRPHTVEKPVPSSSGGDAHVPHGSQV	4	4372.36	10.11	21.7502	28.9131	29.7763	30.1194	31.8308	21.5818	29.2548	30.0836	30.8689	33.8261	23.7685	28.3557	28.986	29.7933	32.0425	13.0156	0.00403019	1.29682	0.20353	0.564054	0.326952	0.067432	1.54517	0.419906	0.108385	1.37472	0.142581	0.332858	0.0304796	0.133929	0.295309	0.0625153
776	815	FLRSIGRSKKERRPVRPHTVEKPVPSSSGGDAHVPHGSQV	5	4372.36	10.82	21.5536	28.9409	29.5544	30.0419	31.8619	21.3084	29.0639	29.8521	30.7422	33.9984	23.5921	28.3001	28.8509	29.7179	31.8721	12.8523	0.273123	1.32164	0.417829	0.559693	0.518111	0.123619	1.65856	0.853459	0.146528	1.23716	0.176845	0.297212	0.346845	0.0372092	0.499642	0.00652521
776	815	FLRSIGRSKKERRPVRPHTVEKPVPSSSGGDAHVPHGSQV	6	4372.36	10.89	21.7202	28.6469	29.4203	30.1253	31.8658	21.5591	29.2925	29.8359	30.9531	33.7473	23.5855	28.1926	28.9966	29.7746	32.0085	13.0334	0.200357	1.36701	0.293412	0.315976	0.314197	0.498414	1.62329	0.286547	0.145621	1.31607	0.158448	0.486354	0.086117	0.0703816	0.137999	0.0273562
777	783	LRSIGRS	1	788.473	6.61	2.09751	2.51723	3.44643	3.9427	4.82038	1.8696	2.71156	3.24242	4.03864	4.87368	2.29496	2.81232	3.33312	3.83978	4.91577	3.57465	0.0743887	0.198942	0.0766926	0.0190894	0.11085	0.245162	0.138058	0.247277	0.116131	0.0482386	0.0439972	0.125711	0.404524	0.104934	0.0631369	0.189282
777	786	LRSIGRSKKE	2	1173.71	7.29	4.40058	6.1151	6.38552	7.13541	7.9296	4.24418	5.8827	6.1964	6.95297	8.23249	4.90069	6.03099	6.26288	7.06697	7.99895	4.88479	0.16408	0.276431	0.191683	0.040634	0.108581	0.0536444	0.176538	0.0141012	0.271633	0.234466	0.0731432	0.0457591	0.0373106	0.0207874	0.00172638	0.0048847
777	787	LRSIGRSKKER	2	1329.81	6.21	5.70228	7.2972	7.47362	8.18516	8.82206	5.34499	7.01316	7.18134	7.80154	9.36816	6.13382	7.09681	7.28149	8.1026	8.99154	5.27805	0.0800985	0.473603	0.19712	0.0111828	0.146921	0.0966762	0.309483	0.0452766	0.50749	0.424403	0.12824	0.0424105	0.0431043	0.0723224	0.00094634	0.015664
777	787	LRSIGRSKKER	3	1329.81	6.44	5.70362	7.34303	7.53874	8.2751	8.9127	5.42682	7.05565	7.2053	7.84739	9.31296	6.09917	7.12771	7.35594	8.17629	9.02589	5.32267	0.0285783	0.446672	0.267827	0.0512766	0.0547768	0.0686335	0.368863	0.105395	0.495609	0.255143	0.0165213	0.00770154	0.0605386	0.0645544	0.0271085	0.141779
777	794	LRSIGRSKKERRPVRPHT	3	2173.29	8.36	11.0678	12.5682	12.5061	13.1266	13.8139	10.9825	12.4518	12.37	12.4957	14.5382	11.7522	12.0541	12.1484	12.8919	13.9744	7.22637	0.19321	0.594289	0.14998	0.00992162	0.0563926	0.251664	0.591702	0.0355833	0.886972	1.1535	0.00776232	0.130963	0.0866426	0.233092	0.116058	0.0465077
777	796	LRSIGRSKKERRPVRPHTVE	3	2401.4	8.1	10.8987	13.6848	14.0315	14.4156	15.9419	11.0223	13.947	14.4567	14.8727	16.9169	12.2439	13.5615	14.2028	14.8245	16.2542	7.76597	0.164508	0.715327	0.350484	0.672751	0.240135	0.043176	0.375677	0.0830285	0.0516742	0.514801	0.713056	0.0511711	0.184793	0.217736	0.614006	0.125005
777	814	LRSIGRSKKERRPVRPHTVEKPVPSSSGGDAHVPHGSQ	3	4126.22	8.84	22.2012	27.7834	28.163	28.7714	29.685	21.9988	28.8442	28.7687	29.553	32.3402	23.7664	26.6368	27.7632	28.2301	29.979	12.4684	0.19396	1.47791	0.544227	0.708632	0.079839	0.647232	1.78459	0.677395	0.392647	1.22426	0.141121	0.0407335	0.331478	0.400227	0.342895	0.250034
777	814	LRSIGRSKKERRPVRPHTVEKPVPSSSGGDAHVPHGSQ	4	4126.23	9.04	22.2095	27.9633	28.227	29.0103	30.1335	22.034	28.7972	28.8782	29.8799	32.3959	24.0521	26.9817	27.9446	28.3122	30.26	12.5159	0.172103	1.32353	0.793973	0.420405	0.185065	0.582371	1.48953	0.597547	0.422966	1.45106	0.0444193	0.272512	0.448652	0.347375	0.202974	0.123506
777	814	LRSIGRSKKERRPVRPHTVEKPVPSSSGGDAHVPHGSQ	5	4126.23	9.02	21.8456	27.7367	27.9171	28.778	29.9361	22.0077	28.5381	28.7445	29.792	32.2329	24.004	26.7803	27.813	28.1538	30.1237	12.5031	0.300959	1.23887	0.742794	0.501307	0.173346	0.681302	1.46177	0.72951	0.620109	1.44758	0.00305422	0.291729	0.37938	0.31739	0.0480996	0.0326786
777	815	LRSIGRSKKERRPVRPHTVEKPVPSSSGGDAHVPHGSQV	3	4225.3	9.79	21.5542	29.1411	29.7634	30.1592	31.3241	21.2384	30.029	29.2891	29.7225	32.8686	24.3179	28.0818	28.8191	29.8699	31.8185	12.9799	0.704097	1.78414	0.418391	0.33767	4.31796e-05	0.370828	1.68365	0.096429	0.012001	1.84653	0.473609	0.358639	0.14655	0.0667056	0.0117218	0.0631653
777	815	LRSIGRSKKERRPVRPHTVEKPVPSSSGGDAHVPHGSQV	4	4225.3	10.28	21.7889	28.916	29.62	29.9127	31.1564	21.6993	29.5073	29.9005	29.9535	33.3127	24.0523	28.2227	28.9196	29.7745	31.5816	13.0293	0.268984	1.56996	0.627117	0.0575338	0.260123	0.233117	1.52609	0.321908	0.425736	1.59223	0.121514	0.393269	0.124898	0.000569892	0.105797	0.0444717
777	815	LRSIGRSKKERRPVRPHTVEKPVPSSSGGDAHVPHGSQV	5	4225.29	9.15	21.8059	29.1007	29.5723	29.8518	31.0979	21.9035	29.535	29.9885	30.067	33.5411	24.0985	28.3787	29.0319	29.7706	31.6021	12.9781	0.409757	1.71487	0.678144	0.235798	0.22893	0.227351	1.30984	0.671633	0.366328	1.28327	0.101948	0.324974	0.0678689	0.0968805	0.0652595	0.0738477
777	815	LRSIGRSKKERRPVRPHTVEKPVPSSSGGDAHVPHGSQV	6	4225.3	10.28	21.4123	28.33	29.2152	29.3819	30.6802	21.3532	28.812	29.2646	29.3741	32.7104	23.7861	28.0089	28.4832	29.0832	30.9745	13.1348	0.243899	1.24238	0.560182	0.116555	0.248617	0.318808	1.35835	0.313872	0.328174	1.73131	0.0475075	0.466092	0.113613	0.00615377	0.0922179	0.020113
778	814	RSIGRSKKERRPVRPHTVEKPVPSSSGGDAHVPHGSQ	3	4013.13	8.4	21.429	27.2006	27.9864	28.0909	28.5813	22.0237	28.1754	28.4766	28.0419	31.1531	23.6733	26.748	26.9265	27.8088	29.2387	12.0136	0.0905989	0.714449	0.457255	0.078108	0.296147	0.157943	1.66415	0.275906	0.819941	1.68953	0.24266	0.312345	0.296313	0.0011155	0.357049	0.400812
778	814	RSIGRSKKERRPVRPHTVEKPVPSSSGGDAHVPHGSQ	4	4013.15	9.11	22.3619	27.7833	28.1629	28.256	29.2448	22.2818	28.606	28.6905	28.2218	31.4313	23.8585	27.1601	27.6118	28.2273	29.8248	12.2648	0.193669	1.06704	0.309452	0.0552258	0.141878	0.271244	1.52204	0.0858448	0.964028	1.43256	0.142968	0.333171	0.00581647	0.194925	0.0279611	0.268244
778	814	RSIGRSKKERRPVRPHTVEKPVPSSSGGDAHVPHGSQ	5	4013.14	8.33	22.2676	27.6911	28.2219	28.2914	29.3621	22.2304	28.3715	28.6367	28.0327	31.3901	23.7123	27.2691	27.4005	28.1866	29.5576	12.2201	0.125144	1.39182	0.275613	0.140148	0.60245	0.634886	1.53667	0.0845458	0.852723	1.30615	0.0629379	0.497024	0.00596151	0.304036	0.212065	0.274556
778	814	RSIGRSKKERRPVRPHTVEKPVPSSSGGDAHVPHGSQ	6	4013.14	8.4	22.2193	27.6808	27.9203	28.2161	29.1026	22.1217	28.6255	28.7155	28.4565	31.5193	23.6423	27.1918	27.3707	28.1444	29.697	12.3556	0.144293	1.06699	0.366906	0.23666	0.154271	0.261629	1.84117	0.0371247	0.735747	1.5473	0.163057	0.528476	0.215977	0.100235	0.0239111	0.128221
778	815	RSIGRSKKERRPVRPHTVEKPVPSSSGGDAHVPHGSQV	3	4112.2	9.54	22.6877	29.2892	29.8693	29.8211	29.9967	23.6438	31.0423	30.8931	30.6094	33.4775	23.7867	27.3318	29.454	28.5994	31.16	13.1695	0.524048	0.773254	0.020779	0.601848	0.193441	0.611722	0.068531	0.587907	0.379616	1.54485	0.897645	0.582829	0.334343	0.646699	0.266365	0.0375261
778	815	RSIGRSKKERRPVRPHTVEKPVPSSSGGDAHVPHGSQV	4	4112.21	9.36	21.9181	28.864	29.1608	29.5318	30.5138	22.1162	29.4297	29.7728	29.8859	32.4329	23.9725	27.8225	28.6442	28.7462	30.4218	12.5828	0.345176	1.07172	0.689919	0.108439	0.110587	0.000800993	1.75515	0.682033	0.510243	1.49472	0.0371942	0.222141	0.174767	0.245218	0.237649	0.19365
778	815	RSIGRSKKERRPVRPHTVEKPVPSSSGGDAHVPHGSQV	5	4112.21	9.38	21.8171	29.3273	29.4041	29.915	30.9007	22.377	29.8497	30.2297	30.6063	32.9846	24.0997	28.5788	28.9899	29.464	31.3288	12.3627	0.537601	0.894651	0.764516	0.0569725	0.501042	0.0682347	1.79612	0.912616	0.976183	1.91882	0.111663	0.655148	0.323384	0.127991	0.325274	0.0516406
778	815	RSIGRSKKERRPVRPHTVEKPVPSSSGGDAHVPHGSQV	6	4112.21	8.78	21.9141	28.5276	29.1789	29.0808	30.1389	21.918	29.3086	29.5067	29.5466	32.3854	23.8804	27.761	28.6183	28.704	30.1763	12.2944	0.157216	1.37133	0.527197	0.231939	0.0741296	0.254078	1.6814	0.22218	0.105188	1.57448	0.151982	0.258658	0.0422148	0.128562	0.434398	0.210126
784	814	KKERRPVRPHTVEKPVPSSSGGDAHVPHGSQ	3	3356.78	7.86	19.0896	24.0427	23.9183	23.6966	23.5276	19.1112	24.4793	24.365	23.8195	25.0664	20.9218	23.3682	23.2813	23.3422	23.7038	10.273	0.39731	1.36189	0.449369	0.194238	0.241555	0.0321092	1.06074	0.240423	0.34627	0.909591	0.319493	0.289104	0.0279053	0.0214782	0.0320891	0.0802473
784	814	KKERRPVRPHTVEKPVPSSSGGDAHVPHGSQ	4	3356.77	8.01	18.8513	23.6055	23.3932	23.1887	23.0698	18.9405	24.1064	24.0106	23.4975	24.6607	20.6162	22.8548	23.075	23.0884	23.3363	10.4801	0.282721	1.10828	0.426695	0.0405302	0.13951	0.145183	0.954092	0.341433	0.442094	0.599684	0.0146817	0.0451346	0.0283405	0.1642	0.0520913	0.122727
784	814	KKERRPVRPHTVEKPVPSSSGGDAHVPHGSQ	5	3356.77	8.09	19.1592	24.6857	23.4922	23.4445	22.8866	19.6441	24.4882	24.2854	23.7375	25.1569	21.8327	23.5273	23.3505	23.0856	23.5565	9.28341	0.904951	1.8762	0.230386	0.306905	0.0693998	0.804989	1.03662	0.615137	0.717705	0.877781	0.397233	0.203015	0.120951	0.273613	0.326858	0.0757264
784	815	KKERRPVRPHTVEKPVPSSSGGDAHVPHGSQV	3	3455.84	8.39	18.8139	24.7086	24.6388	24.3879	24.4407	18.3544	25.0163	24.8681	24.9456	25.7897	20.5467	23.8628	24.3218	24.0778	24.607	10.801	0.177319	0.784875	0.572806	0.276944	0.224895	0.0465143	1.08472	0.272535	0.084129	0.819605	0.14526	0.370161	0.0349552	0.469688	0.0940688	0.101958
784	815	KKERRPVRPHTVEKPVPSSSGGDAHVPHGSQV	4	3455.83	8.86	18.2236	24.6585	24.5427	24.6881	24.533	18.0097	25.3824	24.8034	25.1989	26.1677	20.1116	23.6602	24.2289	23.9367	24.4841	9.87925	0.0101912	1.13206	0.616773	0.481397	0.0548382	0.649859	1.47947	0.309359	0.348431	0.835856	0.0293034	0.402742	0.160991	0.387102	0.0370404	0.146086
787	814	RRPVRPHTVEKPVPSSSGGDAHVPHGSQ	3	2971.54	7.72	19.7549	21.2406	20.6226	20.4112	20.2822	19.9309	21.6076	20.959	20.627	21.5466	21.0245	20.5654	20.0947	20.0708	20.4315	9.37634	0.249232	0.920735	0.193029	0.0719713	0.148767	0.109546	0.804318	0.333391	0.190092	0.595302	0.144839	0.118321	0.00871822	0.0636081	0.0181806	0.0863299
787	814	RRPVRPHTVEKPVPSSSGGDAHVPHGSQ	4	2971.54	8	19.8982	21.3547	20.8026	20.6065	20.501	20.1627	21.8837	21.1392	20.9273	21.7409	21.3571	20.7853	20.396	20.4715	20.6291	9.3097	0.214925	1.12746	0.159894	0.245332	0.100735	0.149482	0.66746	0.545017	0.267611	0.73636	0.211866	0.280119	0.0333001	0.246252	0.121622	0.0173506
787	814	RRPVRPHTVEKPVPSSSGGDAHVPHGSQ	5	2971.55	8.6	20.0059	21.5142	20.9612	20.4599	20.4579	20.0698	21.8584	20.8411	20.9337	21.7805	21.5556	20.5846	20.8043	20.4807	20.7857	9.36147	0.0782455	0.816593	0.322331	0.0482299	0.113802	0.284621	0.853416	0.114043	0.337818	0.650607	0.357846	0.372292	0.205225	0.692223	0.326588	0.16028
787	815	RRPVRPHTVEKPVPSSSGGDAHVPHGSQV	4	3070.61	8.87	20.7115	22.1755	21.5275	21.3016	21.4962	20.5397	22.6119	21.6869	21.5186	22.2638	21.8883	21.4741	21.1582	20.9649	21.4104	9.80617	0.0793782	0.795906	0.499981	0.457124	0.0431339	0.410019	0.781279	0.106863	0.171645	0.221225	0.0869552	0.352479	0.189155	0.0956676	0.0778787	0.0995861
787	815	RRPVRPHTVEKPVPSSSGGDAHVPHGSQV	5	3070.61	9.56	20.5396	22.1569	21.4759	21.6374	21.2267	20.4658	22.8418	21.837	22.6603	22.7889	22.0313	21.1279	21.1964	20.7388	21.4044	9.58495	0.394949	0.759274	0.72684	0.227425	0.0698591	0.355769	1.45299	0.33496	0.64915	0.0715661	0.0498817	0.514834	0.101507	0.28725	0.102499	0.21044
788	814	RPVRPHTVEKPVPSSSGGDAHVPHGSQ	3	2815.44	8.79	19.9484	21.4556	20.9481	20.6324	20.735	20.184	21.9045	21.2168	20.9988	21.6645	21.3927	20.7005	20.2941	20.3224	20.726	9.32757	0.311902	1.0384	0.228045	0.127551	0.251966	0.095325	0.932793	0.516497	0.10354	0.652323	0.00654842	0.0276305	0.217426	0.208661	0.0528898	0.0392044
788	814	RPVRPHTVEKPVPSSSGGDAHVPHGSQ	4	2815.44	8.02	19.9554	22.0545	21.0397	20.6258	20.5023	20.2698	22.2202	21.6516	21.1169	21.6351	21.4908	21.121	20.2814	20.3934	20.6165	9.43443	0.443004	1.08673	0.153358	0.268278	0.148505	0.0169303	0.906216	0.443867	0.588392	0.638431	0.487086	0.190164	0.168121	0.00388933	0.0208915	0.0881218
788	815	RPVRPHTVEKPVPSSSGGDAHVPHGSQV	3	2914.5	8.36	20.6969	22.376	21.581	21.4248	21.2518	20.8132	22.8721	21.8488	21.7108	22.1785	22.0178	21.6439	21.495	21.1658	21.4353	9.85771	0.172994	0.746727	0.428587	0.0281092	0.281624	0.368029	0.897699	0.0246925	0.388979	0.408351	0.167024	0.203995	0.142733	0.186598	0.236818	0.124105
794	815	TVEKPVPSSSGGDAHVPHGSQV	2	2172.07	8.15	14.7079	16.3115	16.2372	16.3922	16.7399	14.6274	16.4143	16.5223	16.7824	17.3206	15.2516	16.0197	16.24	16.2768	16.8043	12.7085	0.0536392	0.40943	0.149675	0.0855715	0.166964	0.115268	0.300633	0.338074	0.0453422	0.364335	0.221229	0.0662584	0.185757	0.0757122	0.0233337	0.88023
795	814	VEKPVPSSSGGDAHVPHGSQ	2	1971.96	7.08	14.4473	15.4307	14.965	14.9481	14.62	13.9939	15.6471	14.9015	14.8321	15.3425	15.1705	14.7625	14.4471	14.3639	14.6147	6.38415	0.11306	0.772093	0.504256	0.158236	0.0948584	0.15971	0.673687	0.283013	0.384009	0.241482	0.136355	0.167171	0.094025	0.225528	0.0780046	0.0802737
795	814	VEKPVPSSSGGDAHVPHGSQ	3	1971.95	6.97	14.257	15.1456	14.8585	14.5998	14.537	14.5776	15.6089	15.0031	15.0297	15.4179	15.401	14.6537	14.4577	14.3574	14.6409	6.98186	0.166234	0.479658	0.441525	0.157447	0.0564626	0.200067	0.597757	0.12731	0.190865	0.375135	0.099061	0.178763	0.0471142	0.10435	0.139039	0.0196044
795	815	VEKPVPSSSGGDAHVPHGSQV	3	2071.03	8.98	15.2145	15.861	15.6467	15.2287	15.6695	15.3025	16.5671	15.8988	15.4279	16.392	15.9896	15.6334	15.0676	15.299	15.6403	7.22096	0.192304	0.609241	0.177698	0.101665	0.388876	0.410964	0.769614	0.171954	0.0556875	0.380847	0.0104592	0.0828898	0.126487	0.0303309	0.134557	0.0747473
797	814	KPVPSSSGGDAHVPHGSQ	2	1743.84	5.54	12.5822	13.9587	13.8478	13.5511	13.4412	12.8326	14.021	13.9512	13.7076	14.228	13.4896	13.5775	13.4806	13.3814	13.6345	5.43771	0.495972	0.720508	0.000758342	0.0687184	0.259423	0.416091	0.589725	0.00235146	0.0639062	0.0820363	0.399901	0.31891	0.118623	0.111032	0.103461	1.93937
815	821	VIRKLVM	2	858.56	13.08	0.355962	2.24584	4.32666	4.79145	4.82483	0.321617	2.13316	4.28848	4.70849	4.72898	0.35294	2.44638	4.43547	4.61747	4.80989	3.68996	0.0352204	0.112106	0.018226	0.08101	0.0242325	0.0258346	0.0724821	0.131751	0.0655094	0.0840619	0.042883	0.0224735	0.0366514	0.0717407	0.0608568	0.126158
815	822	VIRKLVME	2	987.602	10.68	0.566089	2.84431	5.41208	5.99901	5.88595	0.445431	2.69631	5.50044	5.9492	6.013	0.669219	3.01791	5.4654	6.01444	6.08519	4.11708	0.0355611	0.162385	0.0607682	0.113993	0.0185745	0.0757936	0.0262387	0.102778	0.0863461	0.0612237	0.0661127	0.0292883	0.0965658	0.103202	0.106702	0.181818
815	830	VIRKLVMEPTFKPWQM	2	2003.1	18.07	3.99961	7.0873	9.66373	10.7457	11.7934	3.60569	6.90448	9.44255	10.6142	11.9	4.44781	7.26594	9.78915	10.6985	11.9497	8.03677	0.12867	0.099544	0.0101833	0.129659	0.161211	0.133061	0.21289	0.136418	0.0314667	0.341306	0.185307	0.0333453	0.0209162	0.074117	0.166758	0.0403524
815	830	VIRKLVMEPTFKPWQM	3	2003.09	18.12	3.78123	6.93241	9.3646	10.5505	11.7771	3.65196	6.68688	9.42604	10.703	11.8649	4.09957	7.24675	9.59244	10.5377	11.8036	7.86888	0.0838056	0.0273869	0.145431	0.154614	0.206258	0.0857127	0.0145953	0.114603	0.0931904	0.0241181	0.0563645	0.0234481	0.0883358	0.0419503	0.202933	0.0292242
815	832	VIRKLVMEPTFKPWQMKT	3	2232.24	16.27	4.11012	7.55736	10.5911	11.8762	13.2213	3.97889	7.49063	10.6464	11.9481	13.3848	4.56546	7.54602	10.6814	11.9242	13.4117	9.74199	0.126331	0.0768947	0.026774	0.13023	0.217722	0.111597	0.264149	0.00431151	0.31927	0.0660172	0.0661306	0.193029	0.089977	0.142199	0.00928766	0.0999755
815	834	VIRKLVMEPTFKPWQMKTHF	2	2516.37	16.86	4.75959	8.26222	11.5605	13.2118	14.5747	4.41132	8.10124	11.5954	13.2299	15.0445	5.04253	8.42666	11.853	13.1685	14.6692	9.47737	0.0530714	0.224212	0.0386839	0.260723	0.118048	0.112095	0.35839	0.0235111	0.0445207	0.136918	0.215606	0.0564502	0.165756	0.0863092	0.0346007	0.0808837
815	834	VIRKLVMEPTFKPWQMKTHF	3	2516.37	17.69	4.60681	8.27174	11.6743	13.1883	14.6226	4.31115	8.03319	11.5433	13.2167	14.8928	5.06168	8.52617	11.8455	13.2961	14.8086	9.45181	0.00878128	0.146703	0.00971749	0.168433	0.103473	0.037051	0.115696	0.00708388	0.0563124	0.271845	0.0123156	0.0546853	0.016321	0.0235587	0.0454642	0.0229084
815	834	VIRKLVMEPTFKPWQMKTHF	4	2516.37	17.23	4.55368	8.29505	11.6873	13.128	14.6932	4.30764	8.03837	11.4699	13.1105	14.8167	5.02215	8.53339	11.8485	13.2354	14.8484	9.49182	0.0291779	0.126268	0.00106685	0.206622	0.056519	0.0177501	0.0853704	0.0329439	0.140362	0.164773	0.0830282	0.0757036	0.00823726	0.0176585	0.0942447	0.0417275
815	834	VIRKLVMEPTFKPWQMKTHF	5	2516.37	17.66	4.47651	8.15208	11.5236	12.9929	14.527	4.35723	8.013	11.4053	13.1202	14.9057	4.80841	8.36538	11.9079	13.1782	14.7804	9.50293	0.241367	0.10358	0.0115416	0.143	0.284257	0.162612	0.178314	0.0345141	0.0828891	0.0369821	0.025068	0.12609	0.059784	0.155712	0.185695	0.0489633
815	841	VIRKLVMEPTFKPWQMKTHFLMPFPVN	3	3314.78	20.34	4.48287	7.78474	11.0849	12.9411	15.7683	4.41769	7.91398	11.1122	12.9797	15.5554	4.89425	8.1537	11.2112	13.0777	16.1983	11.9247	0.0208176	0.127628	0.0277346	0.264325	0.13777	0.188148	0.138228	0.0039788	0.0802832	0.2095	0.0311504	0.0165593	0.0968958	0.0627141	0.0248255	0.146894
815	842	VIRKLVMEPTFKPWQMKTHFLMPFPVNY	3	3477.85	20.74	4.43852	7.82719	10.9752	12.8379	15.8132	4.28257	7.72152	10.9907	12.7374	15.3656	4.93168	8.10014	11.1632	12.9805	16.1986	12.6069	0.0231908	0.150259	0.033787	0.231386	0.179149	0.0936395	0.158177	0.0142179	0.128338	0.291776	0.039605	0.0612594	0.0160735	0.0184754	0.0399524	0.00563082
815	842	VIRKLVMEPTFKPWQMKTHFLMPFPVNY	4	3477.84	20.88	4.41461	7.83719	10.9103	12.7906	15.7866	4.21227	7.73208	10.9524	12.7686	15.435	4.90298	8.11587	11.1454	12.9667	16.1739	12.561	0.0465661	0.134098	0.0121043	0.290939	0.203208	0.0885227	0.0792916	0.0169543	0.145306	0.298007	0.00701143	0.00498558	0.0569152	0.0709121	0.141678	0.00124131
815	846	VIRKLVMEPTFKPWQMKTHFLMPFPVNYVGEC	3	3865.99	20.95	4.50887	7.97614	11.3646	13.025	15.589	4.50241	7.88899	11.3168	13.1916	15.6204	5.11889	8.31352	11.3304	13.1656	16.3511	14.3159	0.127457	0.156255	0.141904	0.273441	0.503494	0.0216816	0.238926	0.185021	0.117428	0.310656	0.0706114	0.103712	0.120055	0.0751522	0.0231165	0.0238335
815	846	VIRKLVMEPTFKPWQMKTHFLMPFPVNYVGEC	4	3865.98	21.44	4.50838	8.05727	11.2517	13.1385	15.9702	4.53543	8.2624	11.4399	13.3447	16.0531	5.04296	8.28681	11.3725	13.1578	16.4414	14.1649	0.101742	0.25566	0.185596	0.242963	0.017731	0.140425	0.146685	0.10445	0.0904132	0.565764	0.225664	0.134869	0.124285	0.107356	0.150353	0.108695
816	830	IRKLVMEPTFKPWQM	3	1904.03	17.52	3.73497	6.18503	8.31979	9.64743	10.7388	3.51815	6.27406	8.39252	9.73232	11.0438	4.14969	6.53774	8.57821	9.71395	11.0485	7.2383	0.0356756	0.210499	0.246728	0.151185	0.0172242	0.0205749	0.00897249	0.00867515	0.311491	0.0501944	0.14079	0.00424799	0.115915	0.183462	0.133591	0.0256791
816	832	IRKLVMEPTFKPWQMKT	3	2133.17	15.74	3.64089	6.28308	9.27336	10.5447	12.1915	3.71302	6.38304	9.00751	10.6096	12.0141	4.25503	6.76718	9.49434	10.8305	12.116	8.83801	0.240795	0.0925511	0.0592866	0.307566	0.0857031	0.0374421	0.0555271	0.0753788	0.0708576	0.0682434	0.06021	0.177409	0.205679	0.132932	0.225277	0.109124
816	834	IRKLVMEPTFKPWQMKTHF	2	2417.3	17.22	4.45285	7.54038	10.5892	12.1928	13.5104	4.34648	7.22282	10.5015	12.0692	13.6503	4.92445	7.66549	10.7145	12.1739	13.7107	8.73757	0.110962	0.115489	0.0111934	0.211677	0.133923	0.0743524	0.0617675	0.0341608	0.243154	0.350888	0.0538104	0.0570685	0.0618632	0.0175174	0.0128551	0.0227972
816	834	IRKLVMEPTFKPWQMKTHF	3	2417.3	17.43	4.37109	7.40076	10.4867	12.0147	13.5483	4.18218	7.15489	10.3563	12.0869	13.7778	4.82194	7.61268	10.6857	12.1516	13.7382	8.69554	0.0220965	0.112069	0.007957	0.186068	0.0735411	0.0505792	0.101349	0.0365366	0.0280606	0.209794	0.00775048	0.00597662	0.0256996	0.0289907	0.0449888	0.00694349
816	834	IRKLVMEPTFKPWQMKTHF	4	2417.3	17	4.23751	7.48733	10.4896	12.0696	13.5671	4.14216	7.10509	10.3759	12.0799	13.8775	4.75366	7.56597	10.6009	12.2292	13.8668	8.60735	0.0377311	0.0974194	0.0181785	0.139552	0.0813445	0.0433778	0.151268	0.0140434	0.185575	0.310812	0.0548277	0.0989605	0.124746	0.118411	0.0299062	0.0153901
816	842	IRKLVMEPTFKPWQMKTHFLMPFPVNY	2	3378.78	20.73	4.74047	6.80151	8.92117	11.0452	14.3209	4.96234	6.87703	9.51831	10.6063	14.0325	4.92358	7.212	9.13636	11.2975	14.2775	12.3983	0.341669	0.26842	0.125771	0.248732	0.0443356	0.289902	0.295907	0.518294	0.134351	0.00765791	0.404543	0.044711	0.200757	0.17637	0.0170942	0.210668
816	842	IRKLVMEPTFKPWQMKTHFLMPFPVNY	3	3378.78	20.77	4.19462	7.02548	9.82118	11.6793	14.7112	4.03998	6.92647	9.78697	11.5796	14.2727	4.65455	7.2064	10.0037	11.8477	15.086	11.9035	0.000339239	0.162173	0.0468116	0.194996	0.188256	0.072681	0.137161	0.0334374	0.100442	0.289697	0.0343318	0.0303259	0.035323	0.0221288	0.0613649	0.0316912
816	842	IRKLVMEPTFKPWQMKTHFLMPFPVNY	4	3378.77	21.01	4.25555	7.18004	9.97373	11.9127	14.9433	4.16756	6.99118	9.94154	11.7564	14.5408	4.70332	7.24799	10.0258	12.072	15.3832	11.9044	0.00332038	0.0012655	0.108079	0.321018	0.212049	0.0366439	0.266984	0.00593808	0.139496	0.218785	0.0193833	0.0932227	0.0597584	0.00681481	0.011129	0.0658892
816	846	IRKLVMEPTFKPWQMKTHFLMPFPVNYVGEC	3	3766.92	21.54	4.56454	7.62634	10.2878	11.5905	14.254	4.3963	7.35742	10.5018	11.8581	14.084	5.08493	7.59883	10.3124	11.7487	14.6279	13.4643	0.0415682	0.348249	0.18534	0.0615993	0.247913	0.0985004	0.175804	0.123659	0.0144394	0.468932	0.168233	0.0226736	0.0222659	0.189048	0.219335	0.111323
816	846	IRKLVMEPTFKPWQMKTHFLMPFPVNYVGEC	4	3766.91	21.54	4.22471	7.11398	9.93442	11.4579	13.8982	4.33988	7.20882	10.0359	11.4543	13.7317	4.59905	7.2273	10.1193	11.7216	14.3115	13.417	0.328569	0.283903	0.177753	0.276189	0.324078	0.194145	0.123756	0.872556	0.584206	0.826202	0.352492	0.00528423	0.0714665	0.329705	0.281596	0.41564
831	842	KTHFLMPFPVNY	2	1493.76	18.6	0.0331941	0.0676434	0.28373	0.499575	2.38684	0.0898458	0.0676804	0.0787715	0.247971	1.31662	0.180989	0.137868	0.185052	0.555301	2.62745	4.22043	0.0073058	0.0238673	0.0651296	0.0174026	0.0175824	0.00358453	0.0711025	0.0538668	0.0685243	0.0312908	0.101794	0.0311167	0.101368	0.0146153	0.0138805	0.0610156
833	842	HFLMPFPVNY	2	1264.62	19.31	0.0427902	0.0258096	0.100197	0.337444	1.64354	0.0353976	-0.0020645	0.0710357	0.173343	0.824027	0.034582	0.0653216	0.101861	0.33473	1.81552	3.18857	0.0107435	0.00366578	0.0293568	0.00791411	0.0156137	0.0275237	0.00468893	0.0213325	0.00821661	0.0762277	0.0825689	0.0132998	0.0555401	0.0741763	0.0407615	0.0029199
835	842	LMPFPVNY	2	980.492	17.19	0.0718104	0.0841589	0.0780025	0.225092	1.03752	0.0365169	0.0839592	0.0864867	0.100566	0.375362	0.105457	0.0768553	0.0903727	0.230772	1.11131	2.35234	0.00917298	0.0318181	0.0058908	0.0145983	0.0184773	0.0153886	0.0136653	0.0283275	0.0109338	0.0140221	0.0122246	0.00340035	0.0191302	0.0200004	0.0293255	0.0723224
846	860	CIRTVPYTDPDHASL	2	1687.81	12.46	0.284834	0.399398	0.733059	1.71096	3.38772	0.321153	0.357712	0.636449	1.36144	3.16457	0.280042	0.409441	0.78623	1.78846	3.51918	5.50243	0.000659826	0.00824396	0.0405906	0.0481237	0.0776881	0.0610769	0.00910719	0.00131412	0.0268384	0.00895415	0.0126313	0.000221486	0.0115574	0.00329148	0.0115021	0.0647731
846	860	CIRTVPYTDPDHASL	3	1687.81	12.42	0.192357	0.319904	0.64292	1.58105	3.30948	0.202397	0.285539	0.486569	1.23587	2.9647	0.164555	0.280837	0.655739	1.61187	3.41722	5.43103	0.0209749	0.0589428	0.0144371	0.0175702	0.0162786	0.034995	0.0279344	0.00612303	0.0641379	0.101676	0.0381823	0.0435022	0.0082117	0.0459864	0.00457928	0.0159896
847	860	IRTVPYTDPDHASL	1	1584.8	12.04	0.25973	0.346206	0.702421	1.5627	2.60979	0.245328	0.379758	0.609336	1.32877	2.55659	0.138559	0.352227	0.776712	1.72168	2.74864	4.86934	0.0150047	0.0376967	0.0623202	0.0824748	0.0373132	0.0453713	0.0539521	0.0381934	0.0165364	0.0799759	0.0175036	0.0116027	0.0613619	0.0647213	0.0749214	0.0577382
847	860	IRTVPYTDPDHASL	2	1584.8	11.64	0.312451	0.431508	0.822711	1.68389	2.68133	0.335591	0.400693	0.724361	1.43368	2.59808	0.29935	0.438694	0.858046	1.78725	2.77579	4.94107	0.027455	0.0220703	0.0415743	0.0415651	0.037281	0.0519556	0.0209434	0.0176453	0.0195484	0.072691	0.00511976	0.0319676	0.025131	0.0441323	0.0214051	0.0200763
847	860	IRTVPYTDPDHASL	3	1584.8	13	0.26365	0.354769	0.721755	1.59962	2.62192	0.285932	0.348219	0.649589	1.31042	2.5177	0.249818	0.355846	0.764572	1.65461	2.66327	4.87826	0.00400729	0.0127819	0.0472845	0.0125233	0.0131968	0.103679	0.0644211	0.0242338	0.0666066	0.116859	0.00814665	0.0353226	0.0177791	0.0166742	0.0381334	0.00248328
847	863	IRTVPYTDPDHASLKIL	3	1939.07	14.84	0.265731	0.340705	0.587889	1.27961	2.43709	0.31934	0.31349	0.573513	1.09904	2.28837	0.224836	0.357997	0.668715	1.35518	2.33415	6.51338	0.0841878	0.0443265	0.0626425	0.0220183	0.0571414	0.0231615	0.0306681	0.0176318	0.0254372	0.24958	0.012043	0.0233409	0.00529009	0.0322841	0.0266153	0.0511275
847	866	IRTVPYTDPDHASLKILARL	2	2279.29	16.91	0.206689	0.273988	0.452945	1.00132	1.96738	0.277185	0.314675	0.472131	1.02828	1.93507	0.247253	0.392506	0.488603	1.09227	2.04293	9.81098	0.0319222	0.0656447	0.0672641	0.0241339	0.0226099	0.0528431	0.0153613	0.0233628	0.0424326	0.113146	0.0307196	0.0175832	0.0227437	0.0271183	0.00613765	0.0244149
847	866	IRTVPYTDPDHASLKILARL	4	2279.29	16.97	0.27874	0.243451	0.347949	0.883783	1.66154	0.174988	0.24971	0.221439	0.742188	1.55506	0.153069	0.180912	0.257509	0.899941	1.72132	9.57573	0.0922641	0.0257639	0.0674522	0.0606516	0.0685939	0.14712	0.022844	0.0121664	0.0290356	0.109107	0.0727111	0.139506	0.00164702	0.0198888	0.084264	0.0474633
847	871	IRTVPYTDPDHASLKILARLMTAKF	3	2857.58	20.86	0.258286	0.942748	1.63201	2.94234	4.67863	0.388292	0.898398	1.53564	2.63205	4.29359	0.343474	0.999134	1.56262	3.09205	4.85159	13.3189	0.0133937	0.0957443	0.0338023	0.134789	0.159452	0.15321	0.0304463	0.112262	0.215461	0.144787	0.207181	0.0131357	0.13984	0.195466	0.0723939	0.0245294
861	866	KILARL	1	713.504	11.91	0.0454772	0.063313	0.0593722	0.0659114	0.196951	0.0727045	0.0626917	0.0601505	0.0581405	0.148805	0.0556825	0.0572014	0.0520167	0.0659512	0.231577	3.23814	0.00712899	0.00739552	0.000804401	0.00451562	0.00360803	0.0131011	0.00622668	0.00299382	0.0175584	0.00647529	0.0133202	0.0053893	0.000188084	0.0113851	0.00155147	0.0721126
861	868	KILARLMT	1	945.592	13.05	0.027553	0.0610033	-0.0433255	0.0261184	0.40781	0.000928759	0.0380155	0.035264	0.0612294	0.169402	-0.0268133	0.00273177	-0.0198772	-0.00219734	0.371493	5.1789	0.0287254	0.0254805	0.0124701	0.0289555	0.143278	0.0509007	0.0273381	0.0066524	0.00597912	0.0148738	0.0288311	0.0365939	0.0339783	0.0133689	0.00447227	0.152655
861	868	KILARLMT	2	945.589	12.89	0.037925	0.0515321	0.0310541	0.0791509	0.333065	0.00516178	0.0387049	0.0293461	0.0288451	0.168758	0.0384597	0.0363174	0.0479999	0.0650719	0.380615	5.20309	0.000672872	0.00376801	0.000122622	0.0185603	0.0159959	0.00016201	0.0134892	0.00750843	0.018734	0.0124778	0.0141552	0.00372045	0.000325443	0.0144535	0.0170514	0.0610382
861	871	KILARLMTAKF	2	1291.79	16.32	0.375733	0.896002	1.20451	1.92028	2.86839	0.294874	0.656174	1.11312	1.52075	2.44456	0.326507	0.852506	1.20291	1.96999	3.05423	7.57919	0.0354506	0.00868481	0.0451011	0.0527294	0.0217025	0.0215469	0.0803095	0.0209358	0.050657	0.0154357	0.060858	0.0232429	0.0522249	0.00745468	0.111888	0.101348
861	874	KILARLMTAKFLHT	2	1642.98	16.25	0.886219	2.21865	2.59325	3.93246	5.32038	0.582334	1.82795	2.42957	3.19564	4.28454	0.955519	2.21504	2.66596	3.97771	5.40783	9.42866	0.0613528	0.124377	0.0276257	0.00818839	0.0151523	0.00712716	0.0510355	0.0123008	0.00449182	0.0843901	0.0298308	0.0427195	0.0565619	0.0280492	0.0107754	0.080498
861	895	KILARLMTAKFLHTEIREKGGAYGGGAKLSHNGIF	3	3785.08	17.62	5.91934	12.1699	15.2938	17.6079	22.1789	3.41444	7.9873	12.271	16.774	19.6838	6.64682	11.6153	15.2012	18.6891	22.4414	15.1172	0.852891	0.413709	0.699487	0.614392	0.342544	0.58345	0.393444	0.125538	0.714433	0.570321	0.116268	0.23776	0.322229	0.703408	0.0476354	0.620327
861	897	KILARLMTAKFLHTEIREKGGAYGGGAKLSHNGIFTL	3	3999.21	18.53	4.91774	10.3887	13.9194	16.5528	20.1406	2.94394	7.22177	11.3411	15.4623	18.1873	6.02315	11.1725	14.0327	16.7074	20.925	18.4244	0.166469	0.0803462	0.27006	0.366311	0.375891	0.14259	0.203714	0.383411	0.111707	0.908306	0.411643	0.441473	0.407881	0.798379	0.0859654	0.369006
861	897	KILARLMTAKFLHTEIREKGGAYGGGAKLSHNGIFTL	4	3999.22	18.68	4.52471	10.3683	13.9625	15.8795	19.7052	1.97863	6.2757	10.6619	14.3472	17.3254	5.33761	10.7813	13.5845	15.7368	20.1629	16.8969	0.900531	0.19382	0.0136851	0.471958	0.0228711	0.19968	0.773122	0.0538539	0.0728228	0.765148	0.35205	0.658436	0.177405	0.159956	0.346974	0.186972
864	868	ARLMT	2	591.33	9.65	0.0198867	0.0274341	0.0148173	0.013712	0.123847	0.00832539	0.00797012	0.0145775	0.0106661	0.0333837	0.0218767	0.0120078	0.00173411	0.0184809	0.130697	2.40176	0.00691264	0.0143105	0.0116463	0.0157611	0.00153241	0.0148227	0.0044491	0.0193145	0.0116028	0.00835784	0.0163022	0.0218651	0.0195183	0.00565631	0.00573559	0.0449375
864	874	ARLMTAKFLHT	2	1288.72	13.61	1.05629	2.55752	2.99526	4.38767	5.72245	0.816713	2.15945	2.8392	3.57098	4.64735	1.14411	2.47881	3.11778	4.39476	5.83392	6.38845	0.00188722	0.0208231	0.0156934	0.0660926	0.0899858	0.0967538	0.0300462	0.0259847	0.0415161	0.0406249	0.0025388	0.145693	0.0160873	0.0913328	0.0151499	0.180148
864	874	ARLMTAKFLHT	3	1288.72	13.54	1.047	2.55733	2.96465	4.36705	5.77885	0.707875	2.1482	2.77202	3.63803	4.70718	0.926541	2.50145	3.10968	4.45863	5.9729	6.40238	0.0702149	0.0760034	0.0382987	0.259249	0.0864668	0.00357474	0.00391143	0.200001	0.363536	0.00108799	0.0171395	0.290234	0.0293792	0.109217	0.0709771	0.0768177
864	895	ARLMTAKFLHTEIREKGGAYGGGAKLSHNGIF	3	3430.81	15.89	5.70319	13.1089	16.2596	19.0036	22.9364	3.69861	8.2403	13.5035	17.4394	19.987	7.70799	13.0171	16.4388	19.1472	22.945	13.6449	0.0670161	0.170162	0.140264	0.622535	0.889259	0.875502	0.399784	0.115988	0.372956	1.10644	0.228313	1.54095	0.0860638	0.706462	1.02597	0.116416
867	871	MTAKF	1	597.307	10.16	0.152913	0.851863	1.18025	2.01714	2.86653	0.0823619	0.695196	1.07967	1.54114	2.34724	0.17301	0.885553	1.20685	2.06915	2.91029	2.39113	0.000864213	0.0126657	0.0173542	0.0102122	0.0124884	0.00143573	0.00420764	0.0100972	0.0309965	0.0040124	0.0193273	0.00149279	0.0177457	0.0311137	0.0410146	0.0270779
867	874	MTAKFLHT	1	948.499	12.23	1.07459	2.64922	3.11584	4.40083	5.53076	0.696916	2.11861	2.9276	3.57747	4.61416	1.17497	2.66414	3.21548	4.47816	5.62841	4.04386	0.0539435	0.00959477	0.0102678	0.02978	0.0704757	0.000486971	0.0156185	0.0105161	0.1205	0.115533	0.0278635	0.0957521	0.0153597	0.0780075	0.00122928	0.0744902
867	874	MTAKFLHT	2	948.497	10.98	1.08492	2.63723	3.10802	4.36744	5.51157	0.688622	2.1586	2.89174	3.57184	4.51807	1.19838	2.65366	3.19609	4.45704	5.58806	4.05025	0.0353664	0.0340224	0.00779578	0.00162675	0.0116886	0.0287469	0.0530292	0.0263208	0.0611507	0.0834471	0.0385154	0.00126909	0.0155165	0.00515441	0.00359612	0.0446532
867	874	MTAKFLHT	3	948.497	11.19	0.997687	2.62547	3.09502	4.41482	5.53519	0.636979	2.19115	2.85556	3.58614	4.6546	1.13177	2.64776	3.21629	4.46876	5.7115	4.05066	0.0133875	0.00222168	0.00171287	0.0188647	0.022063	0.0567644	0.0376647	0.0116744	0.0803927	0.00553514	0.0689171	0.142779	0.087226	0.0440175	0.0334553	0.00389556
867	895	MTAKFLHTEIREKGGAYGGGAKLSHNGIF	3	3090.6	15.29	7.23368	13.9972	17.7294	20.5468	23.6269	4.63184	9.68181	14.4611	18.528	20.8542	7.97039	14.0232	17.6647	20.2298	24.052	12.1636	0.0239681	0.344966	0.0992213	0.303668	0.506083	0.347338	0.351184	0.000431127	0.309681	0.475096	0.141009	0.397379	0.114284	0.324359	0.423208	0.186243
872	895	LHTEIREKGGAYGGGAKLSHNGIF	2	2512.31	13.56	6.16883	10.9003	14.0532	15.5857	17.8904	2.88372	6.70764	10.4881	14.1267	15.9322	6.59381	10.6229	14.5622	15.649	18.6204	9.05753	0.587337	0.124682	0.254289	0.479478	0.117966	0.31134	0.0909965	0.134464	0.173221	0.392516	0.571974	0.701135	0.385811	0.207007	0.0199435	0.079585
872	895	LHTEIREKGGAYGGGAKLSHNGIF	3	2512.31	13.71	5.88552	10.7334	13.8388	15.3517	17.8993	3.44189	7.11031	11.0062	14.272	16.0663	6.5053	10.3452	13.9367	15.3427	18.2047	9.20242	0.0967819	0.336272	0.182254	0.263229	0.165368	0.116788	0.142276	0.0594876	0.0569454	0.153623	0.032707	0.348249	0.123853	0.0807163	0.185838	0.0648129
872	897	LHTEIREKGGAYGGGAKLSHNGIFTL	3	2726.44	15.98	4.88436	9.08006	11.992	13.6118	16.2197	2.73942	5.79767	9.36425	12.4235	14.218	5.3899	9.0048	12.0475	13.6414	16.5287	10.004	0.127002	0.255762	0.0937779	0.164225	0.103452	0.144656	0.304999	0.00100335	0.158247	0.411499	0.0378561	0.222493	0.0661595	0.151784	0.03654	0.0844317
875	895	EIREKGGAYGGGAKLSHNGIF	2	2161.11	13.66	5.12006	8.58571	10.9274	12.2106	14.7995	3.15555	6.21051	9.05194	11.4536	13.4414	5.56467	8.25618	11.0817	12.2538	15.1145	8.00247	0.153282	0.267735	0.163869	0.18357	0.0172196	0.071371	0.177073	0.0139612	0.13788	0.0756846	0.00124891	0.539452	0.192165	0.0574829	0.0239251	0.0772953
875	895	EIREKGGAYGGGAKLSHNGIF	3	2161.12	12.91	5.09515	8.45794	10.8437	12.1664	14.71	2.98597	6.05948	8.88611	11.3408	13.2642	5.56986	8.18307	10.9705	12.175	15.0463	7.95836	0.0285907	0.315306	0.149172	0.175697	0.122513	0.03471	0.153571	0.00221656	0.113911	0.21641	0.022866	0.526468	0.0860148	0.041456	0.0537309	0.0916112
875	897	EIREKGGAYGGGAKLSHNGIFTL	2	2375.25	16.46	4.44787	7.37366	9.5238	10.8413	13.3402	2.80615	5.49269	7.96445	10.0306	12.1225	4.97795	7.39949	9.51067	10.964	13.5385	9.02321	0.0306371	0.369655	0.236109	0.214087	0.140865	0.234257	0.250189	0.0150831	0.0653296	0.0204346	0.0468994	0.187675	0.105776	0.228751	0.0202227	0.0295568
875	897	EIREKGGAYGGGAKLSHNGIFTL	3	2375.25	16.08	4.47555	7.43935	9.57756	10.8108	13.3206	2.7994	5.5227	7.90068	10.0614	11.9973	4.97169	7.42829	9.63565	10.9299	13.6679	8.99087	0.0228993	0.30563	0.139043	0.115491	0.0549096	0.105255	0.228027	0.00266032	0.0292093	0.339397	0.0792703	0.140793	0.0765704	0.00788539	0.0314515	0.0625871
896	907	TLYSYRDPNTIE	2	1471.71	12.02	2.02655	3.03979	3.53418	4.61062	5.4168	1.81332	2.80653	3.31501	3.97983	4.57104	2.24921	2.99801	3.50057	4.55596	5.5747	5.49867	0.0519302	0.0585499	0.106055	0.000656073	0.0185784	0.11762	0.0259187	0.0470813	0.0795388	0.0927939	0.0292959	0.0367396	0.036403	0.040932	0.0285892	0.0419921
896	931	TLYSYRDPNTIETLQSFGKAVDWAKSGKFTQQDIDE	3	4152.02	19.31	5.65678	7.90777	13.5418	21.6572	25.8186	6.23741	8.62825	11.2501	18.5679	23.2727	5.96922	8.26616	13.9644	21.6628	26.9497	19.8211	0.542775	0.682035	0.140636	0.241841	0.416849	0.512964	0.89313	0.00398498	0.743635	1.50215	0.0875216	0.252878	0.232821	0.41283	0.757086	0.0276477
898	905	YSYRDPNT	2	1015.45	7.81	0.403184	1.17256	1.67492	2.78663	3.51402	0.305943	0.886605	1.34321	1.98622	2.51777	0.453209	1.18047	1.68441	2.77756	3.54455	3.48615	0.0141895	0.00182282	0.0415104	0.00800788	0.013946	0.0201492	0.0348548	0.00273714	0.00882771	0.0376303	0.00401252	0.00931766	0.00773993	0.0243341	0.0487806	0.0723319
898	907	YSYRDPNTIE	1	1257.57	9.98	2.18124	3.15468	3.67294	4.79223	5.48753	1.96237	2.93256	3.37866	4.00328	4.59632	2.3824	3.19146	3.66513	4.72739	5.60817	4.47167	0.0742318	0.0735937	0.0318181	0.0688756	0.00546779	0.0394648	0.0505097	0.0376026	0.0230053	0.0650854	0.0267579	0.00966952	0.00182997	0.0933207	0.100705	0.140387
898	907	YSYRDPNTIE	2	1257.58	10.76	2.23037	3.2083	3.70166	4.78322	5.48741	2.0118	2.97161	3.45565	4.06276	4.65798	2.41136	3.20502	3.70523	4.77932	5.59673	4.49994	0.021388	0.0432438	0.0539043	0.0277418	0.00941949	0.0146604	0.0672063	0.00420852	0.0419113	0.0474681	0.00994166	0.022232	0.0215325	0.0152566	0.00475065	0.0828175
898	908	YSYRDPNTIET	2	1358.62	10.73	2.44024	3.52374	4.40402	5.78807	6.53088	2.1718	3.16867	3.82492	4.7284	5.38325	2.61778	3.52976	4.42448	5.77616	6.65862	5.22672	0.00805472	0.0692699	0.0628551	0.0190213	0.0384284	0.00289914	0.057201	0.00965891	0.0489353	0.0123533	0.0277134	0.0324366	0.0538204	0.00176058	0.049202	0.0312666
898	909	YSYRDPNTIETL	1	1471.71	13.57	2.60246	3.59062	4.97143	6.83924	7.46315	2.32384	3.46233	4.44882	5.49039	6.00175	2.69184	3.50419	5.11965	6.66092	7.68844	5.95349	0.141202	0.0088493	0.130846	0.313281	0.0490625	0.144716	0.0414147	0.0750591	0.300928	0.320243	0.195082	0.345276	0.017217	0.169096	0.0734761	0.0967236
898	909	YSYRDPNTIETL	2	1471.71	14.53	2.53818	3.71453	5.05632	6.84695	7.59993	2.22203	3.2462	4.12135	5.47757	6.10639	2.7323	3.70993	5.19422	6.85951	7.7516	5.79786	0.0108056	0.0629309	0.0544704	0.0435208	0.05799	0.00885215	0.006343	0.000402765	0.0232436	0.0104474	0.0203162	0.080662	0.0295658	0.00765142	0.000166821	0.0459019
898	917	YSYRDPNTIETLQSFGKAVD	2	2304.11	16.38	2.66761	3.46098	7.2418	12.4145	14.7359	2.20656	3.61685	4.49066	8.87807	11.6659	2.73102	3.56655	7.26563	12.2211	14.9254	11.848	0.359012	0.191518	0.134742	0.372966	0.549189	0.277733	0.65419	0.403946	0.0665877	0.0539515	0.155647	0.372752	0.212578	0.582346	0.0388376	0.335323
898	931	YSYRDPNTIETLQSFGKAVDWAKSGKFTQQDIDE	3	3937.89	18.85	5.53364	8.08909	13.4582	21.5618	26.3775	5.6117	7.62918	11.2948	17.6703	23.4599	5.63518	8.20362	13.9187	21.8457	26.7998	18.9057	0.0529526	0.0309933	0.321203	0.154971	0.0512615	0.109282	0.0173722	0.075983	0.330919	0.242516	0.156128	0.0968654	0.00366288	0.022063	0.0380978	0.102044
898	931	YSYRDPNTIETLQSFGKAVDWAKSGKFTQQDIDE	4	3937.89	19.22	4.56472	7.11364	12.5534	20.8044	26.0164	4.13485	6.08552	9.5002	16.3549	22.3364	4.9432	6.91288	12.6147	21.1952	26.3769	17.6822	0.0539541	0.369289	0.515689	0.0272357	0.0701501	0.246239	0.274263	0.108291	0.299135	0.394962	0.0822961	0.141832	0.203761	0.0521214	0.424532	0.100871
900	908	YRDPNTIET	2	1108.53	9.3	2.68337	3.89111	4.72198	5.81713	5.95634	2.43348	3.5239	4.22326	4.95911	5.49977	2.93408	3.90069	4.78997	5.77036	6.0115	3.65303	0.0455884	0.0546717	0.0392631	0.0234289	0.00942781	0.00593842	0.0243491	0.0120041	0.150444	0.0227518	0.058893	0.00607866	0.0154614	0.0242104	0.0156008	0.0703426
900	909	YRDPNTIETL	2	1221.61	12.96	2.45894	3.91091	5.34757	6.9805	7.00576	2.29462	3.43077	4.44405	5.80478	6.08258	2.71883	3.88429	5.48395	6.86876	7.09202	3.84055	0.133304	0.00311248	0.129631	0.0335002	0.0741698	0.0134022	0.0793556	0.04473	0.146961	0.00959882	0.04084	0.0193618	0.0397901	0.00301892	0.000494935	0.0431954
906	917	IETLQSFGKAVD	2	1307.69	13.88	-0.0328301	0.492428	3.45462	7.70598	9.59861	0.116789	0.0977925	0.980295	4.14493	6.96245	0.0829697	0.57792	3.62518	7.80759	9.72905	6.35116	0.0536052	0.29572	0.0917961	0.123532	0.159518	0.490835	0.322103	0.0323835	0.707992	0.482671	0.173264	0.337096	0.133626	0.0928276	0.283182	0.0306441
908	917	TLQSFGKAVD	2	1065.56	10.72	0.191956	0.541909	2.11627	5.57748	7.09075	0.254794	0.244484	1.0029	3.4572	5.59627	0.26901	0.597837	2.35965	5.6577	7.24935	5.48963	0.0632655	0.000560617	0.0413933	0.00548648	0.0164211	0.0154255	0.0133447	0.137514	0.0483254	0.0268705	0.0134767	0.0159968	0.0235513	0.0236714	0.0315227	0.0630225
908	924	TLQSFGKAVDWAKSGKF	3	1869.99	17.51	0.742397	2.1415	4.98019	10.0855	12.9233	0.532983	1.72353	3.76135	7.68856	11.228	0.739018	2.40346	5.47769	10.2151	13.1703	10.2845	0.0439063	0.0867506	0.0595862	0.166935	0.0940933	0.111474	0.273926	0.0445882	0.0842513	0.0104912	0.0491906	0.153724	0.0282223	0.054696	0.0808591	0.0228762
908	931	TLQSFGKAVDWAKSGKFTQQDIDE	2	2699.33	16.1	3.18761	4.77944	7.84258	13.8955	18.2119	2.89751	4.17608	6.17624	11.0978	16.6298	3.08665	4.77734	8.29142	14.3708	18.8399	13.0128	0.0559936	0.210329	0.285193	0.605913	0.441785	0.139584	0.0126549	0.123044	0.435625	0.110682	0.235806	0.0818073	0.121146	0.320941	0.0633408	0.0505008
908	931	TLQSFGKAVDWAKSGKFTQQDIDE	3	2699.33	16.32	2.72713	4.53462	7.74312	13.6004	17.9502	2.79634	4.03552	6.43263	11.0914	16.2636	2.92484	4.65066	8.15242	14.0401	18.3034	12.8951	0.00626055	0.150293	0.000533884	0.216147	0.132015	0.167135	0.126352	0.0355324	0.155094	0.26069	0.0395059	0.107668	0.0192066	0.0520152	0.0286248	0.0536053
908	936	TLQSFGKAVDWAKSGKFTQQDIDEAKLSV	3	3197.65	16.99	3.73147	5.27106	8.06646	13.2771	18.3874	1.40822	2.54134	4.7206	9.52024	15.006	4.41623	5.44439	8.88805	13.8994	18.8356	15.7798	0.498796	0.0354934	0.0977768	0.521085	0.319318	0.618565	0.493534	0.0841815	0.114127	0.58517	0.202979	0.568429	0.0856014	0.416099	0.0144781	0.232555
909	917	LQSFGKAVD	1	964.51	9.98	0.318813	0.385316	1.4276	4.2997	5.77965	0.356635	0.423296	0.656973	2.4468	4.60531	0.274607	0.698594	1.55972	4.42949	6.1615	4.31571	0.201248	0.0899243	0.0620299	0.093973	0.089199	0.0902979	0.0867146	0.0138827	0.00829882	0.0472869	0.00968631	0.181359	0.111217	0.0693284	0.290891	0.12685
909	927	LQSFGKAVDWAKSGKFTQQ	2	2126.1	14.32	2.28235	3.85516	6.68642	11.6681	15.1351	2.15323	3.32934	5.46793	9.36784	13.979	2.5977	3.75317	7.04721	12.228	15.3549	11.2123	0.0644591	0.0587506	0.0162762	0.242982	0.132429	0.110084	0.0473196	0.175467	0.151426	0.199399	0.117952	0.258704	0.04465	0.153754	0.188115	0.0474797
909	927	LQSFGKAVDWAKSGKFTQQ	3	2126.11	14.77	2.4367	3.83108	6.49432	11.3338	14.6137	2.40617	3.59486	5.65104	9.52436	13.7515	2.51729	4.06601	6.88706	11.6235	14.6483	11.101	0.11131	0.0162061	0.131866	0.248271	0.133983	0.193599	0.0702249	0.09487	0.0194347	0.277243	0.0141994	0.0666341	0.0364634	0.239706	0.125638	0.264704
909	931	LQSFGKAVDWAKSGKFTQQDIDE	2	2598.28	15.31	2.77679	4.22176	7.19987	13.0363	17.1804	1.88586	3.26239	5.82955	9.63026	15.2979	2.14235	3.96564	7.27146	12.7647	17.3921	11.151	0.208498	0.238913	0.811857	0.462974	0.481116	0.055123	0.315198	0.0850955	0.0832579	0.117978	0.281663	0.247193	0.72163	0.165052	0.477186	0.208101
909	931	LQSFGKAVDWAKSGKFTQQDIDE	3	2598.29	15.39	2.69042	4.48209	7.1823	12.5859	16.8925	2.59783	3.89632	6.13052	10.2414	15.2504	2.88001	4.50281	7.62845	12.9601	17.2897	11.7969	0.0223184	0.256621	0.0527061	0.169772	0.106073	0.152719	0.263248	0.0178643	0.00603112	0.298791	0.160354	0.012527	0.214234	0.0285516	0.100861	0.0584196
910	917	QSFGKAVD	2	851.429	8.79	0.170312	0.265084	1.07431	3.58385	5.09187	0.0978178	0.191238	0.530813	2.0974	3.96555	0.15053	0.294973	1.22021	3.70857	5.19519	3.97652	0.0120909	0.00106817	0.00571108	0.0306334	0.0105987	0.022936	0.0373016	0.0117323	0.0459259	0.0145375	0.0238252	0.0165993	0.00408616	0.00729091	0.00217576	0.0454357
910	918	QSFGKAVDW	2	1037.51	14.18	0.0202737	0.0373247	0.862634	3.3249	5.19661	-0.0641491	0.0284524	0.287028	1.91132	3.87046	0.0594041	0.16509	0.851562	3.30986	5.29442	4.05534	0.0496426	0.034082	0.0581184	0.0335022	0.00651449	0.0528874	0.0456724	0.0172354	0.0806618	0.0602728	0.0251597	0.144888	0.056557	0.0473633	0.0251123	0.00430674
910	927	QSFGKAVDWAKSGKFTQQ	2	2013.02	13.04	2.34452	3.9529	6.30441	10.7472	14.095	3.14417	4.25871	5.88631	9.49679	13.708	2.54527	4.07182	6.67867	11.0352	14.3728	10.9025	0.0298449	0.032976	0.0262294	0.127064	0.0755103	0.205411	0.23776	0.12447	0.243512	0.115103	0.100006	0.0134206	0.0731717	0.0491561	0.00305692	0.127461
910	931	QSFGKAVDWAKSGKFTQQDIDE	2	2485.2	14.57	2.74922	4.43698	6.99837	11.9282	16.1108	2.70462	4.09001	6.25783	10.0111	14.8834	2.741	4.48378	7.15111	12.0916	16.3569	11.256	0.0445799	0.149563	0.303199	0.0324999	0.151772	0.283394	0.50636	0.483873	0.319774	0.680201	0.0479605	0.167608	0.105297	0.0487496	0.0656195	0.0185791
910	931	QSFGKAVDWAKSGKFTQQDIDE	3	2485.2	14.38	2.72052	4.43725	6.97839	11.7572	15.8114	2.71506	4.02486	6.144	9.88326	14.5979	2.90598	4.5649	7.29222	12.1166	16.1975	11.286	0.00211907	0.0965376	0.0250215	0.19393	0.171446	0.234922	0.137255	0.0959078	0.0457333	0.29204	0.0221391	0.0228513	0.0296106	0.0210933	0.06231	0.071534
910	934	QSFGKAVDWAKSGKFTQQDIDEAKL	3	2797.41	15.45	2.8142	4.53274	6.80743	11.0122	15.3555	3.13548	4.30168	6.2768	9.48698	14.1448	3.1629	4.32565	7.03165	11.3939	15.6263	13.6505	0.142388	0.115346	0.0629012	0.0378055	0.48098	0.404818	0.451767	0.179032	0.0542807	0.848814	0.119667	0.0523168	0.38733	0.0859311	0.170786	0.0245348
912	917	FGKAVD	2	636.334	6.51	0.0675815	0.135839	0.371058	1.57831	2.93499	0.0117716	0.130365	0.14823	0.844809	2.24182	0.142371	0.179187	0.435635	1.65465	3.1139	2.23308	0.00116562	0.0199582	0.0369082	0.0158752	0.0172753	0.0211625	0.0773786	0.10535	0.242902	0.100234	0.0178959	0.0644368	0.0827198	0.0415101	0.0562726	0.090023
913	931	GKAVDWAKSGKFTQQDIDE	2	2123.04	12.58	2.52828	4.38608	6.44983	9.90203	13.2903	2.56132	3.60818	5.80681	8.26613	12.2589	2.7628	4.44826	6.39133	10.0209	13.7861	9.38162	0.116037	0.188241	0.509989	0.169135	0.0568434	0.157283	0.17061	0.436939	0.00629894	0.163362	0.245963	0.0878294	0.127761	0.0243046	0.0455436	0.200006
918	927	WAKSGKFTQQ	2	1180.61	8.29	2.47593	3.88623	5.33763	6.9416	7.95542	2.42937	3.5581	5.05535	6.52762	8.01576	2.58825	3.96344	5.41487	6.89971	8.00709	5.16469	0.0447339	0.0904664	0.0928052	0.0280732	0.0449879	0.0142913	0.0884015	0.0612743	0.0741315	0.0714967	0.0364979	0.000288683	0.001972	0.0480096	0.00317506	0.0529273
918	931	WAKSGKFTQQDIDE	2	1652.79	11.2	3.17395	4.66668	6.18908	7.8765	9.5576	3.14065	4.36141	5.89229	7.47257	9.59692	3.34012	4.72851	6.27569	7.99873	9.75116	5.98448	0.038135	0.129557	0.0517494	0.0544015	0.033154	0.056865	0.110174	0.0170622	0.0208702	0.23339	0.0123754	0.0428386	0.0230748	0.0142657	0.00225497	0.0141755
918	931	WAKSGKFTQQDIDE	3	1652.79	11.1	3.13116	4.57941	6.16416	7.92397	9.58012	3.16753	4.26086	5.8503	7.44562	9.65372	3.2754	4.6864	6.26118	8.08603	9.85579	5.91907	0.0699666	0.0204385	0.0289567	0.131326	0.0927056	0.00109333	0.150062	0.0540799	0.121996	0.276937	0.038528	0.0663005	0.0455278	0.00511391	0.0357232	0.032651
919	927	AKSGKFTQQ	2	994.533	5.11	2.21852	3.56351	5.02286	6.17895	6.82365	2.20443	3.37027	4.76655	5.87569	6.9618	2.40269	3.73406	5.0368	6.20155	6.97615	4.96165	0.073016	0.17356	0.00412137	0.0824537	0.0133117	0.0267915	0.00790162	0.0369611	0.00739274	0.0960088	0.00059299	0.039898	0.0566628	0.0093	0.0452942	0.219507
925	931	TQQDIDE	1	848.363	5.01	0.98806	1.07022	1.08475	1.20227	1.91537	1.00131	1.08887	1.08027	1.09671	1.7512	1.03906	1.04609	1.03227	1.1868	1.94791	2.27923	0.00949201	0.0254202	0.0104821	0.0277426	0.0236625	0.0173253	0.00558303	0.0210644	0.0192413	0.0138296	0.0702882	0.0487694	0.0315384	0.0805805	0.0746467	0.0642662
928	934	DIDEAKL	2	803.415	10.52	-0.0370918	-0.0176304	-0.0419981	-0.0755046	0.0176299	-0.0110404	0.00579572	-0.0609158	-0.0721027	0.0325364	-0.0332712	0.0284377	-0.0801696	-0.0713332	0.103791	2.27766	0.0673927	0.052362	0.0818165	0.0220189	0.0119334	0.0115901	0.105223	0.0350941	0.0074885	0.0646662	0.122052	0.00540932	0.0431007	0.0785129	0.025824	0.0290801
932	937	AKLSVF	2	664.403	13.67	-0.0546108	-0.0783659	0.037155	0.475444	1.02155	-0.105507	-0.0493391	-0.0809754	0.0285064	0.296548	0.0263651	0.00878712	-0.00459414	0.455518	0.938449	2.75022	0.0593336	0.0403913	0.0284204	0.0334123	0.0395771	0.0190474	0.0506157	0.173225	0.0197465	0.206192	0.0955836	0.0147316	0.0311179	0.0981503	0.0376428	0.00988958
937	955	FSTIDAPVAPSDKGMDHFL	2	2047.98	16.51	2.0949	4.66628	7.53166	10.2375	11.5166	2.15609	4.4391	6.74311	8.94078	11.4392	2.30556	4.89274	8.02831	10.2149	11.7137	5.04751	0.154417	0.0907255	0.0303481	0.209013	0.108718	0.0777761	0.0238109	0.143706	0.184641	0.13902	0.059095	0.050117	0.226064	0.0534755	0.0140955	0.0356069
937	955	FSTIDAPVAPSDKGMDHFL	3	2047.99	16.56	2.01268	4.60197	7.43998	10.1984	11.6007	2.07532	4.37366	6.63087	8.94706	11.5518	2.25719	4.75132	7.71636	10.309	11.85	5.27383	0.00621293	0.0369184	0.0857378	0.0873881	0.0199054	0.0406295	0.146493	0.0343449	0.0386059	0.347277	0.0255098	0.0204426	0.103438	0.00594272	0.0147697	0.0212295
937	957	FSTIDAPVAPSDKGMDHFLYG	2	2268.07	16.78	1.82253	4.29121	6.78446	9.77612	12.0575	2.0272	3.9281	6.12272	8.60115	11.7901	2.2755	4.44325	7.16742	9.82636	12.3439	6.32628	0.0710584	0.0810148	0.00755644	0.33241	0.151634	0.365872	0.17684	0.177965	0.105083	0.227722	0.122591	0.00449148	0.278982	0.0276918	0.0690235	0.0677415
937	957	FSTIDAPVAPSDKGMDHFLYG	3	2268.06	16.69	2.06865	4.40235	6.95385	9.80361	12.24	2.07269	4.18775	6.25059	8.73931	12.0094	2.28482	4.41487	7.40581	9.94807	12.473	6.47616	0.000591631	0.0986918	0.129254	0.14422	0.022912	0.118906	0.158124	0.0762185	0.221009	0.204624	0.0605399	0.0385416	0.141375	0.0677034	0.0765838	0.00864033
937	959	FSTIDAPVAPSDKGMDHFLYGLS	3	2468.19	18.53	1.87154	4.16921	6.98344	10.483	13.4923	2.13974	3.88836	6.49512	9.61271	13.3766	2.31457	4.21656	7.24453	10.6167	13.8682	7.82682	0.433997	0.191046	0.025325	0.0949602	0.000420102	0.276456	0.387858	0.00759233	0.0288169	0.572934	0.122206	0.0723312	0.101137	0.265275	0.0867221	0.0462321
937	961	FSTIDAPVAPSDKGMDHFLYGLSDE	2	2712.25	18.24	2.63704	5.10514	8.19373	11.7803	15.2591	2.97524	5.10926	7.70675	11.0218	14.9706	3.27682	5.28214	8.51259	12.2913	15.6257	7.97011	0.100294	0.208773	0.0120223	0.28837	0.0534869	0.103161	0.370908	0.104325	0.0743047	0.355816	0.122434	0.0918871	0.0686412	0.0160119	0.0644523	0.0428245
937	961	FSTIDAPVAPSDKGMDHFLYGLSDE	3	2712.26	19.05	2.86174	5.26829	8.37979	11.9934	15.3806	3.0252	5.23338	7.79613	11.032	15.0424	3.35009	5.47818	8.62504	12.394	15.7439	8.01922	0.0226174	0.129664	0.0091306	0.349198	0.216556	0.0421812	0.100944	0.143679	0.183694	0.386305	0.0396468	0.00644089	0.0705174	0.0593373	0.0757917	0.0321682
938	952	STIDAPVAPSDKGMD	2	1503.7	9.35	2.17847	4.26128	6.32488	8.43177	9.71795	2.17571	3.88751	5.64066	7.13326	9.30258	2.47718	4.23997	6.29657	8.38289	9.99023	4.6976	0.249002	0.12918	0.186329	0.182006	0.0258291	0.0494124	0.0132819	0.123173	0.0635421	0.140571	0.109954	0.2523	0.0572492	0.115812	0.102023	0.0194604
938	954	STIDAPVAPSDKGMDHF	2	1787.83	13.99	2.38719	4.52896	6.98647	9.38492	10.9399	2.25354	4.55323	6.47012	8.20904	10.5528	2.61004	4.6142	7.09618	9.43976	11.2331	4.75284	0.0645549	0.238663	0.245848	0.116981	0.0193993	0.0966197	0.245778	0.0147125	0.0195241	0.270325	0.0605176	0.0263209	0.134762	0.0453057	0.141265	0.0770435
938	957	STIDAPVAPSDKGMDHFLYG	2	2121	15.87	1.20609	3.44458	5.3379	8.32537	10.6899	1.17275	3.24758	5.12333	6.86593	10.215	1.5191	3.59267	5.73107	8.54118	10.9036	5.64926	0.118392	0.296095	0.0956282	0.0970705	0.326054	0.121241	0.187623	0.272001	0.158646	0.330914	0.359089	0.191633	0.23882	0.205179	0.14877	0.0986291
938	957	STIDAPVAPSDKGMDHFLYG	3	2121	16.97	2.04018	4.38838	6.3298	9.16023	11.3065	2.21998	4.00206	5.82247	7.9393	10.8323	2.53629	4.55272	6.76292	9.11101	11.4056	6.34381	0.108018	0.136752	0.146572	0.0899447	0.273137	0.10959	0.0110407	0.278576	0.245532	0.310331	0.207821	0.131299	0.0903327	0.138463	0.11339	0.0992355
938	959	STIDAPVAPSDKGMDHFLYGLS	2	2321.11	17.46	2.16046	3.94256	6.50654	9.71272	12.8868	2.53293	4.18401	6.33828	9.039	12.2935	2.25449	4.21759	6.72109	9.97053	12.9514	7.55969	0.263158	0.0512215	0.0520675	0.137235	0.206104	0.368818	0.165858	0.0858978	0.00078551	0.339105	0.0950905	0.145735	0.0105483	0.0321503	0.146402	0.124141
938	960	STIDAPVAPSDKGMDHFLYGLSD	2	2436.14	17.22	2.2344	4.36207	6.78178	9.9594	13.0934	2.51887	4.55942	6.74681	9.4691	12.9423	2.45907	4.59489	6.94114	10.2405	13.51	7.43363	0.364686	0.146634	0.0718592	0.115007	0.103695	0.53873	0.114007	0.240596	0.115434	0.0643537	0.383237	0.19805	0.100713	0.419888	0.174729	0.178326
938	961	STIDAPVAPSDKGMDHFLYGLSDE	3	2565.19	18.87	2.88123	5.15531	7.73838	11.1363	14.3046	3.02641	5.13409	7.37409	10.2321	13.9873	3.23085	5.23519	8.03527	11.333	14.697	7.84787	0.0325369	0.181692	0.0798092	0.185304	0.168905	0.132056	0.123535	0.00329157	0.0797243	0.312432	0.041233	0.110924	0.0863245	0.0271692	0.0287415	0.00382976
938	970	STIDAPVAPSDKGMDHFLYGLSDEMKQAHREQL	3	3686.75	18.96	5.10232	7.41484	11.6166	16.6586	20.707	5.83876	8.1568	11.3369	15.1021	19.8034	5.38167	7.66701	12.209	17.0485	21.2359	15.1485	0.371299	0.123688	0.70943	0.495045	0.482345	0.600187	0.443449	1.0993	1.61593	1.00097	0.112585	0.0355243	0.088623	0.353487	0.0374766	0.20455
940	955	IDAPVAPSDKGMDHFL	2	1712.83	14.89	1.48621	4.05829	5.55015	6.9548	7.5352	1.74156	3.68315	4.99571	6.77482	7.8866	1.4075	3.19339	5.29993	6.11818	7.69091	4.08017	0.010577	0.309964	0.120772	0.0942006	0.288159	0.000762618	0.265598	0.160826	0.690835	0.220501	0.0345864	0.148176	0.0536529	0.0880885	0.0578864	0.133533
940	955	IDAPVAPSDKGMDHFL	3	1712.83	14.91	2.63702	4.92929	7.13903	7.57558	8.56362	1.82673	4.04088	6.48262	7.37746	7.93999	3.2101	4.59029	6.0118	7.86497	8.85145	3.82525	0.540984	0.153872	0.488188	0.0578765	0.176844	0.518585	0.251418	0.0207009	0.794472	0.917796	0.335451	0.356772	0.111439	0.0582132	0.0564432	0.107315
940	961	IDAPVAPSDKGMDHFLYGLSDE	3	2377.11	17.55	2.79942	4.95113	7.1994	9.68768	12.3745	3.38626	5.18012	7.10706	9.4865	12.1349	3.29387	4.73455	6.96977	9.42197	12.3857	6.78936	0.22549	0.196361	0.0541261	0.309894	0.443501	0.206677	0.646243	0.132656	0.0969143	0.0866869	0.240461	0.15203	0.557509	0.541617	0.212131	0.0371343
955	961	LYGLSDE	1	796.372	11.44	0.832453	1.09218	1.63302	2.53902	3.42914	0.92419	1.10131	1.61306	2.65144	3.46211	1.05604	1.00914	1.6813	2.73031	3.50917	2.11278	0.0608402	0.173039	0.0164951	0.136804	0.0700513	0.13342	0.0434535	0.0923783	0.107293	0.0771702	0.0831359	0.107485	0.0614317	0.26205	0.0347706	0.0167085
956	961	YGLSDE	1	683.289	9.12	1.21531	1.39843	1.81628	2.64986	3.23842	1.15337	1.4118	1.81007	2.53214	3.22484	1.32276	1.36444	1.80277	2.5956	3.29398	2.0583	0.0172122	0.0670519	0.0272764	0.02051	0.0171826	0.0044198	0.0638848	0.0193892	0.114814	0.0129688	0.023955	0.026051	0.022131	0.0261356	0.0419446	0.0240475
956	970	YGLSDEMKQAHREQL	2	1804.87	13.35	1.57484	2.03582	3.39519	4.47848	5.84923	1.58622	2.08836	3.52391	4.3447	5.93476	1.74605	2.03924	3.42919	4.40833	5.98211	7.30364	0.068051	0.0249602	0.0707304	0.00768072	0.0366093	0.00538008	0.0142066	0.131954	0.0482581	0.148208	0.0389769	0.0453489	0.00467774	0.0630607	0.040133	0.0530351
956	970	YGLSDEMKQAHREQL	3	1804.87	12.28	1.45028	1.9489	3.35852	4.29345	5.71285	1.55621	1.98883	3.35893	4.27683	5.72558	1.58235	1.94109	3.37981	4.34104	5.86947	7.32225	0.0462307	0.0882767	0.0394366	0.0680048	0.0620858	0.0185711	0.0078234	0.00872429	0.0140776	0.115928	0.0326891	0.00659544	0.0468743	0.0170887	0.0455047	0.0657823
958	970	LSDEMKQAHREQL	2	1584.78	10.17	0.918483	1.29755	2.22567	2.6331	3.63932	0.903499	1.36911	2.42414	2.61804	3.75024	0.870376	1.2651	2.27865	2.65843	3.74043	5.13454	0.0467998	0.0548925	0.124653	0.0478819	0.0108751	0.00907511	0.211141	0.0420774	0.00434559	0.037879	0.0250996	0.0436224	0.027459	0.119921	0.130829	0.226925
960	970	DEMKQAHREQL	2	1384.67	8.9	0.239546	0.459159	1.13985	1.44812	2.25969	0.244169	0.487938	1.20628	1.42986	2.37801	0.246465	0.508743	1.18262	1.41273	2.3562	4.47712	0.0242385	0.00954484	0.0257046	0.00455526	0.0238833	0.0174847	0.019457	0.0132647	0.0340833	0.0836866	0.0414678	0.0099898	0.0615055	0.0186417	0.00509194	0.107271
960	970	DEMKQAHREQL	3	1384.67	9.55	0.146526	0.447165	1.09196	1.4173	2.14616	0.212745	0.458251	1.14936	1.43827	2.31855	0.1891	0.484558	1.22197	1.3498	2.34576	4.46666	0.000145411	0.0736689	0.0233682	0.0207263	0.0284716	0.0147644	0.0420708	0.0377376	0.0259198	0.0975565	0.0124082	0.108926	0.0742065	0.0235505	0.0409044	0.114
961	970	EMKQAHREQL	2	1269.64	7.59	0.195369	0.210883	0.236033	0.369136	1.20582	0.147014	0.221234	0.220477	0.333368	1.25219	0.167141	0.239106	0.239568	0.419497	1.33807	3.69463	0.00540681	0.0211543	0.0420819	0.0237015	0.00637411	0.0220397	0.00691089	0.00878242	0.0226231	0.0759517	0.00989593	0.0222685	0.0270667	0.0272884	0.0114204	0.125083
961	970	EMKQAHREQL	3	1269.64	8.24	0.110335	0.147851	0.170849	0.296839	1.12762	0.124328	0.0963967	0.152889	0.229208	1.18539	0.0773527	0.15692	0.151338	0.316314	1.19302	3.64472	0.00864956	0.00790543	0.0826231	0.0513383	0.0717865	0.0780963	0.0284814	0.0306652	0.0105515	0.0914408	0.0338527	0.0202723	0.00357887	0.0309811	0.0440384	0.117703
962	970	MKQAHREQL	1	1140.59	7.72	0.246131	0.261158	0.317042	0.444133	1.08531	0.247528	0.25455	0.318231	0.374057	1.1962	0.245375	0.313338	0.347462	0.467975	1.26875	3.31921	0.0124311	0.0379049	0.0256092	0.0340066	0.0534356	0.0307049	0.0157121	0.0574219	0.0274931	0.10427	0.072552	0.057048	0.070868	0.0270455	0.0796852	0.0177798
962	970	MKQAHREQL	2	1140.6	8.32	0.235454	0.270956	0.299966	0.438952	1.15958	0.25589	0.25713	0.288201	0.414499	1.22644	0.234813	0.270724	0.308946	0.450473	1.27628	3.29135	0.00346024	0.00640697	0.00120319	0.0010473	0.0103953	0.0312311	0.00614349	0.0242968	0.0568838	0.0538082	0.0201762	0.00649786	0.000553328	0.0107615	0.00987392	0.0257571
962	970	MKQAHREQL	3	1140.59	8	0.131846	0.130458	0.198831	0.301454	1.0333	0.147186	0.136518	0.206266	0.27472	1.0934	0.112291	0.151324	0.152451	0.272816	1.12267	3.15125	0.0152652	0.0134877	0.023967	0.0188631	0.0510286	0.0406576	0.0661543	0.0883779	0.0251931	0.0951097	0.0183421	0.0279736	0.000373866	0.00961763	0.0100691	0.00468771
963	970	KQAHREQL	2	1009.56	7.36	0.165378	0.15668	0.187198	0.29458	0.784134	0.152158	0.0943146	0.16737	0.253214	0.73443	0.0937207	0.155302	0.159159	0.286993	0.838049	2.809	0.0261408	0.0464996	0.0419774	0.0134132	0.0648406	0.089646	0.0456083	0.074771	0.0776095	0.0532788	0.00763573	0.012737	0.00984768	0.0278977	0.121312	0.238348
971	978	FAVSHDKL	1	916.489	10.81	2.47785	3.22491	3.75327	4.1336	4.21209	2.17395	3.26267	3.79353	4.15163	4.42547	2.75499	3.16117	3.72201	4.0759	4.29551	2.58537	0.0528539	0.0897053	0.0856208	0.0526799	0.0272432	0.0107764	0.120746	0.0651663	0.0568829	0.138028	0.0105851	0.0359643	0.0104239	0.00322527	0.0608597	0.0389096
971	978	FAVSHDKL	2	916.488	10.9	2.49788	3.21337	3.77858	4.1332	4.20861	2.23031	3.25322	3.81167	4.17253	4.42708	2.76552	3.12184	3.76466	4.09987	4.27834	2.60232	0.0351281	0.121614	0.0382266	0.070942	0.0111347	0.0147412	0.113412	0.0324253	0.018914	0.106957	0.0311202	0.00976626	0.017679	0.00331945	0.0339827	0.0358505
971	978	FAVSHDKL	3	916.489	10.91	2.41954	3.12981	3.71825	4.1397	4.21203	2.19636	3.16816	3.79769	4.21698	4.34861	2.75348	3.18483	3.71536	4.09619	4.21268	2.53354	0.0838795	0.106977	0.00573451	0.0454631	0.0568874	0.0498321	0.161221	0.0787097	0.00551139	0.0806381	0.0615144	0.0484432	0.0228233	0.0109382	0.0282912	0.00903839
971	980	FAVSHDKLLA	1	1100.61	13.66	2.41054	2.96344	3.49614	4.21757	5.48966	2.06815	2.98575	3.62052	4.00937	5.55582	2.49643	3.00161	3.51629	4.18158	5.64215	3.43788	0.181535	0.099522	0.00471584	0.168352	0.0955109	0.0135404	0.0253389	0.165778	0.060621	0.0351721	0.063161	0.0276417	0.0227873	0.0242738	0.0520718	0.0805925
971	980	FAVSHDKLLA	2	1100.61	13.47	2.4453	3.09598	3.55911	4.23916	5.52627	2.098	3.05922	3.53271	4.1184	5.63903	2.64913	3.01569	3.53785	4.24047	5.68228	3.48806	0.0101716	0.092726	0.0548611	0.0329978	0.0229668	0.0583318	0.0638274	0.0331606	0.0305509	0.0374259	0.0281665	0.0599204	0.0291862	0.0101023	0.0357177	0.0492434
971	980	FAVSHDKLLA	3	1100.61	12.15	2.19593	3.00263	3.40148	3.88127	5.34778	1.88702	2.79955	3.36802	3.93919	5.446	2.52327	2.86456	3.39718	4.10355	5.41183	3.41064	0.0211804	0.0616775	0.0417036	0.00816574	0.0302026	0.00957848	0.0222846	0.0374252	0.122249	0.158124	0.0867255	0.104785	0.198873	0.00534821	0.0508088	0.11462
971	1011	FAVSHDKLLAVSDRYLGTGKSTHGLAILGPENPKIAKDPSW	3	4389.35	17.3	8.27213	12.8723	17.9905	21.1386	26.7761	7.39775	12.0181	17.3462	21.0042	27.305	8.91032	13.155	18.3532	21.3662	27.0621	16.9401	0.4292	0.369983	0.215188	0.37639	0.106755	0.184765	0.451459	0.283961	0.361048	0.764298	0.0151393	0.0365775	0.119721	0.420515	0.0785176	0.154264
971	1011	FAVSHDKLLAVSDRYLGTGKSTHGLAILGPENPKIAKDPSW	5	4389.34	17.18	7.85997	12.7829	17.9532	21.1714	26.5656	7.91925	12.4013	17.4186	21.3201	27.1591	9.07644	13.2172	18.4371	20.8445	26.5795	16.9919	0.268148	0.516021	0.169564	0.372234	0.242808	0.0750613	0.263757	0.259212	0.477063	1.06955	0.223435	0.450343	0.191407	0.284531	0.381189	0.0783965
971	1014	FAVSHDKLLAVSDRYLGTGKSTHGLAILGPENPKIAKDPSWIIR	4	4771.61	17.62	8.18545	12.5838	17.5068	21.1466	28.4041	8.25159	12.5915	17.73	21.963	29.6357	8.73415	12.777	17.9908	21.3595	29.1746	19.4888	0.573322	0.384775	0.0253887	0.593096	0.335667	0.843315	0.219658	0.792538	0.709354	0.99455	0.462105	0.132104	0.518968	0.277163	0.0675786	0.330967
979	994	LAVSDRYLGTGKSTHG	2	1661.86	9.92	6.20541	7.94334	10.6643	11.1244	12.8332	6.13653	7.70566	10.2522	11.2336	13.1233	6.79722	7.94519	10.373	10.992	13.1483	6.98847	0.281244	0.339035	0.0710932	0.0257974	0.133782	0.290344	0.0520157	0.289773	0.070465	0.239097	0.0952278	0.244897	0.103613	0.258065	0.424571	0.0178842
979	1011	LAVSDRYLGTGKSTHGLAILGPENPKIAKDPSW	3	3491.87	15.96	6.97325	11.1362	15.1149	17.3193	20.5192	6.51674	10.3334	14.4742	17.1506	20.7701	7.73387	11.3594	15.3689	17.5004	20.9508	12.7607	0.0196853	0.426746	0.0621945	0.250108	0.130892	0.240751	0.491588	0.0137925	0.113815	0.541439	0.0471441	0.130821	0.0979569	0.0151215	0.018728	0.00322069
979	1011	LAVSDRYLGTGKSTHGLAILGPENPKIAKDPSW	4	3491.87	16.01	6.90273	11.0991	15.0996	17.3032	20.5077	6.42475	10.2582	14.4532	17.1363	20.704	7.65825	11.2929	15.3403	17.464	20.9197	12.7584	0.069622	0.441556	0.0641974	0.288605	0.121714	0.2293	0.48701	0.0421071	0.0725889	0.581791	0.0384485	0.131032	0.0637697	0.0145671	0.0326387	0.00070355
979	1011	LAVSDRYLGTGKSTHGLAILGPENPKIAKDPSW	6	3491.87	16.16	6.4463	11.3456	15.6401	17.4122	20.5292	6.20065	10.2468	14.3969	17.1641	20.8911	7.99152	11.1893	15.3536	17.5447	20.7723	12.6236	0.211789	0.196912	0.163579	0.323163	0.280622	0.187968	0.380175	0.0277876	0.191178	0.474294	0.275616	0.0509229	0.0982629	0.945955	0.298985	0.0662854
979	1014	LAVSDRYLGTGKSTHGLAILGPENPKIAKDPSWIIR	3	3874.13	17.17	6.23828	10.3975	14.3149	17.2105	22.4303	5.69796	9.36931	13.6944	16.7865	22.8247	6.95094	10.5415	14.4385	17.5962	22.7963	14.8158	0.148764	0.30619	0.225615	0.499087	0.26272	0.0930994	0.427775	0.114596	0.0479589	0.425357	0.0365499	0.205193	0.267964	0.129245	0.143504	0.189704
979	1014	LAVSDRYLGTGKSTHGLAILGPENPKIAKDPSWIIR	4	3874.14	16.87	6.4163	10.5082	14.4592	17.5526	22.5027	5.84186	9.58544	13.9869	17.215	22.9385	7.23587	10.7946	14.943	17.7448	22.8562	14.8908	0.040202	0.283511	0.0384138	0.674377	0.466558	0.111496	0.352552	0.216947	0.117988	0.628486	0.0210664	0.157183	0.22038	0.080046	0.0723883	0.144408
980	1012	AVSDRYLGTGKSTHGLAILGPENPKIAKDPSWI	4	3491.87	16.2	6.90273	11.0991	15.0996	17.3032	20.5077	6.42475	10.2582	14.4532	17.1363	20.704	7.65825	11.2929	15.3403	17.464	20.9197	12.7584	0.069622	0.441556	0.0641974	0.288605	0.121714	0.2293	0.48701	0.0421071	0.0725889	0.581791	0.0384485	0.131032	0.0637697	0.0145671	0.0326387	0.00070355
981	996	VSDRYLGTGKSTHGLA	2	1661.86	10.51	6.20541	7.94334	10.6643	11.1244	12.8332	6.13653	7.70566	10.2522	11.2336	13.1233	6.79722	7.94519	10.373	10.992	13.1483	6.98847	0.281244	0.339035	0.0710932	0.0257974	0.133782	0.290344	0.0520157	0.289773	0.070465	0.239097	0.0952278	0.244897	0.103613	0.258065	0.424571	0.0178842
981	1011	VSDRYLGTGKSTHGLAILGPENPKIAKDPSW	3	3307.75	16.02	7.204	11.3949	15.2524	17.3511	18.7978	6.73104	10.5189	14.6704	17.2122	19.1232	7.96758	11.5822	15.438	17.3974	18.9741	11.1319	0.0175944	0.383971	0.0030698	0.320463	0.241466	0.322438	0.752188	0.0398437	0.135557	0.539383	0.0929781	0.134935	0.0823146	0.0281545	0.0743977	0.0521575
981	1011	VSDRYLGTGKSTHGLAILGPENPKIAKDPSW	4	3307.75	15.82	6.39791	10.8905	14.7191	16.8044	18.2996	5.9683	9.94311	14.26	16.7178	18.7682	7.16771	10.9322	14.806	16.9208	18.4532	10.9946	0.251258	0.353796	0.173725	0.275666	0.160106	0.345091	0.66512	0.0453873	0.2181	0.614458	0.0378432	0.093803	0.119522	0.194184	0.0392274	0.000974786
981	1014	VSDRYLGTGKSTHGLAILGPENPKIAKDPSWIIR	4	3690.03	16.77	5.89536	11.6831	15.5607	18.4014	21.7462	5.63507	10.595	14.359	17.8746	22.9988	6.87043	11.5043	16.1999	18.945	22.4465	12.5096	0.205733	1.0098	0.376126	0.433857	0.145082	0.550967	0.0172537	0.893023	0.305294	0.310547	0.161636	0.190164	0.0367691	1.16396	0.185106	0.17819
982	1011	SDRYLGTGKSTHGLAILGPENPKIAKDPSW	3	3208.68	16.11	6.36259	10.211	13.2506	15.8022	17.3593	5.42689	9.07206	13.0791	14.7934	16.6542	7.29454	10.3277	13.5574	14.929	16.7704	10.9751	0.295389	0.0672236	0.362524	0.253743	0.226915	0.352909	0.72289	0.376692	0.117676	0.987185	0.306742	0.124164	0.338898	0.707918	0.219529	0.36535
984	1011	RYLGTGKSTHGLAILGPENPKIAKDPSW	5	3006.62	16.05	6.50752	10.3445	12.6377	14.4028	15.5764	6.00228	9.93961	12.161	13.8445	16.1161	7.61697	10.5539	12.8916	14.813	16.1154	10.4826	0.0129971	0.629436	0.153245	0.141076	0.125274	0.0210324	0.680267	0.24977	0.59542	0.798251	0.221887	0.18901	0.0476369	0.28067	0.0376088	0.0389935
