# Supplementary material for: Structural basis for the mechanisms of human presequence protease conformational switch and substrate recognition
Source: Nat Commun. 2022 Apr 5;13:1833. doi: 10.1038/s41467-022-29322-4 (PMC8983764; doi:10.1038/s41467-022-29322-4)
Supplement: Supplementary file 10 — Supplementary Data 2 [file 41467_2022_29322_MOESM10_ESM.xlsx]

## Sheet: HDX Data Table (Table S3)
						Uptake - hPreP (D)					Uptake - hPreP-DMSO (D)					Uptake - hPreP-DMSO-MB60 (D)					Uptake - Control Sample (D)	Uptake error (SD)- hPreP (D)					Uptake error (SD) - hPreP-DMSO (D)					Uptake error (SD) - hPreP-DMSO-MB60 (D)					Uptake error (SD)- Control Sample (D)
Start	End	Sequence	Charge	MH+ (Da)	Retention time (min)	10 sec	100 sec	1000 sec	10000 sec	100000 sec	10 sec	100 sec	1000 sec	10000 sec	100000 sec	10 sec	100 sec	1000 sec	10000 sec	100000 sec	MAX	10 sec	100 sec	1000 sec	10000 sec	100000 sec	10 sec	100 sec	1000 sec	10000 sec	100000 sec	10 sec	100 sec	1000 sec	10000 sec	100000 sec	MAX
1	11	MHHHHHHAAAC	2	1288.53	6.84	8.2836	10.36	9.4154	9.282	9.38229	8.20047	8.99748	8.93274	9.97433	9.75741	8.07136	10.1902	9.43348	9.221	9.57762	1.58105	0.0110308	0.175068	0.220638	0.213102	0.0562184	0.284397	0.454364	0.554681	0.131025	0.634959	0.471749	1.03771	0.143618	0.122106	0.104597	0.046601
1	12	MHHHHHHAAACE	2	1417.58	6.06	8.13863	11.6375	10.7305	10.581	10.4722	7.83435	9.85118	9.69227	11.1655	10.51	7.74669	11.3754	10.74	10.357	10.4553	2.12963	0.166017	0.137204	0.551068	0.558393	0.540844	0.0666032	0.319308	0.590736	0.0355415	0.559854	0.359532	1.11334	0.0280668	0.00626315	0.050683	0.124998
1	12	MHHHHHHAAACE	3	1417.58	7.01	8.0674	11.7135	10.7222	10.6236	10.5928	7.86016	9.90049	9.80614	11.2525	10.5773	7.58245	11.2319	10.7614	10.2889	10.3418	2.07563	0.221563	0.1292	0.646887	0.596199	0.480331	0.0612284	0.300742	0.693319	0.0655118	0.483942	0.408357	1.11791	0.0394172	0.0150762	0.0976301	0.142708
1	37	MHHHHHHAAACERALQYKLGDKIHGFTVNQVTSVPEL	3	4212.09	16.53	7.80519	15.8673	18.8852	21.8939	25.1295	8.85535	15.1381	18.9694	22.2054	26.4829	7.31617	15.5472	18.5337	21.5072	24.8355	17.1655	0.772631	0.151211	0.720348	0.318107	0.155	0.107884	0.264774	0.527835	0.684906	0.817527	0.604216	0.925892	0.311882	0.0390765	0.485319	0.401107
12	29	ERALQYKLGDKIHGFTVN	3	2089.12	13.91	1.06395	4.35703	6.67987	8.77453	9.89061	0.836892	3.81054	6.37407	8.71317	10.2479	0.991409	4.37023	6.53189	8.87767	9.85702	8.99178	0.182595	0.145253	0.10135	0.264499	0.302652	0.174872	0.457561	0.249621	0.373571	0.134595	0.103203	0.576961	0.200034	0.234118	0.108836	0.236671
12	37	ERALQYKLGDKIHGFTVNQVTSVPEL	3	2942.57	17.02	3.63784	7.38276	9.28097	11.5106	14.0066	3.65133	6.79759	9.25407	11.6816	14.4347	3.65994	7.49977	9.54082	11.7513	13.9531	12.8175	0.00770366	0.0624698	0.0294616	0.159975	0.418401	0.0208201	0.0328215	0.112196	0.0593314	0.165987	0.00898349	0.632613	0.00620388	0.0522935	0.290131	0.134422
13	29	RALQYKLGDKIHGFTVN	2	1960.08	13.77	1.29131	4.09647	6.28777	8.36264	9.43582	1.28996	3.80472	6.21654	8.26111	10.022	1.16213	4.17657	6.19577	8.43277	9.64504	8.50035	0.0346275	0.022968	0.124489	0.00280013	0.134487	0.120297	0.0611466	0.165148	0.00797034	0.434844	0.0689305	0.334968	0.120228	0.0857204	0.182527	0.0418353
13	29	RALQYKLGDKIHGFTVN	3	1960.08	13.85	0.954912	3.9907	5.988	8.14664	9.20895	0.882122	3.6819	5.81379	8.11666	9.67587	0.812042	3.89894	6.09894	8.18257	9.28014	8.36891	0.157885	0.181025	0.170009	0.0962903	0.167608	0.0219176	0.174855	0.100729	0.144297	0.240157	0.192707	0.384181	0.135393	0.264162	0.0368279	0.0621331
13	37	RALQYKLGDKIHGFTVNQVTSVPEL	2	2813.53	16.63	3.51044	6.92061	8.68759	10.6987	13.2019	3.49502	6.53667	8.66992	10.7186	13.5151	3.51972	7.06179	8.83456	10.9282	13.0572	12.4988	0.0282854	0.112162	0.086618	0.218545	0.247123	0.0417053	0.0323053	0.190389	0.118478	0.140425	0.111612	0.67362	0.0486016	0.00740154	0.232963	0.116687
13	37	RALQYKLGDKIHGFTVNQVTSVPEL	3	2813.53	16.98	3.61561	7.01003	8.71562	10.7861	13.263	3.54809	6.54441	8.7135	10.8769	13.5458	3.5222	6.98421	8.82233	10.9319	13.2105	12.5199	0.0169616	0.119974	0.062439	0.120268	0.412317	0.0437282	0.0398421	0.117083	0.0594825	0.157128	0.00951613	0.48132	0.0419018	0.0023638	0.203378	0.135326
13	38	RALQYKLGDKIHGFTVNQVTSVPELF	3	2960.6	18.59	3.86327	7.35822	8.9704	11.1306	14.1893	3.7755	6.92144	9.10374	11.2806	14.7508	3.81609	7.38866	9.15805	11.175	13.6724	12.8327	0.00280452	0.18885	0.00728234	0.0399932	0.349966	0.102525	0.000510832	0.260846	0.111297	0.352616	0.0901545	0.593202	0.03106	0.0323351	0.073098	0.124914
13	56	RALQYKLGDKIHGFTVNQVTSVPELFLTAVKLTHDDTGARYLHL	4	4965.65	22.51	4.42841	7.6048	9.00933	11.3033	15.7764	4.42495	7.57441	9.75432	12.0023	16.0335	3.68676	7.32159	10.078	11.6185	15.3092	23.314	0.664816	0.396066	0.129691	0.13757	0.351028	0.314872	0.600889	0.201517	0.526331	0.289736	0.232119	1.01101	0.403057	0.165699	0.0978517	0.11418
15	37	LQYKLGDKIHGFTVNQVTSVPEL	3	2586.4	17.36	3.04882	5.41501	6.18119	7.98604	10.5252	3.15681	5.0993	6.2277	8.06545	11.0099	3.1621	5.33781	6.36707	8.18324	10.4066	10.4912	0.052275	0.208121	0.0355936	0.0316575	0.246376	0.0570247	0.121546	0.115555	0.0316379	0.40706	0.0598173	0.391488	0.181198	0.108914	0.121072	0.0139557
17	37	YKLGDKIHGFTVNQVTSVPEL	2	2345.25	16.65	3.13101	5.13561	5.66434	7.01224	9.07827	3.14332	4.80927	5.72391	6.99733	9.21635	3.09107	5.15548	5.7808	7.0453	8.84152	9.98382	0.0207084	0.0785417	0.00878013	0.0795422	0.401467	0.0550842	0.0486134	0.0342818	0.091761	0.150958	0.00285338	0.451246	0.0355971	0.056584	0.103536	0.100357
17	37	YKLGDKIHGFTVNQVTSVPEL	3	2345.25	16.83	3.11804	5.1414	5.62445	6.94635	9.04683	3.16443	4.87701	5.7106	7.0385	9.20753	3.14262	5.16318	5.76343	7.02338	8.84932	10.0123	0.0253102	0.17635	0.0739113	0.00923453	0.371289	0.0636389	0.0486731	0.055188	0.0213847	0.118175	0.0158448	0.427794	0.0382123	0.00293331	0.205064	0.107145
17	56	YKLGDKIHGFTVNQVTSVPELFLTAVKLTHDDTGARYLHL	4	4497.38	23.02	4.14069	6.06228	7.14897	8.56586	12.3781	3.59757	5.26306	7.27559	8.68953	13.0415	3.36432	5.77567	6.74941	8.18498	11.5522	20.7517	0.579063	0.234488	0.967957	0.0185072	0.605292	0.221806	0.166439	0.0460418	0.161004	0.515858	0.199975	0.677529	0.32564	0.714355	0.315025	0.0544494
38	53	FLTAVKLTHDDTGARY	2	1807.93	13.46	0.518481	0.9906	1.14273	1.87975	2.5359	0.621135	0.765694	1.26618	1.43971	2.71957	0.554891	0.588766	1.27408	1.6594	2.47789	7.2723	0.0520881	0.0678651	0.111923	0.1769	0.111978	0.109363	0.187434	0.0626946	0.222265	0.0577328	0.109784	0.0455204	0.123171	0.0902462	0.00213922	0.145355
38	56	FLTAVKLTHDDTGARYLHL	2	2171.16	16.41	0.248765	0.503969	0.92526	1.43375	2.12722	0.393273	0.510631	0.925088	1.37524	2.10729	0.273686	0.590726	0.917344	1.40699	2.08851	8.48099	0.00275879	0.0854522	0.0232342	0.102504	0.0155745	0.120212	0.135591	0.0970438	0.0578534	0.055288	0.0756768	0.195857	0.0220322	0.100453	0.0510217	0.0347634
38	56	FLTAVKLTHDDTGARYLHL	3	2171.16	16.28	0.319904	0.441456	0.911199	1.34268	2.15916	0.396161	0.464656	1.00049	1.35577	2.31021	0.304703	0.430369	0.953622	1.35967	2.176	8.4423	0.0987728	0.0280351	0.036513	0.0114124	0.087094	0.0278075	0.0804373	0.126035	0.0410466	0.0289492	0.0399106	0.030624	0.0228672	0.042727	0.0614414	0.0327929
39	55	LTAVKLTHDDTGARYLH	3	1911.01	13.83	0.295347	0.469682	0.983993	1.45177	2.28488	0.379908	0.500725	1.02167	1.45705	2.49294	0.30353	0.485133	1.01564	1.44689	2.34547	7.22733	0.050912	0.0337628	0.059765	0.0777747	0.0601869	0.0862143	0.132846	0.107959	0.0648952	0.0780846	0.0353315	0.0460198	0.00561247	0.0156101	0.0240955	0.0357467
40	56	TAVKLTHDDTGARYLHL	2	1911.01	13.99	0.285032	0.484082	0.97573	1.46429	2.29743	0.345292	0.483945	1.00148	1.43304	2.49335	0.298542	0.46502	0.988614	1.43373	2.3392	7.27166	0.108169	0.0146516	0.0837047	0.0502417	0.025767	0.0513335	0.159704	0.0923403	0.0481036	0.0437014	0.0346688	0.0674378	0.0070431	0.00740818	0.0238141	0.00959371
40	56	TAVKLTHDDTGARYLHL	3	1911.01	14.42	0.295347	0.469682	0.983993	1.45177	2.28488	0.379908	0.500725	1.02167	1.45705	2.49294	0.30353	0.485133	1.01564	1.44689	2.34547	7.22733	0.050912	0.0337628	0.059765	0.0777747	0.0601869	0.0862143	0.132846	0.107959	0.0648952	0.0780846	0.0353315	0.0460198	0.00561247	0.0156101	0.0240955	0.0357467
40	56	TAVKLTHDDTGARYLHL	4	1911.01	13.91	0.304242	0.450949	0.946327	1.44606	2.2559	0.493591	0.520246	0.963215	1.37321	2.30731	0.320534	0.423277	0.925396	1.5061	2.10794	7.30024	0.0785292	0.122881	0.193999	0.106154	0.0275318	0.230339	0.0628792	0.337245	0.0229529	0.211555	0.118495	0.25903	0.0282279	0.0609674	0.0141394	0.0618856
42	53	VKLTHDDTGARY	2	1375.7	10.56	-0.258821	0.0962803	0.820515	1.60167	2.896	0.0469618	0.189635	0.727134	1.77278	3.011	-0.127034	0.15362	0.885595	1.61139	2.9024	3.86792	0.283106	0.0579206	0.173058	0.0123508	0.0825079	0.0708868	0.150304	0.086326	0.0267447	0.0032419	0.165704	0.086294	0.13369	0.0583645	0.00279132	0.0934841
42	53	VKLTHDDTGARY	3	1375.7	9.66	0.295552	0.613517	1.28474	2.10427	3.14574	0.399093	0.599037	1.28494	2.04949	3.25159	0.37577	0.531606	1.2912	1.92644	3.38742	4.0093	0.0325183	0.0458167	0.195046	0.31127	0.211995	0.0294419	0.123018	0.110296	0.0352649	0.252834	0.00494359	0.191595	0.0951189	0.0508759	0.012119	0.138231
42	56	VKLTHDDTGARYLHL	2	1738.92	13.43	0.340851	0.523132	1.05945	1.57206	2.42856	0.42135	0.557338	1.11773	1.56437	2.60302	0.358277	0.539176	1.09017	1.59436	2.48946	5.72687	0.0897819	0.00793478	0.079658	0.0842375	0.0139712	0.0489312	0.150047	0.130415	0.0190162	0.0322807	0.0188147	0.0305054	0.0350086	0.0287009	0.075923	0.0367497
42	56	VKLTHDDTGARYLHL	3	1738.92	13.49	0.363324	0.537423	1.0735	1.58789	2.42288	0.420929	0.538541	1.10131	1.57512	2.57409	0.355656	0.539398	1.08105	1.60959	2.49212	5.73086	0.113916	0.00638448	0.0642977	0.0702591	0.0270737	0.0743347	0.141923	0.156983	0.0251581	0.0732234	0.0372572	0.0615916	0.00537879	0.0283677	0.0611872	0.0190741
42	64	VKLTHDDTGARYLHLAREDTNNL	2	2652.35	14.11	2.54423	3.45072	4.13486	5.00764	6.73308	2.12703	3.2548	4.13245	5.07077	7.07749	2.08811	3.37175	4.41282	5.22869	6.52086	10.5261	0.856289	0.00709388	0.406044	0.384646	0.264576	0.0112676	0.064784	0.327667	0.40282	0.112686	0.0624844	0.427279	0.0953065	0.224797	0.0123838	0.00569062
42	64	VKLTHDDTGARYLHLAREDTNNL	3	2652.35	14.69	2.3161	3.63607	4.28909	5.27957	6.88945	2.32708	3.41169	4.25776	5.27058	7.30975	2.25834	3.71672	4.40711	5.62006	7.10428	10.7011	0.160844	0.0728941	0.0792052	0.0381567	0.0106887	0.0288194	0.14641	0.0123251	0.0106493	0.126047	0.021068	0.224066	0.00071805	0.0353205	0.0789816	0.0995049
43	56	KLTHDDTGARYLHL	3	1639.86	14.41	-0.046655	0.152377	0.41517	1.11405	1.76542	0.0622852	0.00550192	0.560177	1.04117	1.80796	-0.00783607	0.118841	0.652647	1.11266	1.55233	5.37902	0.100707	0.0202667	0.24725	0.0713418	0.248017	0.000258054	0.0333977	0.175737	0.299513	0.227893	0.10238	0.329159	0.100384	0.0285897	0.114478	0.226159
54	64	LHLAREDTNNL	2	1295.67	11.3	1.41283	2.54877	2.63276	3.00705	3.88664	1.4107	2.36582	2.63126	2.95298	4.16917	1.42921	2.6195	2.64834	3.23225	4.08649	4.30342	0.0208741	0.114017	0.00887515	0.0346735	0.152482	0.132514	0.0265286	0.0651582	0.0945158	0.340503	0.0642381	0.27007	0.0236953	0.0425848	0.00261938	0.0624928
57	64	AREDTNNL	1	932.442	6.5	1.48969	2.57806	2.68362	3.18926	4.11262	1.57226	2.36636	2.6745	3.20758	4.32893	1.53411	2.53738	2.78016	3.38476	4.11959	3.41319	0.0199863	0.143969	0.0670313	0.0437642	0.0747687	0.0428301	0.0220281	0.024464	0.0121388	0.154909	0.00785837	0.153169	0.00106511	0.0150679	0.0976093	0.051867
57	64	AREDTNNL	2	932.442	6.56	1.52138	2.59023	2.68713	3.21778	4.12296	1.59908	2.39469	2.69795	3.23759	4.36883	1.54655	2.54994	2.80296	3.38633	4.15619	3.40855	0.0218248	0.126621	0.0453312	0.0374689	0.0631371	0.0400066	0.0137959	0.0539185	0.0280622	0.149053	0.00487279	0.136946	0.0142834	0.0039713	0.0719841	0.0642194
65	69	FSVQF	1	627.315	17.07	0.0336282	0.0546127	0.0756088	0.117623	0.367263	0.0358773	0.0713989	0.0944891	0.142642	0.436168	0.0397405	0.0402741	0.0777518	0.110362	0.254946	2.18106	0.0299274	0.0388858	0.0353614	0.0807672	0.128937	0.0116592	0.00813553	0.0084941	0.000311519	0.0187218	0.02417	0.0232495	0.0306137	0.0142825	0.0393514	0.0131788
65	84	FSVQFRTTPMDSTGVPHILE	2	2262.13	17.29	1.81075	3.43317	4.7639	6.78934	8.63249	1.82877	3.29903	4.99579	6.75565	8.94271	1.97026	3.29527	4.70187	6.6396	8.27259	8.10792	0.163905	0.369026	0.190572	0.0882869	0.0194347	0.0211137	0.0337336	0.0625499	0.0230126	0.146038	0.0668091	0.27508	0.0931258	0.0428176	0.287027	0.0970605
65	84	FSVQFRTTPMDSTGVPHILE	3	2262.13	16.99	1.78555	3.42783	4.85254	6.82777	8.58389	1.82172	3.16734	4.89738	6.81528	8.98133	1.94298	3.33204	4.72744	6.68621	8.24124	8.07703	0.21696	0.448313	0.12535	0.093626	0.0646474	0.135133	0.0292719	0.141615	0.0267756	0.0565989	0.0013154	0.244869	0.0260945	0.0832489	0.200807	0.0831365
65	88	FSVQFRTTPMDSTGVPHILEHTVL	3	2712.39	18.93	1.42388	2.69141	4.05607	5.75613	7.95794	1.96216	2.76133	4.00648	5.54144	8.12417	1.80284	2.84881	4.01472	5.84054	7.57688	9.67222	0.509704	0.445088	0.147002	0.0346194	0.352621	0.852592	0.173434	0.0566907	0.0534621	0.116073	0.250802	0.0319812	0.144636	0.119674	0.236508	0.00053793
69	84	FRTTPMDSTGVPHILE	2	1800.9	15.38	2.28545	3.90392	5.58032	7.58793	8.78403	2.20777	3.76779	5.7428	7.67081	9.11284	2.40008	3.84061	5.51933	7.55986	8.55451	5.73069	0.379801	0.455071	0.0513418	0.0390519	0.0128613	0.0266025	0.00315147	0.239472	0.162238	0.115944	0.0672873	0.344171	0.0290853	0.11292	0.057291	0.0291404
69	84	FRTTPMDSTGVPHILE	3	1800.9	15.45	2.51877	4.31728	5.93322	7.89806	9.12964	2.64746	4.61628	6.25927	8.01755	9.60876	2.57876	4.37988	5.91717	7.95568	8.88266	5.30145	0.561373	0.696965	0.505187	0.134963	0.150737	0.233717	0.126275	0.271404	0.085591	0.0808527	0.0259937	0.610736	0.00553657	0.0285454	0.220762	0.0405634
69	88	FRTTPMDSTGVPHILEHTVL	2	2251.15	17.15	1.06322	2.67157	4.03015	6.01167	7.6567	0.807631	2.33841	3.79648	5.64174	7.68423	1.05438	2.37712	3.90189	5.94013	6.87314	7.30266	0.240571	0.000633878	0.253452	0.591012	0.806206	0.0830171	0.119778	0.0745056	0.169864	0.140346	0.0336425	0.348513	0.0504699	0.133511	0.133926	0.0487193
69	88	FRTTPMDSTGVPHILEHTVL	3	2251.16	17.62	1.15604	2.71863	4.01177	5.82346	7.63348	0.872664	2.27596	3.82033	5.44679	7.59156	1.19763	2.52974	3.73078	5.71312	6.84626	7.60917	0.462389	0.0707418	0.144104	0.498845	0.687859	0.094066	0.0697992	0.220799	0.124227	0.166014	0.0458768	0.406723	0.00203989	0.0704356	0.132141	0.149649
89	101	CGSQKYPCRDPFF	2	1547.68	15.93	0.360452	1.70652	3.20344	5.79646	7.18094	0.369009	1.4737	3.18908	5.47754	7.04128	0.511577	1.87573	3.75013	6.07829	7.03478	3.6822	0.277067	0.0494967	0.292115	0.393194	0.481201	0.204282	0.147108	0.0202708	0.0306197	0.0625423	0.103772	0.0720393	0.113033	0.0731874	0.0628192	0.0609899
89	101	CGSQKYPCRDPFF	3	1547.68	16.42	0.327921	1.49251	2.63551	4.7461	5.67197	0.182257	1.04293	2.37716	4.30719	5.9494	0.406729	1.36916	3.10848	5.26267	5.67257	4.27733	0.0705834	0.045039	0.243627	0.304645	0.350421	0.124056	0.271375	0.307821	0.171258	0.239669	0.0388624	0.14819	0.315989	0.204261	0.0386121	0.473797
89	111	CGSQKYPCRDPFFKMLNRSLSTF	3	2725.31	21.39	2.32742	6.03663	11.0059	15.4142	17.0321	2.37684	5.57397	11.9907	15.0802	17.1519	1.22946	3.15201	10.3552	15.0429	17.2824	10.6436	0.257101	0.277337	0.732943	0.182519	0.224627	0.0480721	0.288973	0.00741774	0.000920102	0.26996	0.29352	0.0776502	0.330862	0.12655	0.00331438	0.0601716
89	114	CGSQKYPCRDPFFKMLNRSLSTFMNA	3	3041.42	23.07	2.72729	7.99904	15.2815	19.3619	20.7512	2.24381	7.79775	15.1469	19.1078	20.8867	1.77594	5.57401	14.7032	19.8848	20.8612	13.4434	0.166429	0.127398	0.188882	0.0887211	0.544929	0.551101	0.142796	0.757154	0.441963	0.10696	0.045339	0.510591	0.204379	0.376335	0.462582	0.099392
102	110	KMLNRSLST	1	1049.58	8.99	4.82731	6.74752	7.33165	7.57558	7.74344	4.53292	6.38878	7.29621	7.7674	7.93619	4.60366	6.3326	7.3482	7.68339	7.77941	4.98109	0.0515738	0.118107	0.0118279	0.0230826	0.0239788	0.0162179	0.0495561	0.129119	0.0209947	0.185983	0.035082	0.216936	0.0789682	0.0157864	0.0426756	0.187774
102	110	KMLNRSLST	2	1049.58	8.6	5.8023	7.98267	8.7389	9.09508	9.29221	5.51592	7.52431	8.66449	9.34032	9.51361	5.61008	7.6381	8.76442	9.23911	9.31319	4.62728	0.00403145	0.124289	0.0257266	0.0408758	0.0240454	0.0375403	0.111344	0.257907	0.0126996	0.146184	0.0391358	0.300919	0.0259104	0.0642545	0.0719595	0.836566
102	111	KMLNRSLSTF	2	1196.65	14.5	5.02766	7.16472	7.80019	8.07689	8.27662	4.71921	6.75484	7.85882	8.3864	8.47451	4.86897	6.78378	7.88238	8.28691	8.33102	5.36128	0.049377	0.226045	0.00246134	0.0293218	0.0523086	0.0459021	0.0822449	0.2623	0.0612621	0.11345	0.070245	0.340436	0.00888266	0.0500228	0.0636376	0.0698686
102	114	KMLNRSLSTFMNA	2	1512.77	15.57	5.84849	9.23793	10.3592	10.7971	10.9583	5.6829	8.90279	10.4516	11.0001	11.1599	5.75334	8.823	10.4853	11.0305	11.0673	7.52592	0.11054	0.128594	0.078562	0.00403056	0.0333656	0.0533456	0.0527669	0.159529	0.0406001	0.0954715	0.158269	0.339763	0.00621727	0.0479866	0.0987992	0.0627112
104	110	LNRSLST	1	790.443	7.83	3.60968	4.6785	4.78418	4.90715	4.76583	3.74319	4.65765	4.88135	5.05022	5.01047	3.90534	4.62837	4.89011	4.85008	4.93203	4.07913	0.299286	0.139808	0.128751	0.0939935	0.145388	0.267368	0.0158726	0.172556	0.0898697	0.239994	0.193501	0.177071	0.09689	0.0645859	0.322265	0.00233705
112	119	MNAFTASD	1	856.351	9.24	1.95564	4.08242	5.39695	6.14299	6.29902	1.96034	3.8343	5.26968	6.20364	6.39082	2.16303	4.23875	5.41701	6.16847	6.21515	3.80979	0.0195028	0.00260219	0.128792	0.0693617	0.0705213	0.0176207	0.0223785	0.194552	0.0385778	0.107072	0.00308241	0.128778	0.0107668	0.0198186	0.12124	0.109753
113	119	NAFTASD	1	725.311	8.91	1.33378	3.42707	4.2487	5.00858	5.21218	1.21368	3.06276	4.12943	5.145	5.20105	1.45251	3.49093	4.31025	5.07214	5.15276	3.15935	0.0250334	0.0340612	0.000635624	0.205905	0.0655861	0.0283714	0.0281872	0.219389	0.034503	0.145256	0.0816277	0.200183	0.0394012	0.211713	0.0650818	0.114487
115	138	FTASDYTLYPFSTQNPKDFQNLLS	2	2797.33	19.83	9.52069	10.9319	12.258	13.9451	15.8925	9.28071	10.6202	12.3367	13.6382	16.019	9.36466	10.4114	12.4864	14.3918	15.8168	17.427	0.0217473	0.0718486	0.271547	0.213727	0.255229	0.0651861	0.317746	0.468057	0.264462	0.294403	0.192693	0.251405	0.114476	0.0137826	0.2937	0.104575
120	136	YTLYPFSTQNPKDFQNL	2	2076.01	17.9	0.84678	2.18763	3.59683	4.82925	7.14061	0.898978	2.18407	3.81752	4.91722	7.28234	1.08083	2.69934	3.86072	5.5018	7.28846	7.20684	0.202245	0.249863	0.250872	0.194117	0.130293	0.041085	0.0430751	0.164758	0.089187	0.106673	0.0276291	0.256219	0.0438349	0.0735302	0.0310667	0.00110054
120	136	YTLYPFSTQNPKDFQNL	3	2076.01	17.96	0.652963	1.97628	3.27386	4.57453	6.92249	0.590835	1.86962	3.52569	4.54258	7.00154	0.827326	2.40006	3.5589	5.14238	6.99531	7.04652	0.0559921	0.0414541	0.214098	0.0697497	0.202339	0.0426381	0.0185935	0.123607	0.127208	0.0996038	0.0129279	0.334943	0.0379162	0.0499557	0.133101	0.0445528
120	137	YTLYPFSTQNPKDFQNLL	2	2189.09	19.95	0.840522	2.06643	3.40518	4.63272	6.98808	0.86579	2.05909	3.61892	4.69456	7.12423	1.04513	2.55787	3.70085	5.31403	7.2062	7.99036	0.164061	0.228465	0.206074	0.145457	0.16563	0.0434555	0.0135692	0.206016	0.0829591	0.118903	0.0393493	0.195145	0.0372938	0.0697143	0.00386154	0.0390634
120	137	YTLYPFSTQNPKDFQNLL	3	2189.1	20.2	0.828494	1.86406	3.15965	4.38273	6.72733	0.793113	1.83945	3.31248	4.44895	6.89781	0.992296	2.41864	3.44161	5.1335	6.93882	7.75199	0.300289	0.196449	0.189554	0.0705675	0.143993	0.0560281	0.0777552	0.173375	0.105365	0.111328	0.069239	0.213842	0.0399426	0.0645225	0.0581008	0.014821
120	138	YTLYPFSTQNPKDFQNLLS	2	2276.13	19.59	0.779356	1.86063	3.0453	4.14661	6.3591	0.738773	1.89404	3.38059	4.31359	6.56518	0.92889	2.33129	3.4126	4.89271	6.61726	9.55198	0.295813	0.225805	0.215642	0.216908	0.0322017	0.0255547	0.102912	0.31421	0.188312	0.0666898	0.0330189	0.192314	0.137186	0.116462	0.0545138	0.0376893
137	141	LSVYL	1	594.35	14.63	0.0100046	0.0669814	0.0663825	0.110945	0.164229	0.0199622	0.0302417	0.0360759	0.0931822	0.175873	0.0170554	0.0634525	0.0786349	0.0745355	0.125184	1.86862	0.0174847	0.00305427	0.0282253	0.0498396	0.0191624	0.00100889	0.0130649	0.0221144	0.00175433	0.0294846	0.00230266	0.0110078	0.0171992	0.00469258	0.00530606	0.0509739
140	146	YLDATFF	1	876.414	18.65	-0.206614	-0.229714	-0.229366	-0.217228	0.201827	-0.238929	-0.325687	-0.246068	-0.184577	0.158652	-0.331639	-0.204212	-0.284022	-0.181897	-0.037384	2.0114	0.088944	0.113487	0.09639	0.0150631	0.11732	0.00449232	0.00339517	0.023157	0.0439137	0.0779499	0.0102805	0.0641452	0.0516075	0.108523	0.0794032	0.049607
144	154	TFFPCLRELDF	2	1387.67	22.36	1.11278	1.75577	2.45488	3.13257	4.11757	1.19871	1.66851	2.71062	3.26865	4.45565	1.00466	1.46909	2.30384	2.86967	3.95661	3.19033	0.289374	0.146334	0.255877	0.395394	0.103318	0.0469536	0.0881095	0.00879979	0.171995	0.00357358	0.0613012	0.282228	0.061558	0.0685262	0.00586165	2.4475
150	175	RELDFWQEGWRLEHENPSDPQTPLVF	3	3225.54	21.3	5.69985	7.82096	9.15919	11.2751	14.708	4.48152	7.36158	9.20658	10.9872	13.9574	3.78316	6.89833	8.64957	10.7173	12.1113	11.0995	1.37148	0.498486	0.0791571	0.16551	0.562703	0.11363	0.553084	1.6908	0.12437	0.33016	0.00163325	0.371508	0.477641	0.450182	0.490963	0.19049
155	161	WQEGWRL	2	974.484	16.52	0.553854	0.885557	1.19029	1.46784	2.55474	0.587469	0.989427	1.10583	1.38815	2.35852	0.333873	0.947278	1.1785	1.35709	1.7458	3.39085	0.13118	0.258044	0.183798	0.145142	0.248111	0.137101	0.184954	0.195886	0.0656984	0.0306222	0.00781764	0.0271575	0.0405238	0.0303555	0.0496066	0.0584299
155	175	WQEGWRLEHENPSDPQTPLVF	2	2565.22	18.09	2.99662	4.87716	6.35413	8.70559	12.0198	2.94798	4.74892	6.60081	8.92969	12.2047	2.18796	4.63499	6.34383	8.5286	10.3607	5.87139	0.540924	0.947652	0.673958	0.407121	0.0778301	0.215961	0.00247737	0.200867	0.0651187	0.11489	0.148013	0.4339	0.0545563	0.147905	0.106504	0.144418
155	175	WQEGWRLEHENPSDPQTPLVF	3	2565.22	18.07	3.18544	5.29027	6.70158	8.95279	12.262	3.05537	5.15082	6.99558	9.2571	12.3888	2.49825	5.02543	6.64697	8.77258	10.585	6.10489	0.614854	0.904722	0.673694	0.420371	0.166263	0.00376905	0.0576444	0.331755	0.0802162	0.055766	0.028855	0.610863	0.137949	0.0968418	0.165671	0.0685238
155	180	WQEGWRLEHENPSDPQTPLVFKGVVF	2	3095.54	19.9	3.23704	5.40282	7.63821	10.2616	13.7742	2.76883	5.03276	7.1587	10.3064	13.7936	2.5313	4.98982	6.98818	9.84994	11.7834	10.0302	1.06914	0.810298	0.445224	0.237895	0.303331	0.0497054	0.146076	0.538736	0.125861	0.162155	0.16409	0.660211	0.214548	0.230793	0.365365	0.192119
155	180	WQEGWRLEHENPSDPQTPLVFKGVVF	3	3095.55	20.16	3.71667	6.40011	8.47082	11.1325	14.6323	3.47019	6.03796	8.36144	11.2235	14.6668	3.13355	6.00417	7.95374	10.6918	12.508	9.7442	0.944626	1.03271	0.461435	0.242933	0.397811	0.021021	0.315941	0.619997	0.266052	0.210537	0.0608026	0.607538	0.236352	0.259163	0.0337811	0.392077
159	175	WRLEHENPSDPQTPLVF	2	2065.02	17.6	2.25558	3.98626	5.28431	7.18805	9.39251	2.56696	4.05851	5.48124	7.39371	9.54607	1.99989	3.85843	5.37775	7.07676	8.58383	5.00233	0.40594	0.832771	0.614499	0.242868	0.114668	0.07922	0.298007	0.045706	0.190119	0.140806	0.144576	0.38663	0.0390926	0.017794	0.171027	0.13293
159	175	WRLEHENPSDPQTPLVF	3	2065.02	17.49	2.51108	4.28156	5.45165	7.43515	9.80499	2.59648	4.18245	5.79984	7.66621	9.88808	2.16222	4.12265	5.49829	7.24478	8.94477	4.98637	0.459866	0.915316	0.630367	0.365047	0.0219684	0.0711534	0.237775	0.0274787	0.0551232	0.210491	0.0799365	0.351396	0.0421417	0.0291526	0.284504	0.00564473
159	180	WRLEHENPSDPQTPLVFKGVVF	2	2595.34	19.62	3.12809	5.00544	6.79119	9.10451	11.0769	2.98916	5.08885	6.97674	9.52758	11.7694	2.75959	4.8245	6.76402	8.81907	9.59592	8.75255	0.686613	0.7134	0.678346	0.129664	0.172349	0.0294402	0.351407	0.145784	0.137498	0.639745	0.232159	0.667562	0.548054	0.636183	0.150266	0.148963
159	180	WRLEHENPSDPQTPLVFKGVVF	3	2595.34	19.83	3.01333	5.47224	7.18981	9.44424	12.107	3.10691	5.41907	7.40308	9.64542	12.3301	2.71391	5.4316	7.07029	9.2503	10.8375	8.05918	0.902232	1.19576	0.569128	0.338426	0.103581	0.0500277	0.108666	0.183325	0.163807	0.118878	0.0879437	0.513444	0.0626626	0.0579887	0.290458	0.00306348
176	180	KGVVF	1	549.338	12.06	0.211444	0.636243	0.829749	1.09308	1.49829	0.228401	0.638491	0.846198	1.09775	1.46223	0.307919	0.693547	0.858452	1.07579	1.26472	2.21776	0.12551	0.190267	0.132729	0.0729618	0.0358897	0.012729	0.0111011	0.0450582	0.043835	0.0321823	0.0202289	0.000829391	0.0148749	0.0409573	0.00667951	0.0513346
176	181	KGVVFN	2	663.383	10.7	0.120107	0.35059	0.595484	0.762776	1.3886	0.135937	0.379779	0.671454	0.843474	1.44877	0.120466	0.371205	0.63041	0.936475	1.22409	2.88576	0.19312	0.296081	0.229512	0.244968	0.235872	0.120562	0.161143	0.0254456	0.085883	0.0497984	0.131059	0.330003	0.00961148	0.0271146	0.179287	0.0611768
176	190	KGVVFNEMKGAFTDN	2	1656.81	14.89	2.82556	5.45384	7.62238	8.84641	10.144	3.10835	5.48469	7.66316	8.72059	10.0707	3.35496	4.93707	7.01731	9.25644	9.0031	8.32459	0.927985	1.0309	0.876102	0.300915	0.00475791	0.0953467	0.354855	0.0216644	0.0651994	0.172895	0.358991	0.230039	0.553902	0.508884	0.257462	0.0100741
176	191	KGVVFNEMKGAFTDNE	2	1785.85	14.57	2.06482	4.24614	7.04522	8.61868	9.91016	2.13086	4.14101	6.83302	8.79503	10.1758	1.87848	4.5704	6.28786	8.74593	8.99829	9.10108	0.52584	0.348529	0.629502	0.268534	0.308788	0.0929593	0.469055	0.328365	0.123568	0.263131	0.247727	0.796	0.427682	0.531265	0.00628447	0.230801
178	190	VVFNEMKGAFTDN	2	1471.69	16.45	2.49104	5.04556	6.98856	8.2492	9.11525	2.9046	4.61845	6.71766	8.32292	9.19572	2.65427	4.42583	6.4583	8.1197	8.3742	6.45172	0.476332	0.572316	0.210141	0.015505	0.194551	0.0282202	0.0280639	0.360639	0.0754504	0.114255	0.0522478	0.415547	0.0103462	0.0940015	0.0735582	0.0251061
178	191	VVFNEMKGAFTDNE	2	1600.73	14.89	2.02217	5.31239	7.94573	8.94067	10.4009	2.33337	4.78996	7.67411	9.51567	10.421	2.66281	4.5507	6.91404	9.26351	9.94404	6.89438	0.464019	0.652704	0.477914	0.360796	0.28039	0.105199	0.29895	0.501869	0.0482397	0.0064066	0.370947	0.179678	0.300438	0.219872	0.0138228	0.243504
181	190	NEMKGAFTDN	1	1126.48	9.77	2.18507	4.4026	6.36895	7.272	7.74516	2.20284	3.85588	6.03344	7.38777	7.75856	1.97316	3.61965	5.6065	7.09427	7.12002	4.52158	0.394984	0.427992	0.0278477	0.0352494	0.114228	0.042637	0.114561	0.339683	0.00738591	0.18514	0.141113	0.275832	0.0594306	0.0314456	0.0847233	0.0424467
181	190	NEMKGAFTDN	2	1126.48	9.6	2.66585	4.43998	6.38002	7.22411	7.67661	2.46083	4.03699	6.04593	7.34444	7.75614	2.1944	3.81072	5.70998	7.05978	7.14274	4.54182	1.04062	0.411556	0.0677311	0.0871793	0.0970321	0.0174968	0.119256	0.402312	0.0321695	0.158058	0.0327842	0.209392	0.0172107	0.0323711	0.109092	0.0863371
181	191	NEMKGAFTDNE	2	1255.53	10.25	1.83425	4.38453	6.9853	8.15939	8.59513	1.79788	3.69017	6.29713	8.2418	8.69993	1.51127	3.36391	5.91055	7.8096	7.97388	4.6488	0.124139	0.289589	0.205402	0.346646	0.256837	0.0148566	0.046745	0.39971	0.105803	0.21879	0.00348742	0.230398	0.0588824	0.0103947	0.22138	0.0160728
181	200	NEMKGAFTDNERIFSQHLQN	3	2379.11	14.95	1.68442	3.82614	6.5104	9.24205	10.9409	1.67595	3.54153	6.27993	8.86064	10.8384	1.71441	3.77591	6.45073	8.86605	10.7013	11.5078	0.0590313	0.0184864	0.111543	0.152101	0.406141	0.0517821	0.0790033	0.101814	0.0374338	0.116084	0.0140351	0.197716	0.0177346	0.0612732	0.0480829	0.137417
181	219	NEMKGAFTDNERIFSQHLQNRLLPDHTYSVVSGGDPLCI	3	4402.14	19.33	4.55781	8.58571	14.2047	17.5597	21.1249	4.39076	7.39724	14.1421	18.1316	21.7241	2.63187	7.73563	12.9682	18.1491	20.3166	17.7561	1.27675	0.554156	0.29122	0.490507	0.158284	0.236821	0.226604	0.64292	0.232631	0.956888	0.282351	0.931546	0.421027	0.424857	0.662198	0.245303
182	191	EMKGAFTDNE	2	1141.48	9.09	1.33884	4.04237	6.07546	6.86245	7.31776	1.55082	3.49845	5.76033	6.98845	7.31106	1.05008	3.01546	5.38791	6.76224	6.81584	4.25872	0.615983	0.250872	0.174355	0.0395684	0.211967	0.129286	0.0695202	0.44905	0.0187847	0.228938	0.176307	0.152536	0.104877	0.158374	0.0369297	0.077154
183	191	MKGAFTDNE	2	1012.44	9.46	1.39853	3.95552	6.25366	6.70462	7.00033	1.49904	3.29835	5.74295	7.20994	7.10967	1.20267	3.11063	5.43404	6.83727	6.72017	3.28601	0.281237	0.521051	0.180644	0.0783546	0.0183156	0.0551463	0.0905569	0.357056	0.140052	0.342078	0.0142719	0.254247	0.0203849	0.188012	0.071804	0.164419
184	190	KGAFTDN	1	752.357	6.5	1.22067	2.97696	4.34012	4.63471	4.56512	1.26459	2.61969	4.13926	4.91135	4.81974	1.09246	2.45609	3.91652	4.64116	4.69514	2.85108	0.202888	0.200616	0.0397499	0.21198	0.20752	0.08769	0.153859	0.41446	0.0627601	0.133394	0.0919861	0.263949	0.102699	0.0387217	0.171522	0.436567
184	190	KGAFTDN	2	752.357	5.65	1.34151	2.89563	4.2692	4.39635	4.29188	1.60412	2.65936	4.17662	4.59194	4.54412	1.39265	2.37997	3.86384	4.34846	4.48214	3.19431	0.186984	0.278555	0.08228	0.251508	0.118799	0.172482	0.0988579	0.0777795	0.0332139	0.221859	0.122204	0.0030354	0.0703821	0.0869695	0.134997	0.161369
191	219	ERIFSQHLQNRLLPDHTYSVVSGGDPLCI	3	3294.68	18.43	4.26215	7.82427	10.8585	13.3201	15.7721	4.22254	7.19049	10.7681	13.3995	15.6946	3.60774	7.25026	10.9421	13.6022	14.8401	10.6627	0.338057	0.570399	0.0366528	0.141925	0.55094	0.123555	0.114584	0.18514	0.146924	0.0833488	0.191892	0.68987	0.0105662	0.0446782	0.182459	0.0379394
191	222	ERIFSQHLQNRLLPDHTYSVVSGGDPLCIPEL	3	3633.85	19.66	4.53605	8.21596	11.4346	14.395	17.2972	4.25877	7.51986	11.2004	14.3023	17.0824	3.66233	7.59714	11.5113	14.6406	15.9549	10.8548	0.460889	0.677978	0.0448137	0.326736	0.623231	0.0671048	0.0346052	0.194256	0.112214	0.0771773	0.153251	0.656896	0.160071	0.191035	0.0490497	0.0698364
191	239	ERIFSQHLQNRLLPDHTYSVVSGGDPLCIPELTWEQLKQFHATHYHPSN	4	5738.84	20.43	4.67701	9.68254	15.3172	21.1291	28.3389	4.63197	8.92712	15.2437	20.3371	28.1992	3.84715	9.2764	15.7361	22.203	27.7916	20.3818	0.316025	0.30127	0.108352	0.667141	1.20535	0.256551	0.207867	0.267953	0.0900642	0.0672344	0.211302	0.636291	0.0537414	0.317875	0.535654	0.108874
191	239	ERIFSQHLQNRLLPDHTYSVVSGGDPLCIPELTWEQLKQFHATHYHPSN	6	5738.85	20.16	6.22979	9.63132	16.1212	20.5457	28.5757	6.80971	11.5134	16.748	21.0494	28.1581	6.56762	10.3783	16.1162	22.5053	27.1361	21.3513	1.85531	0.862117	2.0912	0.018307	1.30266	1.8835	0.721129	1.43416	0.445859	0.785159	0.831763	0.817689	1.08025	1.1192	2.25088	0.62067
191	242	ERIFSQHLQNRLLPDHTYSVVSGGDPLCIPELTWEQLKQFHATHYHPSNARF	4	6113.03	20.33	5.28347	9.89292	15.9952	21.4717	28.6347	4.69149	9.17141	15.7401	20.3715	28.3275	3.90287	9.06242	16.149	22.0832	28.5898	21.8464	0.560907	0.450318	0.311263	0.76014	1.70862	0.209194	0.135992	0.770243	0.0933534	0.0206243	0.398744	0.48252	0.483528	0.150547	0.34578	0.107109
191	242	ERIFSQHLQNRLLPDHTYSVVSGGDPLCIPELTWEQLKQFHATHYHPSNARF	6	6113.05	20.35	5.60317	10.0748	15.9552	22.1273	29.4769	5.7526	10.2503	16.2087	21.4467	29.4708	5.15736	9.94757	17.3397	23.73	28.4473	21.2281	1.66537	1.84575	0.831473	0.685411	0.246119	0.218897	1.39816	0.13907	0.546799	0.210941	0.0514468	0.270502	0.288381	0.859032	0.0701504	0.341807
192	219	RIFSQHLQNRLLPDHTYSVVSGGDPLCI	3	3165.63	17.69	4.25098	7.82535	10.8327	13.1812	15.2812	4.08127	7.1585	10.8226	13.2807	15.3405	3.75264	7.3166	10.6658	13.3917	14.7216	10.5084	0.0217149	0.624193	0.117234	0.218724	0.631162	0.0338048	0.349336	0.0158209	0.144315	0.168117	0.594151	0.341955	0.188171	0.0336261	0.0470411	0.278239
192	222	RIFSQHLQNRLLPDHTYSVVSGGDPLCIPEL	3	3504.81	19.68	4.15339	7.3532	10.1973	12.7267	14.709	4.3362	7.60773	10.505	12.6729	15.3502	3.58431	7.58048	11.0014	13.1233	14.8623	12.1288	0.293234	0.970824	0.336606	0.28619	0.0795376	0.283818	1.03319	0.22684	0.293626	0.380205	0.248933	0.413173	0.438051	0.00441778	0.457407	0.428704
192	239	RIFSQHLQNRLLPDHTYSVVSGGDPLCIPELTWEQLKQFHATHYHPSN	4	5609.79	20.14	4.28107	9.62227	14.5435	20.7649	27.6812	4.2813	8.30774	14.8343	19.5	27.8	4.26839	8.94758	15.6872	21.4419	27.837	19.9605	0.103658	0.337773	0.420389	0.310449	0.673114	0.108855	0.00349119	0.156354	0.502854	0.783374	0.399763	0.378513	0.277663	0.148707	0.257146	0.18294
197	207	HLQNRLLPDHT	2	1343.72	11.14	0.464793	1.71312	2.07201	2.07655	2.63112	0.47448	1.52164	2.05638	2.16325	2.62387	0.48516	1.65334	2.07764	2.11166	2.57445	6.50882	0.00154061	0.100411	0.0309758	0.0158454	0.155776	0.0206254	0.0512501	0.0445001	0.0189463	0.0518391	0.0216831	0.142101	0.0201573	0.0128185	0.0400365	0.0388301
208	225	YSVVSGGDPLCIPELTWE	2	1964.93	21.33	2.31405	3.11351	3.47855	5.05097	8.72254	2.51623	2.84454	3.49559	5.12241	8.68815	2.53745	3.15556	3.69962	5.14599	8.35317	6.05981	0.163594	0.354769	0.31827	0.189382	0.452746	0.0144695	0.00601371	0.0253559	0.000594057	0.0793826	0.14365	0.20236	0.0210488	0.156102	0.281182	1.43879
209	239	SVVSGGDPLCIPELTWEQLKQFHATHYHPSN	3	3490.68	20.1	4.57853	7.62328	10.8843	13.4132	15.7292	4.29793	7.73402	10.6623	13.281	15.5689	3.73605	7.78695	11.2489	13.7935	14.8999	11.7501	0.295584	0.494706	0.0853559	0.00144136	0.435006	0.0287837	0.405044	0.0934095	0.145872	0.182859	0.289207	0.544577	0.0963762	0.0470004	0.131886	0.0967675
220	230	PELTWEQLKQF	2	1418.73	17.78	1.70825	2.5467	3.67565	4.43975	5.71648	1.67922	2.37399	3.48772	4.26643	5.72529	1.809	2.52844	3.50677	4.46668	5.47959	6.0383	0.136196	0.0881247	0.0466317	0.0295399	0.250175	0.0742341	0.00869094	0.150197	0.182279	0.0778315	0.147	0.233464	0.122274	0.121854	0.168017	0.204305
220	242	PELTWEQLKQFHATHYHPSNARF	4	2837.4	15.57	0.133951	1.83179	5.03304	7.88035	12.6462	0.0956194	2.16956	4.89274	7.08816	12.2991	-0.0885045	1.93981	4.91538	8.29659	13.1335	10.0114	0.21217	0.290964	0.151838	0.570767	0.578356	0.224861	0.0199606	0.0837032	0.0839775	0.390085	0.0263126	0.332501	0.148079	0.267924	0.117517	0.575328
220	242	PELTWEQLKQFHATHYHPSNARF	5	2837.39	15.53	0.921596	3.12718	4.79756	7.39899	11.4047	0.549161	2.21395	4.84711	6.33504	11.1222	0.736904	2.59276	5.0831	7.67796	12.3164	11.0507	0.110422	0.527173	0.185303	0.385478	0.880102	0.242022	0.185247	0.276152	0.108502	0.162043	0.0256093	0.0576662	0.232557	0.200402	0.501031	0.142983
223	239	TWEQLKQFHATHYHPSN	3	2124.01	13.19	0.483387	1.47115	3.07985	5.08265	8.52723	0.59793	1.47835	3.37415	4.95487	8.71334	0.524932	1.57967	3.33865	5.83366	9.37707	6.70134	0.0622423	0.298334	0.207394	0.037014	0.415757	0.0164716	0.0980086	0.137027	0.0258558	0.214647	0.0118366	0.244662	0.0216941	0.0982207	0.056559	0.00938431
223	242	TWEQLKQFHATHYHPSNARF	2	2498.22	14.78	-0.534151	0.185205	1.68755	3.47391	7.43534	-0.522122	0.342147	1.77116	3.48508	7.49369	-0.687269	0.205708	1.73472	4.3083	8.28346	7.37886	0.0715016	0.0613124	0.0408552	0.0303696	0.424615	0.00693448	0.316851	0.691807	0.362253	0.0578682	0.10248	0.116956	0.206768	0.255995	0.019335	0.0222238
223	242	TWEQLKQFHATHYHPSNARF	3	2498.21	14.16	0.38015	1.26906	2.62423	4.47224	7.94499	0.466101	1.27981	2.85786	4.37291	8.10302	0.382421	1.36176	2.91906	5.20684	8.76481	7.87415	0.101171	0.270096	0.203565	0.0205668	0.289814	0.0644095	0.104334	0.0734079	0.0594045	0.130287	0.00959754	0.180996	0.0324329	0.0441476	0.0568979	0.00608339
223	242	TWEQLKQFHATHYHPSNARF	4	2498.21	14.29	-0.426269	1.34443	2.11384	4.17219	8.03848	-0.276298	0.873891	2.49304	4.11668	8.40645	-0.312039	0.903968	2.3389	5.10702	8.79838	7.0524	0.263612	0.66001	0.659012	0.169711	0.0286549	0.380235	0.677012	0.286008	0.0901186	0.239756	0.566339	0.178519	0.472479	0.286779	0.638215	0.0492874
224	239	WEQLKQFHATHYHPSN	2	2022.96	12.69	0.306274	0.882611	1.34414	3.05526	6.84534	0.17515	0.33765	1.5748	2.74281	6.90542	0.0370242	0.800077	1.535	3.80755	7.68675	4.86521	0.480188	0.16946	0.376607	0.529946	0.64468	0.58334	0.0635917	0.34643	0.320797	0.158276	0.00979614	0.322874	0.190037	0.266291	0.145176	0.00832161
224	242	WEQLKQFHATHYHPSNARF	3	2397.17	14.88	0.512676	0.923363	1.63703	2.90138	6.1544	0.420158	0.850375	1.74506	2.77694	6.1666	0.392299	0.86248	1.58956	3.35411	6.79687	6.22836	0.0683776	0.138042	0.065299	0.123355	0.371864	0.112937	0.0961776	0.0507778	0.12986	0.171171	0.0288724	0.222302	0.165257	0.181684	0.109866	0.0119557
225	239	EQLKQFHATHYHPSN	2	1836.88	8.89	0.169718	1.19494	2.28418	3.86904	7.44033	0.319922	1.16058	2.88432	4.52101	7.63974	0.359883	1.43243	2.55103	4.72168	8.41905	4.47488	0.0232753	0.597477	0.339407	0.110474	0.0661315	0.148866	0.2597	0.472713	0.204261	0.17159	0.0192797	0.274715	0.0492592	0.504457	0.142539	0.0675944
225	239	EQLKQFHATHYHPSN	3	1836.87	9.57	0.666392	1.43999	2.74193	4.27566	7.64526	0.810798	1.66048	3.14756	4.7531	8.15294	0.708225	1.98298	2.88171	5.06175	8.71179	4.4397	0.0819489	0.456044	0.521241	0.363691	0.101611	0.0783341	0.0065223	0.540011	0.271045	0.027938	0.0248917	0.189198	0.145847	0.365492	0.36435	0.0468919
226	239	QLKQFHATHYHPSN	2	1707.84	8.71	0.665208	1.69256	2.96358	4.50079	7.73282	0.730655	1.75181	3.36129	5.0074	7.88565	0.712796	1.94757	3.0543	5.15019	8.44782	4.01783	0.175658	0.468345	0.444492	0.36492	0.237299	0.0734428	0.0660192	0.422988	0.344963	0.558556	0.0390876	0.245863	0.000206787	0.109148	0.0664597	0.0102607
226	239	QLKQFHATHYHPSN	3	1707.84	9.42	0.639916	1.54447	2.77597	4.26203	7.67901	0.675905	1.60447	3.23936	4.83109	7.79603	0.661295	1.87718	2.98139	5.05229	8.44889	3.98694	0.0901092	0.395608	0.319472	0.351999	0.251367	0.101779	0.0247226	0.48815	0.431497	0.63052	0.0724472	0.378	0.038473	0.32676	0.0856396	0.0202851
226	242	QLKQFHATHYHPSNARF	2	2082.04	11.42	0.599382	1.20771	1.93896	2.95923	5.61402	0.832908	1.18532	2.24612	3.34358	6.2403	0.53065	1.47926	2.09341	3.61719	6.57833	5.23454	0.178158	0.374531	0.294765	0.257214	0.0887929	0.0838116	0.0815019	0.237969	0.0150069	0.313451	0.140244	0.364548	0.0699019	0.322169	0.120526	0.0334499
226	242	QLKQFHATHYHPSNARF	3	2082.04	12.22	0.419586	1.23871	1.8879	2.87257	5.67858	0.646254	1.16941	2.10497	3.20706	6.12415	0.478925	1.22017	2.0414	3.47012	6.5005	5.12362	0.0946033	0.4805	0.206365	0.433308	0.0171949	0.0288457	0.0718709	0.0717245	0.0220392	0.181709	0.170922	0.308617	0.0806889	0.24682	0.00971551	0.0138678
228	239	KQFHATHYHPSN	2	1466.69	6.7	0.70522	1.66558	2.53183	3.63564	5.67198	0.687658	1.58623	2.69544	4.0785	6.07409	0.767699	1.99283	2.64098	4.13985	6.45859	2.68305	0.0644181	0.297984	0.242992	0.283464	0.0796632	0.0431589	0.0847783	0.268439	0.184881	0.490358	0.0559459	0.416905	0.0378516	0.348147	0.286628	0.0658517
228	239	KQFHATHYHPSN	3	1466.69	7.34	0.597635	1.56246	2.47008	3.53649	5.76776	0.622956	1.48748	2.55874	4.03309	6.05651	0.702718	1.9155	2.52811	3.99903	6.53688	2.65997	0.108481	0.319046	0.237131	0.202651	0.0700236	0.06254	0.0755673	0.262456	0.145378	0.381948	0.0329447	0.347478	0.0266998	0.254567	0.244613	0.0229824
228	242	KQFHATHYHPSNARF	2	1840.9	11.79	0.578384	1.20896	1.42308	2.06012	3.75239	0.5205	0.901787	1.57059	2.28064	3.85361	0.389746	1.15726	1.44204	2.24529	3.80085	3.90432	0.230313	0.0220739	0.064089	0.125099	0.152293	0.0434632	0.0975867	0.156814	0.062327	0.314976	0.139364	0.411534	0.190556	0.111605	0.071783	0.0182543
228	242	KQFHATHYHPSNARF	3	1840.9	11.41	0.566837	1.19054	1.43795	2.00404	3.57502	0.614509	0.995137	1.66651	2.33435	3.94279	0.609613	1.34719	1.59139	2.33768	3.91867	3.98943	0.00674159	0.267289	0.0895083	0.132188	0.180919	0.0518736	0.0400211	0.0886507	0.0639245	0.167844	0.0463353	0.318756	0.116751	0.0835493	0.222936	0.0146384
243	248	FTYGNF	1	748.332	15.88	-0.0287936	0.0559998	0.0252274	0.0582836	0.22982	0.0538932	0.0438273	0.0560987	0.0325116	0.243203	0.0404618	0.0112278	0.009446	0.0847782	0.207141	2.27214	0.0175259	0.0119764	0.014851	0.0527843	0.0845123	0.00305541	2.46682e-05	0.020156	0.00401429	0.0717055	0.0244352	0.0283733	3.9449e-06	0.0468764	0.00713463	0.0195267
243	252	FTYGNFPLEQ	1	1215.57	15.8	-0.224528	0.793724	2.72908	3.10258	3.41017	-0.044332	0.67624	2.5179	3.35584	3.54133	-0.260699	0.789955	2.78051	3.1932	3.40855	3.43078	0.0669765	0.0507735	0.0742844	0.0683155	0.0669398	0.174735	0.148938	0.136514	0.00168933	0.0320817	0.0139606	0.0909223	0.00743529	0.0867316	0.0580985	0.0665291
243	252	FTYGNFPLEQ	2	1215.57	15.72	0.281332	1.24615	3.04146	3.38963	3.62112	0.305543	1.17077	2.94989	3.5313	3.80839	0.284416	1.20946	3.0959	3.42778	3.64154	3.60557	0.0443684	0.0382514	0.00339703	0.0184643	0.048464	0.037831	0.0390919	0.0813879	0.0513073	0.0149804	0.03259	0.0564324	0.0110439	0.0281419	0.0558492	0.0330899
243	254	FTYGNFPLEQHL	2	1465.71	17.8	0.437339	1.46628	3.48236	4.04619	4.62439	0.254204	1.40462	3.49378	4.08719	4.87747	0.236166	1.33199	3.63276	4.09494	4.63132	4.72664	0.137073	0.107892	0.0957046	0.126154	0.0828938	0.163606	0.10179	0.141318	0.00554267	0.0777282	0.037188	0.0860505	0.0354258	0.00785126	0.114638	0.0939634
243	259	FTYGNFPLEQHLKQIHE	3	2101.05	16.25	0.831009	1.88396	3.9136	4.84995	5.86448	0.612151	1.94163	4.06363	4.99473	6.07528	0.912687	1.62852	4.14578	4.96552	5.97191	7.46622	0.0991315	0.233593	0.0559327	0.0916985	0.010142	0.0495957	0.00230741	0.11058	0.12487	0.0561258	0.00407226	0.244992	0.0739453	0.15165	0.0318581	0.00146202
243	259	FTYGNFPLEQHLKQIHE	4	2101.05	16.95	0.523154	1.48425	3.75977	4.3196	5.31247	0.532412	1.43225	3.69362	4.61577	5.36288	0.282255	1.55176	4.09838	4.41966	5.29854	7.91239	0.059869	0.225811	0.398316	0.144154	0.363826	0.170847	0.169691	0.00972114	0.121239	0.38758	0.094543	0.0373095	0.467468	0.237368	0.196098	0.107202
243	261	FTYGNFPLEQHLKQIHEEA	2	2301.13	16.61	0.502627	1.84829	3.99932	4.99542	6.67797	0.653303	1.75714	4.0883	4.95443	6.92837	0.598551	1.87287	4.27663	5.13695	6.8948	9.2181	0.0626267	0.0701531	0.0601589	0.131574	0.0676316	0.113133	0.12778	0.0895567	0.0747085	0.200952	0.0227289	0.0822972	0.0325487	0.0194162	0.106032	0.0090553
243	261	FTYGNFPLEQHLKQIHEEA	3	2301.13	17.55	0.578018	1.82855	4.08236	4.96624	6.67342	0.667124	1.75735	4.11745	5.00222	6.98689	0.566456	1.80077	4.25552	5.12041	6.83491	9.2032	0.0385189	0.0360213	0.00125207	0.0363797	0.0223018	0.0644715	0.162606	0.0527508	0.0290107	0.094404	0.0690741	0.110167	0.0229754	0.022473	0.0860515	0.072002
243	262	FTYGNFPLEQHLKQIHEEAL	2	2414.22	18.23	0.561662	1.93606	4.17057	5.11625	6.84897	0.768432	1.69045	4.32972	5.06684	7.16672	0.577943	1.76263	4.3382	5.24695	6.9594	9.43158	0.19854	0.0683748	0.0416317	0.0238636	0.0569652	0.0991487	0.24388	0.100786	0.0537831	0.108556	0.0638999	0.0363116	0.064833	0.0696149	0.0650063	0.079092
243	262	FTYGNFPLEQHLKQIHEEAL	3	2414.22	18.65	0.573836	1.81431	4.16343	5.02809	6.8399	0.633334	1.79739	4.20275	5.06585	7.0525	0.545161	1.8152	4.30491	5.24779	6.88013	9.32596	0.0722373	0.150154	0.00699146	0.000477007	0.240413	0.0797702	0.143527	0.024704	0.0188728	0.0478335	0.0143397	0.0790079	0.0573497	0.0186198	0.129394	0.0245031
243	265	FTYGNFPLEQHLKQIHEEALSKF	2	2776.42	19.68	0.785692	2.08712	5.01265	6.70092	9.83017	0.718186	2.13922	5.13358	6.12412	10.2071	0.683174	2.30903	5.18364	6.91731	9.8081	13.4668	0.184097	0.247131	0.326281	0.155169	0.0366714	0.0398215	0.476201	0.102617	0.135911	0.364475	0.0818788	0.0659509	0.228441	0.0347226	0.0900364	0.13979
243	265	FTYGNFPLEQHLKQIHEEALSKF	3	2776.42	20.07	0.714223	2.25596	4.8622	6.51515	9.78537	0.888598	2.15812	4.89853	6.30936	10.1146	0.761035	2.33121	5.03768	6.74095	9.82171	13.3743	0.154583	0.112589	0.0157591	0.0892626	0.00791016	0.150521	0.202728	0.10249	0.0538097	0.158852	0.0585533	0.0585746	0.00359932	0.0914979	0.194117	0.0805024
243	265	FTYGNFPLEQHLKQIHEEALSKF	4	2776.42	20.03	0.547443	2.16626	4.97013	6.68494	10.0482	0.794062	2.13452	5.16474	6.35399	10.2944	0.723513	2.23738	5.22371	7.12455	10.1019	13.5561	0.153658	0.203013	0.0540534	0.0591591	0.00740336	0.221169	0.0845447	0.0997549	0.104542	0.348072	0.163993	0.0185478	0.141985	0.245414	0.405549	0.16344
243	285	FTYGNFPLEQHLKQIHEEALSKFQKIEPSTVVPAQTPWDKPRE	3	5063.62	19.33	6.68982	13.3818	17.5115	20.269	24.6322	6.96672	12.3352	17.3758	20.2961	25.4914	6.62846	13.7901	18.7818	21.424	25.3517	22.8318	0.24917	0.482509	0.104835	0.263247	0.396594	0.362862	0.290086	0.265861	0.0949118	0.412416	0.67649	1.02714	0.0346774	0.428562	0.282514	0.277069
243	285	FTYGNFPLEQHLKQIHEEALSKFQKIEPSTVVPAQTPWDKPRE	4	5063.62	19.91	6.4294	12.7523	17.2251	20.2104	24.7673	6.49679	12.0138	17.2043	20.2145	25.3206	6.70069	13.537	18.446	21.3496	25.0251	22.9737	0.413693	0.484653	0.0285949	0.445077	0.36485	0.0260154	0.0408769	0.363099	0.126959	0.353615	0.0988013	0.735232	0.0822084	0.0819468	0.425081	0.163222
243	286	FTYGNFPLEQHLKQIHEEALSKFQKIEPSTVVPAQTPWDKPREF	4	5210.67	19.87	6.30813	12.5875	17.3858	20.3213	25.0018	6.5638	12.0292	17.4635	20.3838	25.4338	6.5773	13.4304	18.4382	21.5073	25.0768	22.8646	0.369685	0.461343	0.0174061	0.486951	0.448902	0.112914	0.056739	0.332423	0.0337239	0.26338	0.0091531	0.88279	0.158883	0.0451766	0.636011	0.0149492
243	295	FTYGNFPLEQHLKQIHEEALSKFQKIEPSTVVPAQTPWDKPREFQITCGPDSF	4	6159.07	20.83	9.67126	17.3745	23.6201	27.1006	31.9561	8.97809	15.831	23.077	26.566	32.6339	9.69221	18.4976	24.4408	28.2154	32.2688	24.9446	1.10106	0.849748	0.0205829	0.53464	1.58412	0.0370341	0.0707272	0.914246	0.188334	0.121889	0.226353	1.47339	0.731415	0.536563	0.639825	0.801921
249	252	PLEQ	1	486.257	16.97	-0.0557967	0.211868	0.851117	0.92307	0.978683	-0.0370187	0.153104	0.728693	0.994516	1.05567	-0.0375226	0.173407	0.880336	0.934143	0.983193	1.36154	0.0421458	0.00349046	0.0369465	0.0366941	0.000462592	0.0330013	0.0132389	0.0765528	0.0751361	0.0681221	0.0325513	0.0258082	0.0206633	0.0248081	0.0898173	0.0646499
249	259	PLEQHLKQIHE	3	1371.74	10.52	0.235554	0.731197	1.82054	2.36005	2.92213	0.242937	0.693784	1.75773	2.51849	3.17277	0.214263	0.699605	1.8416	2.34517	2.87539	5.30313	0.00702066	0.0820035	0.0260029	0.0180799	0.127455	0.0265404	0.101989	0.195273	0.121556	0.0111079	0.015984	0.142785	0.0220029	0.0243707	0.0365817	0.00969791
249	261	PLEQHLKQIHEEA	2	1571.82	11.17	0.460638	0.968894	1.99378	3.04052	4.63631	0.338208	0.865277	2.14082	2.80843	4.88779	0.264677	0.870727	2.14807	2.79852	4.487	6.48232	0.227132	0.155549	0.101808	0.204944	0.079592	0.110624	0.0521844	0.141113	0.0996147	0.154508	0.0769641	0.145183	0.0625305	0.0101215	0.169353	0.127277
253	259	HLKQIHE	1	904.5	7.28	0.136169	0.157461	0.12373	0.232259	0.611186	0.0624209	0.121808	0.164637	0.137148	0.615465	-0.0341071	0.0978838	0.088805	0.171767	0.553232	2.39595	0.107839	0.060841	0.055861	0.110434	0.0832546	0.113594	0.0824904	0.0593562	0.0470122	0.031789	1.02181e-05	0.0201504	0.0171577	0.00768977	0.0667013	0.0491182
253	259	HLKQIHE	2	904.502	8.2	0.10313	0.145211	0.164158	0.199769	0.615578	0.119364	0.135162	0.17781	0.190501	0.660384	0.0859486	0.112998	0.131188	0.175911	0.614895	2.35602	0.0129512	0.0070375	0.00940759	0.0122815	0.0402326	0.0316851	0.0274624	0.0577691	0.00255976	0.00713762	0.0114357	0.00379251	0.0109849	0.0142864	0.00223613	0.0118224
253	259	HLKQIHE	3	904.499	6.76	0.166586	0.149897	0.143726	0.170856	0.440078	0.247328	0.13915	0.181028	0.194551	0.614573	0.243101	0.2092	0.171584	0.290656	0.531005	2.33148	0.118282	0.0708392	0.0391004	0.0152371	0.0222991	0.0115371	0.124224	0.108895	0.081581	0.0818779	0.0474881	0.0995783	0.0361698	0.0658523	0.0960459	0.0391109
253	261	HLKQIHEEA	1	1104.58	6.95	0.150999	0.0842767	0.308077	0.743843	2.32739	-0.0353885	0.0723801	0.147606	0.474685	2.05832	0.02773	0.0990807	0.127608	0.781069	2.18064	3.05517	0.191221	0.00364496	0.0145135	0.141559	0.114367	0.00239956	0.159591	0.192948	0.0940839	0.0298612	0.105259	0.0914608	0.0125075	0.128556	0.0978909	0.0604248
253	261	HLKQIHEEA	2	1104.58	8.43	0.183803	0.240188	0.325232	0.838077	2.29139	0.197769	0.234544	0.375589	0.684948	2.37955	0.19291	0.240697	0.375792	0.917541	2.27961	3.12169	0.0858723	0.0189088	0.0587037	0.0830944	0.0460597	0.0192212	0.0713846	0.0808693	0.00714178	0.134874	0.00802611	0.0450919	0.00708059	0.0170829	0.0194975	0.0465641
253	261	HLKQIHEEA	3	1104.58	7.05	0.191032	0.237092	0.326142	0.786966	2.25624	0.140232	0.257538	0.400919	0.543032	2.43511	0.330246	0.128661	0.307368	0.787422	2.2357	3.12586	0.0311746	0.00663986	0.0763413	0.0761271	0.0392613	0.04265	0.129994	0.178813	0.0575197	0.136334	0.0399806	0.113894	0.0320715	0.061958	0.0871221	0.0548052
253	262	HLKQIHEEAL	2	1217.66	10.83	0.101985	-0.0845311	-0.0158664	0.531855	2.04895	0.15209	0.0166824	0.0561995	0.366976	2.09077	0.0432043	-0.0767552	0.0344518	0.615162	2.03282	3.12276	0.00201434	0.0489102	0.0458566	0.0912921	0.0241949	0.0507302	0.0928443	0.0740345	0.00168977	0.136037	0.0045787	0.0123855	0.00778222	0.00590555	0.0403328	0.0692607
253	265	HLKQIHEEALSKF	2	1579.86	13.93	0.284496	1.03198	2.16717	3.64132	6.58631	0.426849	1.04288	2.1756	3.35123	6.81889	0.327329	1.18051	2.22487	3.86163	6.71369	5.26371	0.0256551	0.0822395	0.0749416	0.184651	0.147704	0.068432	0.0456682	0.0394114	0.0666075	0.0571259	0.0833275	0.20564	0.0323991	0.0816426	0.216486	0.0849103
253	265	HLKQIHEEALSKF	3	1579.86	12.56	0.29602	0.855193	1.84249	3.11156	5.70225	0.380283	0.797792	1.92844	2.82222	5.7801	0.364977	0.938279	1.96807	3.23834	5.75577	6.03611	0.07208	0.0130467	0.0397115	0.145309	0.146232	0.0446851	0.0837624	0.0360668	0.0810684	0.109346	0.0287802	0.0988317	0.0540634	0.0129202	0.165293	0.0272003
253	285	HLKQIHEEALSKFQKIEPSTVVPAQTPWDKPRE	3	3867.06	14.88	7.63748	14.1247	17.2089	19.6591	23.2993	7.61834	13.1768	16.9709	19.7716	23.7911	7.9912	15.0588	18.2616	20.9074	23.6693	15.0502	0.50224	0.473558	0.0531445	0.405285	0.326459	0.0714574	0.190445	0.552684	0.0703174	0.210864	0.0389717	0.9039	0.0610156	0.0106501	0.338431	0.201006
253	285	HLKQIHEEALSKFQKIEPSTVVPAQTPWDKPRE	4	3867.06	15.4	5.81748	12.0187	14.9162	17.0455	19.3059	5.56345	11.3129	14.0815	17.1874	19.676	6.15321	12.2478	15.5919	17.5421	19.5542	15.1848	0.0193549	1.65456	0.401233	0.28816	0.0362823	0.405834	0.111863	0.430644	0.63737	0.453398	0.665508	0.130013	0.0577801	0.0995804	0.433852	0.317097
253	285	HLKQIHEEALSKFQKIEPSTVVPAQTPWDKPRE	5	3867.07	15.23	5.50756	12.6042	16.3085	18.7159	23.1936	6.34697	12.0148	15.7194	19.175	23.6193	6.93066	13.847	17.1131	20.0527	23.399	13.5861	0.357581	0.771668	0.299012	0.441369	0.734475	0.740307	0.219766	0.752835	0.568652	0.0441385	0.572878	1.1891	0.25516	0.211727	0.447491	0.202082
253	295	HLKQIHEEALSKFQKIEPSTVVPAQTPWDKPREFQITCGPDSF	3	4962.54	18.25	11.5131	18.1697	22.1693	25.5759	29.8473	10.2759	16.4036	21.8171	25.2218	30.8672	10.5268	19.2665	23.8264	26.6598	30.647	17.863	0.711457	0.5107	0.813747	0.197463	0.224458	0.407181	0.165426	0.636859	0.0168974	0.497727	0.146004	1.72728	0.0993407	0.422951	0.333604	0.22309
253	295	HLKQIHEEALSKFQKIEPSTVVPAQTPWDKPREFQITCGPDSF	4	4962.52	17.58	10.6274	18.6059	22.3492	25.3329	29.9397	10.2124	16.9452	21.6607	25.531	30.5115	10.3103	19.2004	23.3266	26.5527	30.7494	18.1374	0.85989	0.512579	0.0203068	0.378037	0.337898	0.027028	0.178927	0.86265	0.0851806	0.147664	0.316378	1.26558	0.0279489	0.343057	0.398175	0.0784745
254	259	LKQIHE	1	767.442	7.19	0.0151016	-0.018298	0.00816878	0.177991	0.336208	0.0558263	0.0158832	0.0539235	0.0417042	0.289409	0.0465384	0.0844241	0.0643116	0.0718431	0.289661	1.88961	0.187155	0.0351233	0.256664	0.00200991	0.155008	0.0825036	0.0666777	0.116965	0.0172774	0.106169	0.062782	0.0465469	0.0230265	0.155622	0.111829	0.0269397
259	284	EEALSKFQKIEPSTVVPAQTPWDKPR	3	2981.58	14.45	6.99653	12.5728	14.7628	16.508	18.7367	7.0994	11.7468	14.5909	16.8521	19.3746	7.25026	13.2681	15.7619	17.5356	19.1335	12.1176	0.545751	0.604001	0.103378	0.162837	0.138281	0.0453907	0.250969	0.559444	0.136827	0.340188	0.0362736	0.847162	0.0422021	0.010581	0.356321	0.0508404
260	265	EALSKF	1	694.378	12.47	-0.004134	0.371072	1.10387	1.77929	3.12985	-0.0095952	0.348042	1.11672	1.66033	3.17472	0.0170142	0.453666	1.17287	1.87039	3.03816	2.53465	0.00906222	0.0427261	0.024148	0.117295	0.0136256	0.0317491	0.045214	0.0330421	0.0230522	0.140677	0.00748678	0.0114863	0.00754468	0.00346048	0.0729644	0.0530045
260	285	EALSKFQKIEPSTVVPAQTPWDKPRE	2	2981.57	14.17	6.65283	11.9504	14.3195	16.2411	18.2329	6.19839	11.0988	14.324	16.4868	18.5953	6.54752	12.7411	15.5348	16.938	18.8347	12.0467	0.120785	0.027014	1.07774	0.194147	0.30619	0.123727	0.987884	1.17493	0.787534	0.62908	0.0690386	0.849891	0.210154	0.591846	0.395288	0.272835
260	285	EALSKFQKIEPSTVVPAQTPWDKPRE	3	2981.58	14.45	6.99653	12.5728	14.7628	16.508	18.7367	7.0994	11.7468	14.5909	16.8521	19.3746	7.25026	13.2681	15.7619	17.5356	19.1335	12.1176	0.545751	0.604001	0.103378	0.162837	0.138281	0.0453907	0.250969	0.559444	0.136827	0.340188	0.0362736	0.847162	0.0422021	0.010581	0.356321	0.0508404
260	285	EALSKFQKIEPSTVVPAQTPWDKPRE	4	2981.58	14.46	6.73838	12.516	14.7425	16.4967	18.6495	6.91023	11.7466	14.5774	16.7372	19.3837	6.98188	13.215	15.6523	17.474	19.1402	12.111	0.317608	0.492909	0.189619	0.244337	0.357532	0.197398	0.271877	0.481724	0.280814	0.355532	0.124634	0.780442	0.0346527	0.0953227	0.115819	0.0580182
260	286	EALSKFQKIEPSTVVPAQTPWDKPREF	3	3128.65	16.22	7.11484	12.8012	15.0048	16.7946	18.9356	7.19315	12.0984	14.9779	17.2466	19.7462	7.46381	13.5517	16.0954	17.7846	19.5239	12.2814	0.646414	0.670129	0.162268	0.173507	0.243658	0.236249	0.13742	0.558922	0.162056	0.51311	0.0790746	0.816113	0.156757	0.12004	0.324372	0.0719544
260	295	EALSKFQKIEPSTVVPAQTPWDKPREFQITCGPDSF	3	4077.04	17.89	10.3948	17.5998	21.2217	23.4291	26.7271	9.65713	15.9643	20.2866	24.0649	27.3878	9.96437	18.3054	21.9521	24.8044	27.4147	14.7745	0.557683	0.478154	0.142041	0.19446	0.355587	0.0240013	0.527991	1.17968	0.503248	0.0508975	0.0740751	1.42391	0.165091	0.280671	0.00608764	0.0820793
260	295	EALSKFQKIEPSTVVPAQTPWDKPREFQITCGPDSF	4	4077.05	18.32	10.0598	17.2479	20.4128	22.7447	26.1407	9.73656	15.7463	20.223	23.5353	26.8928	9.79191	18.1484	21.5047	24.1854	26.8371	14.7086	0.656012	0.734743	0.127255	0.349064	0.327795	0.219075	0.400301	0.797471	0.273741	0.479329	0.259377	1.33464	0.247752	0.0694243	0.295667	0.0229047
262	272	LSKFQKIEPST	2	1277.71	10.98	4.04718	5.65557	6.34372	7.13232	8.05876	4.14676	5.26286	6.56831	6.92882	8.34624	4.02542	5.67663	6.59181	7.45615	8.35683	5.6352	0.195697	0.00276086	0.26803	0.385955	0.304565	0.0740097	0.319048	0.428695	0.135696	0.375286	0.0150428	0.44851	0.230821	0.297203	0.0127538	0.0271041
262	285	LSKFQKIEPSTVVPAQTPWDKPRE	3	2781.5	14.11	7.20017	12.5204	14.4422	15.8602	17.483	7.25799	11.7175	14.315	16.2925	18.0241	7.42717	13.1538	15.4933	16.8919	17.9603	10.871	0.646778	0.646623	0.101616	0.11426	0.111327	0.0483729	0.223782	0.73979	0.224685	0.246866	0.0140926	0.866591	0.0677754	0.0751884	0.251811	0.0466174
262	287	LSKFQKIEPSTVVPAQTPWDKPREFQ	3	3056.63	15.57	9.68098	14.5657	17.3145	18.4608	19.8814	9.04998	13.8713	16.8648	19.686	19.9032	8.76531	15.1659	17.3631	18.3039	20.4454	11.2216	0.416492	1.2091	1.19474	2.13369	0.941699	0.542755	0.196734	0.12906	0.421301	0.686514	0.726467	1.45012	0.412789	0.549124	0.747208	0.861884
263	285	SKFQKIEPSTVVPAQTPWDKPRE	2	2668.41	13.33	6.69032	11.9329	13.748	15.0346	16.6299	6.74907	11.1775	13.5524	15.2293	17.0472	6.91159	12.4477	14.6727	15.8944	17.0254	10.4452	0.59537	0.632573	0.116014	0.0759075	0.0142185	0.12291	0.506441	0.65736	0.0533057	0.245186	0.22255	0.791488	0.0408242	0.181637	0.0987218	0.101425
263	285	SKFQKIEPSTVVPAQTPWDKPRE	3	2668.41	13.56	7.13885	12.1607	13.8264	15.1449	16.5551	7.12513	11.3891	13.7324	15.5569	17.0978	7.27382	12.6746	14.7713	16.0106	16.9222	10.5643	0.712381	0.608041	0.126475	0.171992	0.146784	0.0246376	0.218378	0.710923	0.137461	0.288399	0.00519354	0.710559	0.00062072	0.00618668	0.171987	0.102495
263	285	SKFQKIEPSTVVPAQTPWDKPRE	4	2668.41	13.99	7.17051	12.2884	13.8228	15.2853	16.7447	7.18659	11.4161	13.9362	15.7313	17.1516	7.24355	12.7161	14.9863	16.2338	17.1683	10.4807	0.728301	0.708511	0.0719569	0.243763	0.149781	0.213756	0.328493	0.513075	0.0236984	0.299436	0.0413687	0.748223	0.186981	0.0276723	0.0992146	0.195587
263	286	SKFQKIEPSTVVPAQTPWDKPREF	2	2815.47	15.24	7.2149	12.7835	14.3996	16.0397	17.3899	6.51607	11.6655	14.0868	16.4538	17.7288	7.18837	13.4586	15.3319	16.9392	17.7847	9.90434	1.01986	1.58503	0.277345	0.135051	0.263771	0.415913	0.785743	0.700786	0.280992	0.0923923	0.63804	1.32329	0.0309481	0.13533	0.165266	0.150331
263	286	SKFQKIEPSTVVPAQTPWDKPREF	3	2815.48	15.34	7.26138	12.5616	14.0578	15.674	17.1659	7.31721	11.8237	14.3339	16.2113	17.7323	7.61383	13.2596	15.4205	16.6915	17.5326	10.6368	0.747573	0.810793	0.422199	0.00476599	0.076516	0.151952	0.163147	0.710714	0.146094	0.192441	0.0131886	0.865897	0.0911506	0.0821939	0.19471	0.0914237
263	286	SKFQKIEPSTVVPAQTPWDKPREF	4	2815.48	15.28	7.54243	12.7855	14.5955	16.0166	17.4396	7.35615	12.0254	14.5749	16.4651	17.9851	7.63582	13.3643	15.7337	17.0756	18.1171	10.184	0.723295	0.63857	0.0039867	0.214588	0.0180213	0.0864742	0.0489091	0.778069	0.289986	0.0693965	0.194295	1.01697	0.0308334	0.252111	0.0751084	0.00872195
263	295	SKFQKIEPSTVVPAQTPWDKPREFQITCGPDSF	3	3763.88	17.94	9.87523	16.8475	19.205	21.0066	23.5105	9.79438	15.3476	18.9066	21.9551	24.5111	9.70631	17.291	20.4841	22.1956	24.3717	13.3505	0.314787	0.736883	0.0752864	0.173933	0.169261	0.0198484	0.227137	0.899143	0.138049	0.313987	0.0193781	1.33443	0.148858	0.337325	0.266458	0.0603002
266	285	QKIEPSTVVPAQTPWDKPRE	2	2306.21	13.01	6.21137	10.2677	11.7501	12.8019	13.6376	6.19704	9.64963	11.589	13.1056	13.9818	6.32823	10.6879	12.5484	13.4921	13.8787	8.71495	0.66696	0.562972	0.18873	0.11086	0.0231881	0.10684	0.254133	0.62172	0.151116	0.104309	0.0396634	0.474059	0.016741	0.0348166	0.124169	0.112039
266	285	QKIEPSTVVPAQTPWDKPRE	3	2306.21	12.71	6.14652	10.1759	11.6279	12.7018	13.5361	6.16321	9.5372	11.478	13.0688	13.942	6.25504	10.5825	12.5016	13.454	13.8006	8.79734	0.719472	0.521743	0.0820378	0.0626045	0.0372702	0.0417751	0.211672	0.656367	0.121954	0.183746	0.0688244	0.538276	0.0374276	0.00102481	0.105262	0.0704023
266	285	QKIEPSTVVPAQTPWDKPRE	4	2306.22	13.12	5.99298	10.0356	11.633	12.4002	13.3436	5.88986	9.56595	11.3165	12.9064	13.6377	5.95375	10.3484	12.2618	13.2676	13.7445	8.8338	0.528494	0.42737	0.251823	0.0359152	0.0136791	0.125301	0.17417	0.561762	0.285158	0.0298765	0.180039	0.245455	0.100618	0.0209364	0.1506	0.100349
266	286	QKIEPSTVVPAQTPWDKPREF	3	2453.28	14.53	6.07516	10.2374	11.8185	12.898	13.9506	6.20663	9.76526	11.7934	13.3357	14.2672	6.27957	10.8689	12.7238	13.7328	14.1218	8.85867	0.72279	0.588578	0.169746	0.00313243	0.04902	0.0169819	0.243255	0.502931	0.0407611	0.258827	0.0354149	0.638632	0.0491658	0.00515497	0.294014	0.108286
266	295	QKIEPSTVVPAQTPWDKPREFQITCGPDSF	3	3401.68	17.85	9.05712	15.1023	17.1768	18.7963	20.7415	9.1314	13.7022	17.0716	19.6403	21.4144	8.93994	15.4059	18.2603	19.8326	21.3439	11.9089	0.309582	0.673799	0.0174235	0.00342769	0.082841	0.0583419	0.222724	0.608018	0.104316	0.168971	0.226443	1.21853	0.0515743	0.145968	0.398288	0.0184661
266	295	QKIEPSTVVPAQTPWDKPREFQITCGPDSF	4	3401.69	17.73	9.21993	14.8906	17.2586	19.7381	20.9029	9.15838	13.4745	17.4323	19.8814	22.1828	9.30933	15.4383	18.8082	20.3212	22.3042	11.6914	0.719765	0.809644	0.0807222	0.0504021	0.0645518	0.22625	0.280793	1.04472	0.730448	0.896767	0.335232	0.647282	0.116634	0.36999	0.900736	0.234695
286	294	FQITCGPDS	1	967.419	12.32	2.75331	4.146	4.82996	5.48329	6.1274	2.72856	3.66681	4.65612	5.51893	6.36877	2.48008	3.7897	4.67561	5.24842	6.14571	2.8687	0.00617982	0.183326	0.0105951	0.00670345	0.0695507	0.00515547	0.0692189	0.189918	0.00188818	0.108909	0.0834021	0.238558	0.0547317	0.0530962	0.043265	0.00363509
286	295	FQITCGPDSF	1	1114.49	16.9	2.5092	3.83091	4.45131	5.04178	5.90416	2.57219	3.38219	4.35864	5.16304	6.06882	2.32818	3.49446	4.36788	4.92657	5.96994	3.4653	0.0318711	0.121258	0.0439652	0.0294196	0.106711	0.0044232	0.0232552	0.213984	0.041911	0.0718927	0.00567516	0.307785	0.0225832	0.0143337	0.0842926	0.0374365
286	295	FQITCGPDSF	2	1114.49	16.82	2.52236	3.78362	4.39585	4.98802	5.83916	2.45579	3.41834	4.27615	5.08341	6.0235	2.26817	3.45327	4.2834	4.81283	5.85608	3.27634	0.0742532	0.176693	0.0661899	0.0124554	0.0123387	0.0168619	0.0492756	0.158317	0.0291395	0.000837237	0.0291873	0.240063	0.0244674	0.0145854	0.0595585	0.000147627
296	306	ATDPSKQTTVS	1	1134.56	3.93	2.22414	3.85722	4.33304	4.55703	5.14632	2.07639	3.45873	4.05856	4.85061	5.14349	2.03906	3.83394	4.28562	4.71021	5.06554	5.97535	0.257034	0.170682	0.0543304	0.130093	0.144428	0.0802366	0.161267	0.447484	0.0230595	0.173351	0.0480854	0.346906	0.0965179	0.0394334	0.0916007	0.303833
296	306	ATDPSKQTTVS	2	1134.56	4.31	2.53617	4.33654	4.80731	5.14126	5.63745	2.4699	4.01553	4.72063	5.50015	5.86184	2.4171	4.21313	4.78664	5.14542	5.52593	5.60655	0.250786	0.28344	0.163809	0.171012	0.133012	0.00761151	0.117073	0.33809	0.0517737	0.14494	0.0192042	0.238627	0.0455338	0.140257	0.00757933	0.075118
296	308	ATDPSKQTTVSVS	2	1320.67	6.23	2.35948	4.18256	4.73406	5.13461	5.84437	2.36335	3.89992	4.70886	5.44206	6.05746	2.25026	4.06012	4.70323	5.18719	5.56965	7.04594	0.240992	0.272377	0.252775	0.277428	0.165408	0.00633079	0.0969627	0.280908	0.014643	0.146386	0.0227204	0.229826	0.0598985	0.078545	0.017114	0.101043
296	309	ATDPSKQTTVSVSF	2	1467.73	12.91	1.87868	3.62078	3.91362	4.44803	5.25556	1.99164	3.27022	3.97197	4.70901	5.51375	1.78845	3.24276	3.91666	4.31187	4.87512	7.57453	0.16946	0.660124	0.394887	0.364174	0.372393	0.0146446	0.154528	0.00860578	0.073831	0.0884262	0.137485	0.0967532	0.122185	0.0341379	0.200714	0.666679
296	310	ATDPSKQTTVSVSFL	2	1580.82	15.57	1.82472	3.48012	4.02246	4.40265	5.43072	1.79896	3.28463	4.17155	4.95342	5.78947	1.73758	3.433	4.06053	4.67232	5.17417	7.48451	0.225939	0.369303	0.337169	0.406455	0.29446	0.0203474	0.0189831	0.251461	0.0878838	0.0847384	0.0021318	0.310459	0.0257827	0.124375	0.104067	0.0549396
296	317	ATDPSKQTTVSVSFLLPDITDT	2	2336.19	18.85	2.132	4.32374	5.52826	6.53701	8.73945	2.16091	4.13999	5.92466	7.29688	9.37809	1.92758	4.02637	5.41526	6.79323	8.31579	9.76172	0.386874	0.704819	0.559394	0.5668	0.434352	0.0284337	0.0388115	0.315285	0.0880756	0.216595	0.0175229	0.486846	0.0410287	0.0387693	0.0183884	0.0598073
296	317	ATDPSKQTTVSVSFLLPDITDT	3	2336.19	19.42	2.03206	4.27844	5.37704	6.52428	8.48376	2.21762	4.03089	5.74693	6.94505	9.02346	2.01681	3.98493	5.3191	6.57118	8.07411	9.9217	0.618798	0.668731	0.425146	0.389246	0.274999	0.0152546	0.0716607	0.297925	0.14794	0.27803	0.0948938	0.445175	0.0760745	0.00473751	0.173632	0.287063
296	318	ATDPSKQTTVSVSFLLPDITDTF	2	2483.26	21.35	3.15146	5.38122	6.48482	7.54246	9.93386	3.22091	5.07512	6.99372	8.45898	10.6187	2.87347	5.06226	6.48085	7.84457	9.62795	9.59391	0.576584	0.814135	0.656703	0.515969	0.403713	0.0246516	0.0158945	0.416033	0.108089	0.316757	0.0678389	0.595731	0.123081	0.123647	0.0169859	0.0964793
296	318	ATDPSKQTTVSVSFLLPDITDTF	3	2483.26	21.33	2.69421	4.78715	5.84309	6.81951	9.05577	2.71644	4.51613	6.38225	7.62302	9.82002	2.35264	4.48017	5.6733	7.05886	8.80202	9.62763	0.313428	0.602561	0.49011	0.524853	0.417328	0.071193	0.0870329	0.452535	0.124864	0.231855	0.0568448	0.553277	0.232656	0.0892358	0.223009	0.0802058
296	319	ATDPSKQTTVSVSFLLPDITDTFE	2	2612.3	20.97	2.86854	5.28725	6.96871	8.27281	10.4072	2.97602	5.22901	7.23306	8.78207	11.1473	2.62857	4.8636	6.4291	8.21071	9.98149	10.6444	0.286056	0.529832	0.473125	0.283227	0.154624	0.120971	0.118176	0.58493	0.179405	0.282754	0.0954693	0.644016	0.0367859	0.120058	0.0562686	0.0324995
296	320	ATDPSKQTTVSVSFLLPDITDTFEA	2	2683.34	21.49	3.59661	5.89997	7.63166	8.64167	10.9864	3.53678	5.80553	8.09907	9.61029	11.7803	3.17714	5.42691	7.12458	8.89647	10.7396	10.6871	0.774051	0.760168	0.631198	0.606616	0.46371	0.0225387	0.206129	0.484886	0.196152	0.192459	0.1311	0.644157	0.14765	0.260126	0.0175458	0.0791905
307	317	VSFLLPDITDT	1	1220.64	18.63	0.498358	1.29447	2.05974	2.80294	4.00197	0.735392	1.25035	2.34055	2.9916	4.28821	0.411233	0.902774	1.78961	2.65156	3.73541	4.37225	0.042787	0.271843	0.300022	0.115806	0.15669	0.254147	0.0787764	0.0720433	0.0274168	0.00881512	0.0383273	0.116775	0.0212876	0.125913	0.0593293	0.0991446
307	317	VSFLLPDITDT	2	1220.64	18.67	0.455797	1.23037	2.04418	2.84633	4.22892	0.514827	1.22252	2.25691	3.06794	4.52852	0.377633	0.88138	1.85385	2.70406	3.92912	3.97183	0.21313	0.315802	0.317889	0.298935	0.208989	0.0277419	0.026133	0.114133	0.0253607	0.0564247	0.0578615	0.116529	0.01408	0.0187364	0.0553017	0.0520106
307	318	VSFLLPDITDTF	2	1367.71	22.11	1.51966	2.41488	3.20445	3.94861	5.35636	1.64404	2.34472	3.39016	4.21139	5.59374	1.38432	2.13032	3.04241	3.91162	5.15106	4.22939	0.246175	0.33908	0.258376	0.156655	0.161425	0.0548986	0.0113931	0.190641	0.0569491	0.0210122	0.000496966	0.192449	0.00194552	0.106852	0.0396144	0.00772069
308	318	SFLLPDITDTF	2	1268.64	21.81	1.40829	2.21145	2.91475	3.51266	4.70911	1.3752	1.9089	2.93975	3.83173	5.01109	1.26406	1.81637	2.73861	3.60361	4.57524	3.70998	0.183558	0.185647	0.360973	0.144289	0.204441	0.0111987	0.155385	0.152371	0.0100749	0.171329	0.146178	0.349092	0.0720564	0.267958	0.193748	0.207685
310	320	LLPDITDTFEA	2	1234.62	16.94	1.91594	2.88546	4.00484	4.92035	5.94991	1.89141	2.67741	3.92883	4.88769	6.0356	1.93539	2.86183	4.05854	4.97255	6.0025	4.13515	0.0687258	0.0698708	0.032821	0.100688	0.115112	0.00270996	0.0415968	0.186726	0.040017	0.0683258	0.0456283	0.203672	0.0178504	0.0279315	0.0621222	0.123822
320	325	AFTLSL	1	651.372	17.22	0.0500267	0.0537726	0.0466099	0.0259665	0.129384	0.0444323	0.0778123	0.0331462	0.0545924	0.121584	0.050392	0.0340524	0.0266334	0.0598915	0.0753081	2.98725	0.00939091	0.0346965	0.0392991	0.00116223	0.0537185	0.0220201	0.0498186	0.0289851	0.0216189	0.00686969	0.0320434	0.0192282	0.0326107	0.0226613	0.00441494	0.21079
321	326	FTLSLL	1	693.42	20.8	0.0163587	0.00679156	0.00718316	0.0237665	0.0979104	0.013576	0.0136983	0.0160432	0.0265478	0.107988	-0.0176101	-0.00833888	0.001295	0.0228649	0.0715232	2.39255	0.0104551	0.0147939	0.0124284	0.0466494	0.0227457	0.00819781	0.000103104	0.00893816	0.026859	0.00589345	0.00569243	0.00183853	0.00939396	0.00678982	0.0151827	0.0853464
322	326	TLSLL	1	546.35	15.32	-0.0141065	-0.020935	0.00198884	-0.00730342	0.0344376	0.00707857	0.00775255	-0.0491181	0.00956318	0.0465702	-0.00426701	-0.0259664	-0.00147618	0.0184872	-0.00547728	1.60842	0.035918	0.0326864	0.0122509	0.00836357	0.00566314	0.0142581	0.00575578	0.00819066	0.0355648	0.0305184	0.00927562	0.00767672	0.020448	0.0136541	0.0255726	0.0980506
322	329	TLSLLSSL	1	833.498	18.76	0.0472163	0.0805651	0.247647	0.849545	1.44429	-0.0201348	0.146687	0.216633	0.777162	1.38769	-0.0287862	0.0905884	0.169111	0.376724	1.2852	3.73914	0.0852086	0.0261046	0.0973039	0.106322	0.0517198	0.0233974	0.026472	0.000286273	0.0198321	0.0766169	0.0817069	0.0944079	0.0228827	0.000964237	0.0539928	0.111318
326	357	LSSLLTSGPNSPFYKALIESGLGTDFSPDVGY	3	3332.66	22.14	3.82513	6.60005	9.46389	13.8948	20.6036	4.42714	6.26282	9.80919	13.9732	21.1984	3.6144	5.52326	7.23484	10.3758	17.6729	13.8492	0.297786	0.727167	0.52974	0.429819	0.0873063	0.115533	0.112207	0.198107	0.040565	0.325303	0.358598	0.657142	0.19004	0.644771	0.0522861	0.233167
326	363	LSSLLTSGPNSPFYKALIESGLGTDFSPDVGYNGYTRE	3	4052.98	21.58	4.2646	7.17848	10.9756	15.3601	21.6599	4.42594	7.26208	11.6496	15.4786	22.4231	4.06066	5.63812	7.78478	11.369	18.4591	19.8431	0.77156	0.880683	0.965771	0.356533	0.0478585	0.351811	0.179113	0.372172	0.0575163	0.449804	0.0135907	0.294893	0.0112097	0.157014	0.2401	0.328242
326	365	LSSLLTSGPNSPFYKALIESGLGTDFSPDVGYNGYTREAY	3	4287.08	21.94	5.01551	7.53566	11.9137	16.5919	23.9044	4.50353	8.33796	13.058	16.9327	24.7598	4.0975	6.03269	8.77587	12.6713	20.4985	19.1991	2.18095	1.5666	1.35496	0.497008	0.165555	0.0817598	0.582196	1.06322	0.157785	0.604517	0.535725	0.626238	0.192625	0.581256	0.725134	0.160781
326	366	LSSLLTSGPNSPFYKALIESGLGTDFSPDVGYNGYTREAYF	3	4434.15	23.03	4.46941	7.39571	11.6525	16.5079	23.8158	4.21475	6.9428	11.8946	16.453	24.4681	3.275	5.28258	7.64438	11.2951	19.5286	20.4567	1.06547	0.886844	0.270864	0.222538	0.216587	0.0244146	0.244057	0.286991	0.266078	0.634286	0.118283	0.48	0.0449761	0.0217159	0.139608	0.781747
327	365	SSLLTSGPNSPFYKALIESGLGTDFSPDVGYNGYTREAY	3	4174	21.81	4.06821	7.20746	11.596	16.1896	22.8029	3.95232	6.83716	11.795	16.1447	23.587	3.59732	5.72122	7.71678	11.2844	19.1422	19.3713	0.925004	0.771187	0.953172	0.801687	0.106694	0.0994649	0.105134	0.792546	0.305638	0.728793	0.115679	0.536382	0.065205	0.195714	0.094957	0.107425
329	341	LLTSGPNSPFYKA	2	1394.73	13.25	1.53744	2.19814	2.62452	3.45923	5.66508	1.577	2.01837	2.66373	3.47228	5.70039	1.3195	1.90776	2.14614	2.67198	4.5081	6.20819	0.0583021	0.174364	0.0751933	0.0656476	0.0765597	0.0381215	0.0400341	0.0306586	0.120487	0.0383465	0.0401261	0.11659	0.0560926	0.016563	0.154502	0.0331215
329	346	LLTSGPNSPFYKALIESG	2	1894	21.59	2.03139	3.20197	4.54368	6.19482	8.78428	2.01465	2.9768	4.63771	6.22674	8.8929	1.78112	2.6097	3.64658	4.88169	7.19757	9.90634	0.00858419	0.194058	0.153091	0.138802	0.191836	0.00698005	0.0104296	0.068208	0.00146027	0.123089	0.00987248	0.190074	0.00882485	0.0388465	0.0337412	0.0165483
329	365	LLTSGPNSPFYKALIESGLGTDFSPDVGYNGYTREAY	3	3999.93	21.52	4.30401	7.37841	10.9752	15.114	20.9184	4.99698	8.23437	12.7196	16.138	22.1724	4.19494	5.91621	8.12567	11.759	18.1696	19.0902	1.19231	1.54061	0.94069	1.15932	0.421117	0.655653	0.0196687	0.329333	0.226496	0.459673	0.446371	0.217705	0.189895	0.188095	0.156139	0.289505
330	342	LTSGPNSPFYKAL	2	1394.73	15.05	1.53744	2.19814	2.62452	3.45923	5.66508	1.577	2.01837	2.66373	3.47228	5.70039	1.3195	1.90776	2.14614	2.67198	4.5081	6.20819	0.0583021	0.174364	0.0751933	0.0656476	0.0765597	0.0381215	0.0400341	0.0306586	0.120487	0.0383465	0.0401261	0.11659	0.0560926	0.016563	0.154502	0.0331215
330	347	LTSGPNSPFYKALIESGL	2	1894	20.53	2.03139	3.20197	4.54368	6.19482	8.78428	2.01465	2.9768	4.63771	6.22674	8.8929	1.78112	2.6097	3.64658	4.88169	7.19757	9.90634	0.00858419	0.194058	0.153091	0.138802	0.191836	0.00698005	0.0104296	0.068208	0.00146027	0.123089	0.00987248	0.190074	0.00882485	0.0388465	0.0337412	0.0165483
330	357	LTSGPNSPFYKALIESGLGTDFSPDVGY	2	2932.43	20.83	2.94975	5.19023	8.03162	11.2915	15.892	3.1466	4.93187	8.29335	11.356	16.2455	2.85056	4.24388	5.97166	8.4114	13.3859	12.3343	0.0801762	0.548194	0.52686	0.296507	0.50225	0.313502	0.0887283	0.352369	0.41924	0.204033	0.10138	0.220117	0.193557	0.0969462	0.366555	0.109742
330	359	LTSGPNSPFYKALIESGLGTDFSPDVGYNG	3	3103.49	20.63	3.47886	6.27917	9.02066	12.5592	17.6625	3.7984	5.99579	9.61704	12.9473	18.1207	3.00448	4.82594	6.83093	9.64945	15.0785	12.9074	0.276246	0.842809	0.638784	0.558696	0.0600377	0.146142	0.258138	0.229109	0.281793	0.224355	0.0362135	0.377114	0.264474	0.149049	0.334324	0.122111
330	363	LTSGPNSPFYKALIESGLGTDFSPDVGYNGYTRE	3	3652.75	20.92	3.80601	7.26013	10.936	15.1546	20.5258	4.01412	6.93052	11.572	15.3216	21.1323	3.00961	5.18788	7.68636	11.2758	17.0635	15.7151	0.101363	0.874561	0.562844	0.295806	0.0725713	0.244955	0.497959	0.0124038	0.161265	0.347538	0.269196	0.428927	0.244013	0.171847	0.444288	0.0442764
330	365	LTSGPNSPFYKALIESGLGTDFSPDVGYNGYTREAY	3	3886.85	20.86	3.98135	7.39466	11.3644	15.5487	21.3958	3.98504	7.06426	11.8337	16.0463	22.1481	3.24785	5.38233	7.84712	11.4198	17.4713	16.8511	0.538946	0.995815	0.760068	0.581452	0.033533	0.105899	0.145748	0.572973	0.00773179	0.436321	0.0596298	0.588617	0.107256	0.146508	0.115356	0.0386235
342	365	LIESGLGTDFSPDVGYNGYTREAY	2	2624.21	16.68	0.966046	3.36008	6.47128	9.24808	12.2192	0.881069	3.07805	6.85536	9.95598	13.0827	-0.0955434	1.75979	3.10434	6.01877	10.6904	10.9341	0.0819964	0.637214	0.0573575	0.00712787	0.108145	0.621446	0.3788	1.29121	0.405226	0.166323	0.138857	0.78283	0.381638	0.403675	0.238411	0.0906877
345	357	SGLGTDFSPDVGY	2	1314.58	14.28	0.349471	1.78628	4.07264	6.39702	9.25627	0.707636	1.61996	4.28534	6.72976	9.28369	0.335091	0.928033	1.81833	4.02513	8.28962	3.54767	0.0772758	0.14374	0.117585	0.29726	0.25893	0.410089	0.0562328	0.145717	0.0326894	0.108426	0.0548878	0.323547	0.124681	0.0367903	0.206173	0.0498994
345	363	SGLGTDFSPDVGYNGYTRE	2	2034.91	14.2	1.82485	4.60321	7.92135	10.7406	13.8866	1.76355	4.43531	8.13537	11.2863	14.355	0.98249	2.63719	4.18394	7.31343	11.6354	7.19678	0.284018	0.680746	0.63797	0.371575	0.0496748	0.125518	0.0245606	0.416169	0.148069	0.154558	0.0824609	0.382916	0.0664249	0.0393205	0.141533	0.195151
345	366	SGLGTDFSPDVGYNGYTREAYF	2	2416.08	18.05	0.964085	4.6793	7.89934	11.7059	16.034	1.67823	4.45082	8.63407	12.5814	17.3795	0.370189	2.20844	3.78613	7.35653	13.2053	6.37843	0.0709736	1.22203	1.20308	1.01984	0.682756	1.02447	0.274449	0.05447	0.0856874	0.640806	1.07871	0.127231	0.337644	0.367667	0.780774	0.539058
348	365	GTDFSPDVGYNGYTREAY	2	2011.87	13.57	1.61277	3.8198	5.75937	7.70391	10.4761	1.91278	3.9625	6.14428	8.2611	11.1998	1.09536	2.41264	3.6866	5.87972	8.86274	7.18692	0.477435	0.666188	0.382283	0.419146	0.150097	0.0758471	0.105151	0.308938	0.180399	0.0537865	0.111022	0.435994	0.12898	0.132965	0.199467	0.0110041
351	365	FSPDVGYNGYTREAY	2	1738.77	13.7	1.17235	3.24034	4.79146	5.85722	8.22773	1.23128	3.02492	4.90799	6.67583	8.53611	0.581215	1.78924	3.1678	4.63195	6.78293	6.58175	0.0783004	0.739251	0.53851	0.304613	0.397135	0.054242	0.246226	0.0972091	0.0693377	0.0843688	0.0883328	0.0231049	0.0340834	0.131135	0.143154	0.56362
358	365	NGYTREAY	2	973.437	7.85	0.348407	1.08514	2.22086	3.02018	4.05944	0.361123	0.997381	2.185	3.17707	4.23365	0.132859	0.444072	1.00003	1.75169	2.59551	4.03936	0.0614499	0.26862	0.29715	0.177115	0.128011	0.0388632	0.0152842	0.0674006	0.0135691	0.069019	0.018428	0.0687164	0.0677948	0.0167744	0.114691	0.0753082
360	365	YTREAY	2	802.374	7.56	0.109059	0.292396	0.515353	0.781771	1.72447	0.140061	0.295156	0.577773	0.937107	1.85052	0.0873259	0.214397	0.396992	0.66612	1.1597	2.75331	0.0269306	0.176693	0.166072	0.18223	0.202153	0.0224642	0.0337849	0.0480192	0.0701321	0.0289907	0.0118724	0.00593313	0.0114755	0.00407129	0.0495876	0.0231689
364	380	AYFSVGLQGIVEKDIET	2	1868.97	18.99	2.74291	4.58893	4.47833	6.08089	9.51953	3.06505	4.80591	5.12025	5.78511	9.753	2.79375	4.32288	4.8613	5.93782	8.83211	9.71156	0.00889125	0.120489	0.183526	0.322414	0.0256805	0.0133613	0.109235	0.07726	0.181406	0.0426149	0.232157	0.11296	0.0972025	0.481953	0.172068	0.132741
364	391	AYFSVGLQGIVEKDIETVRSLIDRTIDE	3	3166.66	27	3.43848	5.84834	6.70113	9.20087	16.542	3.55433	5.93138	7.22896	8.9393	16.3767	3.48923	5.76687	6.90984	9.32947	15.7865	18.9397	0.296411	0.149028	0.436465	0.162802	0.154251	0.0906346	0.00899329	0.307674	0.296316	0.00921946	0.0601287	0.0724364	0.0253864	0.416032	0.00455508	0.121847
366	375	FSVGLQGIVE	2	1048.57	17.63	0.208179	0.803718	1.11649	1.42471	3.08307	0.229671	0.794616	1.04691	1.40578	3.07577	0.203403	0.908822	0.995946	1.26462	2.79488	5.42186	0.0173125	0.245159	0.371779	0.301846	0.0313245	0.0154549	0.118765	0.251333	0.0641653	0.162009	0.0738669	0.236054	0.0382688	0.00215932	0.201899	0.460967
366	384	FSVGLQGIVEKDIETVRSL	2	2090.15	22.9	2.93934	4.96211	5.67989	7.35528	11.7599	3.21853	5.2067	6.01704	7.23811	11.7092	2.93294	5.04008	5.84017	7.45155	10.9751	14.1944	0.0902253	0.235605	0.339887	0.123507	0.0210711	0.0432715	0.151337	0.0549875	0.0458902	0.19527	0.0108851	0.0218454	0.0864655	0.00233701	0.178646	0.0411229
366	384	FSVGLQGIVEKDIETVRSL	3	2090.15	22.58	2.96896	4.9384	5.63739	7.28695	11.7275	3.20872	5.07555	5.8911	7.22589	11.6035	2.97623	4.99986	5.77245	7.38902	11.0858	14.3741	0.0784333	0.087203	0.393475	0.245996	0.0463707	0.0485598	0.0364135	0.0032327	0.0290038	0.22915	0.130503	0.0502233	0.178616	0.131658	0.16796	0.131272
366	390	FSVGLQGIVEKDIETVRSLIDRTID	3	2803.52	26.49	3.00628	5.25488	5.9895	8.09241	14.3615	3.07813	5.26318	6.2939	7.80795	14.4302	3.06173	5.16694	6.18499	8.29201	13.6636	18.9438	0.11329	0.300527	0.418197	0.337373	0.115499	0.0754144	0.0187347	0.163678	0.0119916	0.124098	0.0672161	0.0640461	0.0712689	0.114975	0.0399968	0.0867251
366	391	FSVGLQGIVEKDIETVRSLIDRTIDE	2	2932.56	26.39	3.43731	5.53659	6.41893	8.6198	15.296	3.27647	5.71638	6.68458	8.30257	15.4963	3.37546	5.53821	6.47238	8.7746	14.6583	19.1184	0.208143	0.0625944	0.474105	0.387695	0.254433	0.103618	0.112803	0.0215907	0.0555704	0.060713	0.0475397	0.0863837	0.0475265	0.338124	0.019849	0.412653
366	391	FSVGLQGIVEKDIETVRSLIDRTIDE	3	2932.57	26.64	3.26183	5.47723	6.44164	8.68324	15.1738	3.33532	5.64502	6.82223	8.40003	15.2627	3.26101	5.52507	6.61289	8.84543	14.5357	19.1824	0.183148	0.30654	0.575158	0.482138	0.168522	0.0319157	0.0047319	0.104444	0.0625896	0.141675	0.0180594	0.0211081	0.00821225	0.102471	0.0731004	0.0384479
366	391	FSVGLQGIVEKDIETVRSLIDRTIDE	4	2932.57	26.59	3.32275	5.22739	6.02315	8.31271	14.765	3.21022	5.4035	6.39103	7.94323	14.7751	3.05645	5.22728	6.19252	8.46117	14.3655	19.3471	0.48042	0.346863	0.244945	0.610612	0.228315	0.158615	0.0415016	0.044178	0.0838174	0.069411	0.111712	0.0117759	0.184603	0.0638074	0.0440883	0.13871
367	379	SVGLQGIVEKDIE	2	1386.75	15.54	1.80201	3.42939	3.75246	4.75936	7.76668	1.81611	3.4756	4.05327	4.66667	7.83353	1.71012	3.50008	3.84206	4.74422	7.19938	8.26675	0.152044	0.302258	0.335682	0.252548	0.00347329	0.0333545	0.0414939	0.0900444	0.0885358	0.0427111	0.00905122	0.130574	0.0104993	0.00642885	0.00742937	0.0991182
367	380	SVGLQGIVEKDIET	2	1487.8	15.33	1.87733	2.9931	3.34763	4.23911	6.80163	1.84038	3.01565	3.48946	4.13009	6.38211	1.88583	3.09778	3.31734	4.07498	5.96634	11.0732	0.183134	0.250482	0.203716	0.139172	0.114154	0.0208704	0.0803819	0.116023	0.037561	0.039564	0.0386561	0.0432548	0.0249233	0.101959	0.0966561	0.0924
367	384	SVGLQGIVEKDIETVRSL	2	1943.08	21.87	2.9616	5.00958	5.39777	7.11284	11.5276	3.08991	4.92751	5.73727	6.78702	11.3415	2.89134	4.85902	5.71904	7.21453	10.8103	13.7264	0.185006	0.268486	0.32936	0.226688	0.0908797	0.0715263	0.040846	0.10707	0.0816083	0.0990991	0.0166544	0.0463759	0.0170031	0.227356	0.0298574	0.195549
367	384	SVGLQGIVEKDIETVRSL	3	1943.08	21.85	2.78657	4.45628	4.93366	6.48354	10.8926	2.78979	4.70748	5.26413	6.3556	10.6309	2.76435	4.57999	4.97291	6.48344	10.2176	13.912	0.19501	0.030645	0.0980441	0.260138	0.369176	0.117814	0.110593	0.223285	0.00648662	0.369147	0.06617	0.0443239	0.247308	0.299998	0.0436145	0.748644
367	390	SVGLQGIVEKDIETVRSLIDRTID	3	2656.45	27.06	3.05997	5.15585	5.90551	8.02974	13.9663	3.12611	5.22991	6.21528	7.59752	13.9461	2.97205	5.1344	6.04404	8.14933	13.3408	18.4933	0.111655	0.266681	0.501063	0.372597	0.107014	0.129157	0.0164393	0.156564	0.0180285	0.0822417	0.0298295	0.0380853	0.0254596	0.00522435	0.0616508	0.208212
367	391	SVGLQGIVEKDIETVRSLIDRTIDE	2	2785.5	26.24	3.12292	5.32831	6.09037	8.27609	14.6012	3.24898	5.39421	6.473	7.90299	14.5566	3.12078	5.30576	6.28821	8.42999	13.917	18.7256	0.166863	0.293839	0.49349	0.291563	0.128519	0.0156295	0.0313749	0.0647023	0.0313797	0.0298119	0.0627012	0.0349049	0.0234135	0.170551	0.100678	0.148776
367	391	SVGLQGIVEKDIETVRSLIDRTIDE	3	2785.5	26.31	3.27737	5.4542	6.3812	8.5056	14.8546	3.32492	5.60399	6.68999	8.20405	14.8835	3.26341	5.49885	6.50629	8.69236	14.2149	18.692	0.193562	0.306324	0.47615	0.350269	0.229773	0.00414307	0.0574109	0.128909	0.00655096	0.0546979	0.00731509	0.0527787	0.00430345	0.149072	0.143686	0.0160384
373	391	IVEKDIETVRSLIDRTIDE	2	2244.21	19.54	2.19355	3.7978	4.18397	5.80719	10.4298	2.05659	3.5765	4.36318	5.71303	10.6344	2.0712	3.75643	4.34498	6.1254	10.4383	12.1014	0.124212	0.12918	0.157259	0.0658673	0.289972	0.048407	0.0562956	0.111803	0.143195	0.0622548	0.0513532	0.212366	0.0402251	0.032742	0.0982752	0.0462598
373	391	IVEKDIETVRSLIDRTIDE	3	2244.21	20.14	2.2025	3.77664	4.29829	6.05952	10.6489	2.14683	3.65434	4.4211	5.83323	10.7739	2.13292	3.77599	4.47698	6.3482	10.6267	11.8178	0.0525046	0.218427	0.302658	0.215115	0.280885	0.0282181	0.0102252	0.165214	0.0549251	0.0965025	0.0435421	0.32675	0.059016	0.0521713	0.0875603	0.0120976
376	391	KDIETVRSLIDRTIDE	2	1903.01	16.91	1.09173	1.94781	2.35995	3.59089	7.52208	1.02203	1.9359	2.48686	3.40727	7.59194	1.05009	2.01616	2.36995	3.97592	7.62057	10.642	0.0237387	0.326477	0.247469	0.00543855	0.327679	0.118286	0.0753556	0.12082	0.205119	0.452577	0.119893	0.291033	0.0309334	0.0307902	0.132858	0.649498
380	391	TVRSLIDRTIDE	2	1417.77	15.35	0.0419848	0.179428	0.520119	1.57699	4.60165	0.0471429	0.177789	0.593005	1.40208	4.56437	0.0415231	0.136374	0.569566	1.70512	4.49393	7.31466	0.0123868	0.0595677	0.118356	0.0811832	0.194561	0.00607548	0.00765096	0.0132546	0.0154387	0.0049806	0.0167963	0.0146092	0.049577	0.0437501	0.0177625	0.000693755
381	388	VRSLIDRT	2	959.565	9.88	0.118773	0.155008	0.172864	0.524407	2.57932	0.311163	0.15305	0.277753	0.587155	2.7586	0.143502	0.101956	0.242221	0.664831	2.87037	4.43195	0.105408	0.155827	0.0676012	0.0209786	0.0257932	0.176427	0.140696	0.0169026	0.206212	0.00209949	0.0981953	0.0934606	0.0461655	0.0597048	0.137977	0.921847
381	390	VRSLIDRTID	2	1187.68	12.43	0.0882058	0.203046	0.319952	0.757168	2.82496	0.125063	0.183732	0.354177	0.834932	2.91031	0.103214	0.224847	0.367506	0.913652	2.78063	5.26493	0.00731672	0.107708	0.106455	0.148869	0.0406945	0.0131442	0.0592338	0.0961131	0.0277138	0.113178	0.0184663	0.0547586	0.0283269	0.0125602	0.0371319	0.106883
381	391	VRSLIDRTIDE	3	1316.71	12.97	0.0806227	0.211546	0.389659	0.790389	2.89369	0.174314	0.226822	0.40273	0.821703	2.8161	0.26838	0.160944	0.537212	0.895604	2.97612	5.18681	0.0250272	0.133711	0.0464852	0.021036	0.120049	0.0015421	0.0946682	0.0874113	0.0788622	0.280643	0.119506	0.0187967	0.192643	0.117913	0.274042	0.216019
381	420	VRSLIDRTIDEVVEKGFEDDRIEALLHKIEIQMKHQSTSF	4	4725.47	22.46	2.3999	4.65298	6.38079	10.488	17.7729	3.35045	4.35873	7.7988	10.4495	18.4387	2.31254	4.49982	6.59739	9.09613	14.5373	28.2735	0.627581	1.305	0.619308	0.775989	0.626749	0.59819	0.780858	0.683513	0.277196	0.130544	0.242044	0.123574	0.902517	0.348694	0.603079	1.24486
381	423	VRSLIDRTIDEVVEKGFEDDRIEALLHKIEIQMKHQSTSFGLM	4	5026.62	23.79	4.21013	6.32161	10.0017	14.5813	24.1381	4.05681	6.38483	10.1751	14.8443	24.8052	3.5347	5.83698	8.34849	12.3669	19.9337	25.903	1.3168	0.775878	0.591759	0.0453938	0.598489	0.0898318	0.356137	0.726497	0.238086	0.783747	0.136874	0.813899	0.40291	0.180905	0.706823	1.38816
385	390	IDRTID	2	732.392	7.58	-0.0399176	0.00184609	0.0464096	0.0139301	0.703555	-0.165135	-0.214019	-0.126762	-0.00679241	0.756616	-0.0939733	-0.13089	-0.0545542	0.0708866	0.701012	2.01492	0.0865927	0.0461915	0.0274956	0.0713133	0.084324	0.00104155	0.050061	0.0586363	0.0173105	0.108711	0.110906	0.142797	0.132612	0.0750068	0.00745487	0.236976
385	391	IDRTIDE	2	861.431	7.13	0.116437	0.0997019	0.109922	0.191988	1.03875	0.0152652	0.0565975	0.1072	0.258975	1.07875	0.0403645	0.0858487	0.0857692	0.276777	1.05376	1.90781	0.00857147	0.0630784	0.00662104	0.0087683	0.0656731	0.00399934	0.00284397	0.144655	0.0560035	0.0953565	0.00846727	0.0726106	0.0465626	0.00651366	0.0563355	0.0780527
391	405	EVVEKGFEDDRIEAL	2	1748.87	15.67	1.61701	3.09854	5.48212	7.98289	10.5524	1.09072	2.56807	5.01606	7.86259	11.0647	0.933601	3.30451	4.66809	7.45703	10.0823	5.44515	0.494205	0.401359	0.16928	0.0217045	0.231421	0.155245	0.0143449	0.287352	0.0342364	0.319266	0.0846537	0.472873	0.138793	0.037867	0.0597596	0.0103331
391	420	EVVEKGFEDDRIEALLHKIEIQMKHQSTSF	3	3556.81	20.75	1.98958	4.65766	4.72573	8.65917	14.7849	2.84089	3.67127	5.23338	8.52883	15.3603	1.28233	3.48815	4.20601	6.40871	9.71738	14.3724	0.924381	0.726017	0.506938	0.362941	0.412664	0.103691	0.52402	0.117169	0.0509566	0.418754	0.581979	0.49845	0.0966253	0.0419309	0.0810301	0.0814052
392	404	VVEKGFEDDRIEA	2	1506.75	11.83	1.53136	3.75028	5.88984	8.98834	11.3936	1.46642	3.10141	5.9004	8.79361	11.6761	1.23783	3.60001	5.33773	8.27983	10.7781	4.53176	0.105074	0.204401	0.10652	0.123816	0.117184	0.00203068	0.0817998	0.190025	0.179782	0.305072	0.0104872	0.433786	0.0118243	0.158321	0.18473	0.212449
392	405	VVEKGFEDDRIEAL	2	1619.83	14.42	1.14541	3.03309	5.10667	7.90202	10.4634	1.0802	2.61752	5.0069	7.73331	10.8558	0.946451	2.87639	4.53898	7.47246	9.97595	4.74221	0.0566661	0.285539	0.116374	0.224246	0.135473	0.0118344	0.0161538	0.206413	0.144488	0.134242	0.0118061	0.414951	0.0465891	0.0234462	0.165957	0.0866126
392	406	VVEKGFEDDRIEALL	2	1732.91	17.24	0.756442	2.19148	3.97907	6.81851	9.67365	0.816848	1.90876	3.97924	6.66163	10.0499	0.654655	2.11912	3.49199	6.12707	8.7815	5.56301	0.0255999	0.240665	0.189698	0.0413296	0.124054	0.183542	0.0800634	0.149396	0.0166123	0.0658256	0.0560083	0.40638	0.0174043	0.0368552	0.208506	0.04194
392	420	VVEKGFEDDRIEALLHKIEIQMKHQSTSF	3	3427.77	20.68	3.6156	5.64985	7.12855	10.7093	16.4193	3.70923	5.3008	7.55415	10.9268	17.0481	3.30539	5.32484	6.81353	8.98281	12.1237	15.1922	0.406103	0.63049	0.477564	0.239522	0.00933672	0.0303245	0.105009	0.405983	0.115465	0.285837	0.0464394	0.663981	0.0202238	0.0236295	0.138982	0.165701
392	420	VVEKGFEDDRIEALLHKIEIQMKHQSTSF	4	3427.77	20.73	3.35937	5.27544	6.79719	10.1958	15.6738	3.4469	5.00833	7.0909	10.3733	16.2998	3.1533	5.06298	6.39761	8.52918	11.5876	16.0024	0.355996	0.63351	0.400843	0.225726	0.02054	0.0330692	0.00201882	0.365396	0.0866408	0.28103	0.11378	0.58702	0.0111382	0.0105149	0.0251741	0.0355321
392	423	VVEKGFEDDRIEALLHKIEIQMKHQSTSFGLM	3	3728.92	22.25	3.39083	5.48388	7.73411	12.0775	18.106	3.19804	5.13612	8.08648	12.2112	19.0546	2.83459	4.77529	6.39953	9.46285	13.8424	17.0475	0.694059	0.682902	0.339866	0.158056	0.147254	0.192779	0.166124	0.607282	0.438453	0.37754	0.000954424	0.661794	0.163224	0.392837	0.140384	0.055948
392	424	VVEKGFEDDRIEALLHKIEIQMKHQSTSFGLML	3	3842	22.78	3.75402	6.05511	8.73016	12.8588	19.4662	3.85334	5.86058	9.16365	12.986	20.2815	3.29827	5.30288	7.11174	10.2011	14.8744	18.7022	0.682205	0.821275	0.492154	0.208417	0.0292459	0.191108	0.249084	0.540697	0.194503	0.377698	0.00579238	0.620002	0.213162	0.340905	0.310862	0.0978078
392	424	VVEKGFEDDRIEALLHKIEIQMKHQSTSFGLML	4	3842.01	22.78	3.73763	5.98177	8.63411	12.9086	19.5894	3.81584	5.90895	8.918	12.9857	20.1199	3.31976	5.18732	7.04777	10.0824	14.7958	18.6326	0.656461	0.723199	0.266908	0.00825257	0.211141	0.0459381	0.232556	0.566658	0.193722	0.339226	0.070213	0.659726	0.186317	0.357339	0.117564	0.0892229
392	427	VVEKGFEDDRIEALLHKIEIQMKHQSTSFGLMLTSY	3	4193.13	23.19	4.42405	6.60572	9.98029	15.1587	22.7612	4.22797	6.86725	10.2425	14.9223	23.2414	3.90621	5.48064	7.43783	10.2895	15.408	21.8935	0.975683	0.643432	0.569888	0.228792	0.0357554	0.0879401	0.507981	0.975052	0.110843	0.160654	0.492373	0.378128	0.0381595	0.169796	0.176781	0.081178
406	420	LHKIEIQMKHQSTSF	3	1826.96	12.78	3.50153	4.80292	5.13354	5.88774	7.47155	3.57707	4.58316	5.30335	6.23948	7.6839	3.24374	4.5049	5.12611	5.38448	5.74011	6.31021	0.360234	0.443863	0.176352	0.194743	0.00221027	0.0198674	0.0129247	0.321393	0.0553072	0.0729438	0.0167694	0.412571	0.00336278	0.0362297	0.0626593	0.124052
407	420	HKIEIQMKHQSTSF	3	1713.87	11.6	3.56164	4.91211	5.20139	5.95626	7.46005	3.54991	4.61935	5.45093	6.3181	7.73109	3.30467	4.56651	5.15512	5.4334	5.77925	6.03902	0.280403	0.519292	0.169753	0.0105583	0.000119155	0.0179384	0.0309643	0.225991	0.103765	0.179848	0.0563823	0.380882	0.00810418	0.026266	0.0767105	0.0473051
424	427	LTSY	1	483.246	8.34	0.0295932	0.0533524	0.288915	0.797435	1.24152	0.0225239	0.0318719	0.262689	0.683118	1.20631	0.0133469	0.00900811	0.0116568	0.0720761	0.365838	1.33115	0.00693693	0.00906513	0.00561996	0.105002	0.0961478	0.00452044	0.00265292	0.0667538	0.0247926	0.0455787	0.00750936	6.88005e-05	0.000961634	0.0227999	0.0469794	0.0381996
424	441	LTSYIASCWNHDGDPVEL	2	2019.91	18.7	1.55583	0.597197	2.85648	5.27642	9.40053	1.13833	0.995297	3.03111	5.87475	10.4806	1.21562	0.736793	0.578473	2.09825	7.21266	5.11682	4.48155	0.00619321	0.0986692	0.329186	1.30122	0.394637	0.240323	0.822555	0.263894	0.256802	0.76724	0.170012	0.841679	0.0760829	0.848383	0.28732
427	431	YIASC	1	556.245	9.35	0.0100183	0.0150008	-0.00148918	0.0536072	0.4307	0.0224769	0.0342972	0.0383259	0.0344811	0.375824	0.0112185	0.00276541	0.000853411	0.032822	0.335111	1.83983	0.0257877	0.0222578	0.019231	0.00121648	0.0899788	0.00418142	0.0251757	0.0153926	0.0196402	0.0159566	0.00125929	0.00560699	0.00101557	0.0227794	0.0123116	0.0287978
428	440	IASCWNHDGDPVE	2	1442.6	11.71	0.606018	1.16388	2.33132	3.43553	7.29527	0.390693	1.0527	2.33612	3.52607	7.28597	0.171903	0.788127	1.18203	1.8366	4.51101	3.20718	0.378356	0.305502	0.51549	0.0166575	0.286272	0.130332	0.193351	0.229934	0.14264	0.00152589	0.0357686	0.258004	0.0130943	0.131316	0.129014	0.0111679
428	441	IASCWNHDGDPVEL	2	1555.68	15.83	0.40915	1.09679	1.96093	3.0743	7.09941	0.352967	0.887669	2.03158	3.2462	7.22495	0.262893	0.628064	0.992228	1.72376	4.41137	3.26887	0.0308978	0.124659	0.0104715	0.023356	0.36513	0.025335	0.0341711	0.113826	0.137578	0.136432	0.0339777	0.112707	0.00562991	0.0434393	0.00577899	7.30361e-05
432	440	WNHDGDPVE	2	1068.44	9.52	0.461252	1.19439	1.44238	2.00841	5.04756	0.484456	0.964715	1.37124	1.98894	5.00436	0.33833	0.872925	1.38508	1.57414	3.43812	1.75951	0.035417	0.145363	0.049855	0.0343576	0.394753	0.0759758	0.0442971	0.148366	0.00730117	0.111082	0.0343216	0.116147	0.0686771	0.0460075	0.00838879	0.039339
432	441	WNHDGDPVEL	2	1181.52	14.97	0.355751	0.913173	1.01816	1.49753	4.63346	0.359032	0.740981	1.05154	1.48409	4.54026	0.270687	0.690343	0.93681	1.16595	2.95812	1.8956	0.0373363	0.1524	0.00943675	0.00346872	0.410312	0.0550615	0.00209379	0.090714	0.0538281	0.0802292	0.0268945	0.177573	0.00418603	0.0453285	0.0215943	0.00112749
441	451	LLKLGNQLAKF	2	1244.77	16.21	1.32891	1.90991	2.72413	4.73569	7.586	1.37564	1.96723	2.98983	4.72353	7.70321	0.95549	1.87357	2.23636	2.92437	5.6545	6.41936	0.227272	0.296064	0.400364	0.275344	0.0593663	0.0198243	0.0166162	0.140847	0.0277197	0.0291665	0.0595121	0.120228	0.0149864	0.0598376	0.0499291	0.0361691
441	451	LLKLGNQLAKF	3	1244.77	15.89	1.2688	2.13999	2.56177	4.76578	7.64771	1.24795	1.92395	2.83954	4.75757	7.27097	0.839348	2.02183	2.12796	2.65404	5.59169	6.53951	0.0544588	0.284254	0.483017	0.0100565	0.0267225	0.0520628	0.100151	0.0968412	0.137485	0.426572	0.075815	0.22819	0.123338	0.0328719	0.117377	0.250184
441	454	LLKLGNQLAKFRQC	2	1631.94	17.47	0.84189	1.32955	1.94306	3.77051	6.79534	0.903935	1.2953	2.04972	3.53463	6.82757	0.551773	1.30195	1.52954	2.1199	4.89328	9.49733	0.0924991	0.233327	0.233978	0.0832116	0.133262	0.0133055	0.00099674	0.0505371	0.0108692	0.0908511	0.00324553	0.134844	0.0163732	0.00966984	0.0859703	0.0217138
441	455	LLKLGNQLAKFRQCL	2	1745.03	18.93	0.927401	1.48966	2.1166	4.2177	7.50304	1.07191	1.53037	2.17179	3.86592	7.55326	0.67723	1.42725	1.70773	2.32903	5.34009	10.0869	0.157983	0.265464	0.313792	0.156164	0.129984	0.0584544	0.0557176	0.0126452	0.012301	0.0677071	0.0405437	0.121022	0.0338559	0.0444746	0.045609	0.0821545
441	455	LLKLGNQLAKFRQCL	3	1745.03	18.59	0.902528	1.44391	2.02922	4.13236	7.55206	0.942562	1.37147	2.08369	3.77888	7.51088	0.536186	1.29121	1.56246	2.12408	5.15967	10.0819	0.0877931	0.203391	0.283881	0.141477	0.0286962	0.0413912	0.0022167	0.0341994	0.0619022	0.069546	0.0969197	0.235517	0.00563725	0.0775883	0.10108	0.112918
442	451	LKLGNQLAKF	2	1131.69	14.87	1.33528	1.92594	2.75663	4.63294	6.91583	1.40729	1.95587	2.9618	4.57287	7.07659	0.968534	1.91352	2.2709	2.90405	5.31677	5.83891	0.160719	0.327259	0.423017	0.229512	0.0735242	0.00813699	0.0154403	0.0620101	0.0836593	0.0815133	0.00820594	0.12652	0.00127371	0.0436617	0.0634866	0.0550158
442	451	LKLGNQLAKF	3	1131.69	14.89	1.26391	1.75874	2.5793	4.50921	6.80318	1.30767	1.80978	2.73586	4.37738	6.95629	0.858626	1.80908	2.06143	2.61261	5.16702	5.83816	0.124334	0.308587	0.376496	0.258365	0.159196	0.0325269	0.0367799	0.118077	0.0580978	0.0696446	0.0513239	0.167301	0.0201285	0.0707327	0.0383247	0.0359188
442	455	LKLGNQLAKFRQCL	2	1631.94	17.47	0.84189	1.32955	1.94306	3.77051	6.79534	0.903935	1.2953	2.04972	3.53463	6.82757	0.551773	1.30195	1.52954	2.1199	4.89328	9.49733	0.0924991	0.233327	0.233978	0.0832116	0.133262	0.0133055	0.00099674	0.0505371	0.0108692	0.0908511	0.00324553	0.134844	0.0163732	0.00966984	0.0859703	0.0217138
442	455	LKLGNQLAKFRQCL	3	1631.94	17.66	0.805892	1.31735	1.90394	3.75641	6.79915	0.861392	1.27595	1.97251	3.51472	6.8238	0.533009	1.2946	1.49474	2.06767	4.84612	9.47783	0.115057	0.238662	0.252158	0.109831	0.147193	0.0243821	0.0105962	0.00152577	0.0392001	0.102	0.0432365	0.132822	0.000443954	0.0401332	0.0462577	0.0456124
442	461	LKLGNQLAKFRQCLQENPKF	2	2375.3	18.18	0.925658	2.19576	3.65499	5.99174	10.6186	1.04037	2.18197	3.54056	5.70546	10.5797	0.752536	2.23945	3.12335	4.26991	8.56578	12.2027	0.0763748	0.13297	0.281318	0.153559	0.482463	0.221866	0.0656498	0.0137612	0.148403	0.367669	0.0904079	0.3048	0.0322943	0.0238681	0.0933285	0.285172
442	461	LKLGNQLAKFRQCLQENPKF	3	2375.31	18.45	1.16715	2.30112	3.68626	6.16615	10.7151	1.13788	2.20804	3.79949	5.92805	10.8885	0.825831	2.33426	3.32563	4.47859	8.67683	12.1586	0.199383	0.250349	0.211289	0.0314431	0.419293	0.0354224	0.0245555	0.112968	0.0609561	0.159008	0.0168155	0.221831	0.0102787	0.015069	0.0184633	0.101743
442	464	LKLGNQLAKFRQCLQENPKFLQE	3	2745.49	18.74	1.43823	3.34042	5.53326	8.42602	13.6052	1.72655	3.06728	5.4883	8.00971	13.5823	1.2619	3.00202	5.2202	6.72875	11.1419	13.9221	0.26022	0.260314	0.301542	0.112799	0.430826	0.0688925	0.294897	0.200737	0.121925	0.234848	0.537866	0.320396	0.0630292	0.0793459	0.00853237	0.011085
443	455	KLGNQLAKFRQCL	2	1518.86	16.26	0.744008	1.30316	1.51254	2.90228	5.76655	0.929465	1.22567	1.64113	2.77165	5.53707	0.449817	1.18997	1.29217	1.77378	3.80767	8.69525	0.0506357	0.294127	0.227982	0.0404058	0.177021	0.0748227	0.0893795	0.0167596	0.000485358	0.212981	0.0644653	0.0530114	0.0640729	0.12201	0.0498758	0.0534086
448	455	LAKFRQCL	2	978.554	12.47	0.0412619	0.110389	0.203479	0.399604	1.42257	0.0527101	0.0578696	0.275813	0.398146	1.40803	0.0469442	0.180421	0.0755571	0.11075	0.750074	4.53175	0.0181117	0.0722503	0.0307875	0.090232	0.128743	0.0376854	0.108472	0.0786524	0.0225177	0.0982685	0.0440268	0.161684	0.0423839	0.0649868	0.0687932	0.00792762
452	464	RQCLQENPKFLQE	2	1632.82	12.56	0.671694	2.21107	4.25656	6.23283	8.21789	0.617065	1.954	4.02383	5.94705	8.34833	0.566381	2.16711	4.25665	6.14685	8.27675	6.09211	0.205085	0.00234633	0.182733	0.156436	0.108044	0.0766029	0.0398565	0.0604618	0.112949	0.0515895	0.0290491	0.0813346	0.0808131	0.0147737	0.031807	0.00979045
452	479	RQCLQENPKFLQEKVKQYFKNNQHKLTL	3	3502.88	17.15	1.90741	4.53409	6.67057	9.05209	14.5545	1.98417	4.24559	6.70938	8.88418	14.4155	2.26052	4.84898	6.71389	9.10392	14.6832	16.4487	0.0238321	0.149193	0.130883	0.132779	0.730791	0.0878667	0.0597205	0.134763	0.0512674	0.0459299	0.072642	0.346228	0.0614598	0.120673	0.00759151	0.0825274
452	479	RQCLQENPKFLQEKVKQYFKNNQHKLTL	4	3502.87	17.2	1.74576	4.61516	6.77703	9.22696	14.9061	1.51973	3.92938	6.55505	8.59364	15.061	1.72542	4.49082	6.52338	9.45887	14.6594	16.4815	0.113575	0.277937	0.391439	0.258895	0.916447	0.18059	0.00884311	0.176776	0.190764	0.0335454	0.184681	0.0930706	0.125131	0.417066	0.220545	0.292278
456	461	QENPKF	2	762.379	9.18	0.385913	1.30048	1.59634	2.30789	3.13486	0.3411	1.21038	1.49433	2.17749	3.18333	0.363967	1.29764	1.62739	2.31538	3.12326	1.94582	0.0019418	0.00226888	0.0131262	0.0710571	0.00819292	0.0161133	0.0207059	0.0661057	0.0111809	0.0699684	0.00697996	0.0138581	0.0153016	0.00529225	0.01808	0.0404263
456	464	QENPKFLQE	2	1132.56	10.95	0.499669	1.90065	3.24812	4.88101	6.12022	0.529817	1.80998	3.1376	4.68202	6.27114	0.497901	1.9237	3.24134	4.73408	6.17807	3.61485	0.015991	0.0499032	0.0310939	0.193466	0.054541	0.0656227	0.031513	0.119243	0.0701818	0.218721	0.0681467	0.127875	0.00453415	0.0478408	0.109627	0.00694087
456	468	QENPKFLQEKVKQ	2	1615.88	9.87	0.319088	1.58129	3.0297	4.80739	7.48244	0.288542	1.42299	2.88117	4.30472	7.47693	0.459745	1.65184	2.90131	4.5777	7.2877	7.36673	0.0424382	0.248725	0.135828	0.328315	0.394477	0.150809	0.0417159	0.0089376	0.0408997	0.125173	0.274449	0.0432097	0.119908	0.0165816	0.0476652	0.240892
456	479	QENPKFLQEKVKQYFKNNQHKLTL	3	3002.62	16.78	1.95599	4.16243	5.6361	7.56399	12.3822	2.11349	3.9851	5.79634	7.32671	12.2563	2.2549	4.39693	5.69176	7.63849	12.3556	14.8902	0.177667	0.300444	0.154455	0.11383	0.56449	0.111115	0.0622634	0.115864	0.0208172	0.076778	0.000479119	0.34541	0.0427591	0.00714988	0.014843	0.141308
456	495	QENPKFLQEKVKQYFKNNQHKLTLSMRPDDKYHEKQAQVE	4	4944.53	16.5	4.77485	8.06848	10.2145	16.2762	24.1908	4.96325	7.26222	11.6068	15.4285	24.1747	3.39467	7.67479	10.6957	14.4797	23.7677	17.9441	1.57729	0.961783	0.0618615	0.832878	1.04081	0.752372	0.262479	2.12276	1.19659	0.680461	0.711327	0.658341	0.0566896	0.360549	0.271388	0.803129
462	468	LQEKVKQ	2	872.519	4.1	0.0692858	0.0951825	0.155393	0.502021	2.18193	0.0817207	0.0624893	0.121001	0.361319	2.0477	0.0609982	0.105836	0.160007	0.420024	1.97	3.73795	0.0341829	0.00146281	0.0246523	0.0619655	0.377702	0.0370573	0.0394207	0.0226983	0.00297754	0.101447	0.0162113	0.0369295	0.024686	0.0290559	0.0333522	0.00568828
462	479	LQEKVKQYFKNNQHKLTL	2	2259.26	13.7	1.55417	2.7654	2.94867	3.29103	6.55732	1.69117	2.61409	3.17781	3.54946	6.65026	1.90394	3.11241	3.11332	3.53032	6.71626	9.84995	0.203962	0.401276	0.185954	0.294643	0.293362	0.0479724	0.038583	0.14199	0.138697	0.24784	0.0214282	0.401041	0.00739885	0.0147988	0.112889	0.046444
462	479	LQEKVKQYFKNNQHKLTL	3	2259.27	14.65	1.59288	2.82313	2.99517	3.3232	6.62822	1.71105	2.67052	3.29087	3.72079	6.78729	1.95039	3.15856	3.21787	3.6119	6.78904	9.82903	0.198222	0.40457	0.264026	0.333243	0.315742	0.0334475	0.0264878	0.122643	0.079496	0.138664	0.026491	0.393394	0.0615844	0.0749855	0.0642474	0.0764325
462	479	LQEKVKQYFKNNQHKLTL	4	2259.27	14.26	1.51164	2.64919	2.8514	3.1615	6.49127	1.61009	2.60694	3.15712	3.55234	6.58682	1.87253	3.11679	3.07118	3.38293	6.62032	9.76826	0.191453	0.289552	0.286466	0.265541	0.227489	0.0486995	0.0244368	0.121803	0.0353202	0.112476	0.0441816	0.391183	0.0148964	0.0412385	0.0139916	0.0450484
462	495	LQEKVKQYFKNNQHKLTLSMRPDDKYHEKQAQVE	3	4201.16	13.48	5.40215	7.65943	9.26775	11.7015	18.1416	5.34153	7.59294	9.41063	12.5636	18.3835	4.87594	7.9611	9.14125	11.6713	17.7301	14.9313	0.734833	1.57595	1.21606	0.290551	0.274864	0.48536	0.179725	0.345643	0.0759849	0.670109	0.03221	1.49653	1.05044	0.0938444	0.333512	0.173308
462	495	LQEKVKQYFKNNQHKLTLSMRPDDKYHEKQAQVE	4	4201.16	13.45	5.6946	8.47779	9.75099	12.4644	18.1399	6.0504	8.0888	10.2666	13.384	18.9055	5.81308	8.53309	9.5251	12.8739	18.2127	15.0784	1.45875	1.67345	0.902549	0.949371	0.494579	0.188568	0.470492	0.578103	0.00529935	0.684835	0.00822185	1.20714	0.023299	0.182472	0.309595	0.24292
462	496	LQEKVKQYFKNNQHKLTLSMRPDDKYHEKQAQVEA	3	4272.18	13.38	3.946	6.99495	9.41862	11.7156	17.7596	4.25042	7.15821	8.60303	12.0618	18.0551	3.79149	7.01862	8.45393	11.4241	17.7267	16.1957	0.452915	1.59101	0.563971	0.0478512	0.679719	0.293201	1.03986	0.00245104	0.437921	0.372694	0.101941	1.39053	0.267362	0.270158	0.361638	0.236477
462	496	LQEKVKQYFKNNQHKLTLSMRPDDKYHEKQAQVEA	4	4272.19	12.93	4.90876	7.73567	9.14138	12.4374	18.4151	5.16409	7.18265	9.46304	12.6848	18.7109	4.42199	7.61155	8.7226	11.5394	18.0846	15.6656	0.723673	1.07976	0.512199	0.171385	1.19172	0.176744	0.0901208	0.485416	0.289187	0.314057	0.1216	1.019	0.173239	0.175054	0.232909	0.328621
462	499	LQEKVKQYFKNNQHKLTLSMRPDDKYHEKQAQVEATKL	4	4614.44	14.05	5.31104	8.59549	12.0282	15.6764	22.5574	5.62037	7.98107	11.1165	15.7008	23.2797	5.06999	8.3176	10.0409	14.4322	21.3227	18.6337	1.1151	0.994002	0.221147	0.118639	0.619314	0.300234	0.293053	0.616796	0.209561	0.403281	0.251746	0.669547	0.36471	0.128884	0.348883	0.146919
465	479	KVKQYFKNNQHKLTL	2	1889.08	12.42	1.26721	2.2659	2.29657	2.4843	5.2945	1.39742	2.17633	2.61414	2.85123	5.4253	1.5365	2.46448	2.45875	2.76986	5.40334	7.35523	0.256939	0.496553	0.308659	0.377598	0.230632	0.00443786	0.009064	0.158507	0.0139339	0.183763	0.0196163	0.291617	0.0108578	0.0256085	0.0881895	0.0457254
465	479	KVKQYFKNNQHKLTL	3	1889.07	12.74	1.22821	2.2344	2.2671	2.47947	5.32039	1.37139	2.12613	2.59097	2.90456	5.51376	1.45916	2.41683	2.44268	2.7843	5.41996	7.28999	0.255191	0.516521	0.315721	0.366676	0.195699	0.0333505	0.0236484	0.137857	0.0231906	0.192089	0.0412991	0.31133	0.0221703	0.0236796	0.0870931	0.0640412
465	495	KVKQYFKNNQHKLTLSMRPDDKYHEKQAQVE	3	3830.98	12.15	5.5291	7.57894	9.35942	12.0981	17.4023	5.80192	7.25249	9.85622	13.3344	18.0839	4.94721	7.59597	9.08315	11.6313	17.5968	12.0549	1.18337	1.9278	0.971017	0.637035	0.437401	0.14165	0.619988	1.40377	0.461152	0.860368	0.0727593	0.986491	0.231294	0.998354	0.52428	0.0418042
465	496	KVKQYFKNNQHKLTLSMRPDDKYHEKQAQVEA	4	3902.01	12.21	4.06207	7.74478	9.28015	12.6937	17.6377	4.54479	7.16946	9.41178	12.5485	18.1203	3.97314	6.57164	8.62548	11.0645	16.897	12.2799	1.48906	1.34193	0.554549	0.208964	0.177482	0.0520207	0.183242	0.145997	0.356915	0.0230229	0.568475	0.567166	0.336105	0.947714	0.0271602	0.0919408
480	496	SMRPDDKYHEKQAQVEA	3	2031.96	9.26	3.64214	5.66492	7.72338	11.3557	13.6661	3.93284	5.16992	7.57304	11.2871	14.0054	2.84247	4.93638	6.64127	9.93927	12.8727	6.26951	0.570709	1.0514	0.380868	0.154235	0.21302	0.124706	0.0697709	0.336897	0.134401	0.315093	0.040849	0.559807	0.00335937	0.113154	0.194462	0.156637
480	499	SMRPDDKYHEKQAQVEATKL	2	2374.18	10.93	3.82317	5.40636	8.01846	13.1451	16.0794	3.94579	4.77116	7.77364	12.2832	16.2371	2.95794	4.92391	6.91843	11.0708	14.8578	9.5463	0.163821	0.991045	0.493812	0.00834895	0.104741	0.511288	0.353634	0.169118	0.202969	0.36146	0.29996	0.349304	0.0234357	0.201916	0.1552	0.15565
480	499	SMRPDDKYHEKQAQVEATKL	3	2374.19	11.53	4.52546	6.25334	8.68109	13.0444	16.1631	4.90149	5.91776	8.38643	12.5089	16.2477	3.57577	5.56626	7.45987	11.1524	14.7631	9.53961	0.543951	0.861946	0.396223	0.183939	0.307957	0.137276	0.123253	0.00457334	0.144159	0.278935	0.00128376	0.39207	0.024923	0.133187	0.187841	0.122851
480	518	SMRPDDKYHEKQAQVEATKLKQKVEALSPGDRQQIYEKG	3	4529.32	14.17	6.65125	10.7164	14.8083	23.3105	31.4645	6.7935	9.56791	13.1988	22.3156	31.6037	4.76214	9.14895	13.0542	20.5779	28.2042	21.8181	1.57937	0.914538	1.11113	0.590031	0.51482	0.13767	0.741752	0.0405385	0.0972719	0.102676	0.0445559	0.971789	0.0674333	0.444688	0.180101	0.0126026
480	518	SMRPDDKYHEKQAQVEATKLKQKVEALSPGDRQQIYEKG	4	4529.32	14.57	10.2756	13.6614	17.0188	24.2649	31.6295	10.31	13.0045	16.8261	23.3392	31.5051	7.55239	12.2117	15.5294	21.3628	28.0367	21.8371	1.06263	1.34035	0.676728	0.0772929	0.460043	0.0133737	0.169507	0.432213	0.0974921	0.210754	0.169959	0.845699	0.105737	0.120179	0.047803	0.134933
480	521	SMRPDDKYHEKQAQVEATKLKQKVEALSPGDRQQIYEKGLEL	3	4884.53	16.15	8.35096	12.373	15.8105	24.8796	34.2144	8.71889	11.185	15.8959	24.5156	34.5386	6.01891	11.6424	14.8979	21.5986	30.2543	24.1355	0.783435	2.12115	0.809869	0.0283088	0.540431	0.101212	0.13223	0.0777544	0.180527	0.521743	0.0787012	0.70753	0.570235	0.0513247	0.389313	0.128059
480	521	SMRPDDKYHEKQAQVEATKLKQKVEALSPGDRQQIYEKGLEL	4	4884.54	16.62	10.0457	14.1902	17.5842	25.5667	34.2696	9.94813	13.2513	17.68	24.8991	34.4745	7.55869	13.16	16.2652	22.6259	30.3188	24.0526	1.44834	1.41436	0.831341	0.341592	0.614377	0.171118	0.11229	0.374771	0.0311627	0.32667	0.0259397	0.769385	0.277246	0.0826457	0.484619	0.222085
480	521	SMRPDDKYHEKQAQVEATKLKQKVEALSPGDRQQIYEKGLEL	5	4884.54	16.49	8.66743	12.7598	16.1396	24.9472	34.625	8.485	11.1419	16.0728	24.3095	36.1091	5.83685	11.6948	14.1454	21.3288	29.6885	23.7965	1.78131	1.95404	0.640633	0.575978	0.467645	2.21414	0.754245	0.0584377	0.693428	1.91415	0.195742	2.19447	0.0423525	0.495152	0.302194	0.273309
480	521	SMRPDDKYHEKQAQVEATKLKQKVEALSPGDRQQIYEKGLEL	6	4884.53	16.35	10.1888	12.8301	16.718	25.0993	33.8933	9.99238	12.7259	16.975	24.2308	34.0739	6.35331	11.8764	15.4811	21.9041	29.8949	24.1193	0.573795	0.841378	0.247032	0.3588	0.665128	0.102195	0.166082	0.385047	0.0613094	0.326629	0.248289	0.842897	0.176516	0.281829	0.65679	0.18048
486	495	KYHEKQAQVE	2	1259.64	4.9	2.47684	3.49646	4.97231	7.6422	8.09131	2.60622	3.13549	4.75743	7.68057	8.62528	1.95757	3.44882	4.7873	6.96906	8.11462	4.35356	0.0855724	0.686098	0.241251	0.100374	0.173534	0.300663	0.121827	0.166561	0.190523	0.298466	0.452683	0.681424	0.404625	0.172178	0.171561	0.179527
495	521	EATKLKQKVEALSPGDRQQIYEKGLEL	3	3071.68	14.86	4.96316	7.56294	9.19231	15.0693	21.7472	5.33061	8.51995	10.0666	14.0876	20.6681	3.94313	8.06688	9.59845	12.355	16.9185	15.2763	0.550865	0.688079	0.61644	0.450316	0.0974131	0.0229727	0.591918	0.00628109	0.267854	0.165707	0.728456	0.0310666	0.0716052	0.104761	0.0281217	0.19684
496	518	ATKLKQKVEALSPGDRQQIYEKG	3	2587.42	11.02	7.29704	9.96194	10.9898	13.6724	17.5986	7.29497	9.1655	10.7108	13.4234	17.5269	5.69964	9.15675	10.4454	12.4604	15.2432	13.6194	0.188059	0.636589	0.198323	0.183166	0.667001	0.411177	0.187426	0.106688	0.126553	0.500869	0.046889	0.583847	0.0988085	0.0781131	0.220254	0.205808
496	518	ATKLKQKVEALSPGDRQQIYEKG	4	2587.42	11.13	5.7518	8.60481	10.212	13.3192	17.4897	5.63297	7.41702	9.5023	12.5795	17.3785	3.7263	7.95215	9.91415	11.5694	15.3368	13.237	0.353889	0.8031	0.0811595	0.197424	0.838838	0.27085	0.427942	0.0989551	0.889996	0.380698	0.655837	1.29674	0.626502	0.204353	0.415176	0.115518
496	521	ATKLKQKVEALSPGDRQQIYEKGLEL	3	2942.63	14.28	8.3883	11.0526	12.2218	15.3347	20.3656	8.61937	10.4878	11.9088	15.269	20.5307	6.73077	10.3991	11.7415	14.1999	17.9141	14.957	0.639226	1.061	0.419762	0.0942987	0.395973	0.0123128	0.247089	0.344814	0.109919	0.317034	0.0626383	0.746249	0.023833	0.0584537	0.221684	0.109165
496	521	ATKLKQKVEALSPGDRQQIYEKGLEL	4	2942.63	14.76	7.75512	10.5264	11.6513	14.9137	20.0375	7.75169	9.87964	11.6257	15.0684	20.2451	5.93602	9.82497	11.1195	13.6488	17.6787	15.1562	0.375779	1.16987	0.29295	0.0844415	0.400772	0.234049	0.154114	0.256455	0.0729995	0.339745	0.129396	0.913964	0.273739	0.154821	0.200887	0.0525529
497	518	TKLKQKVEALSPGDRQQIYEKG	3	2516.38	11.2	6.32728	8.85951	9.96975	12.4701	16.4072	6.54501	8.32366	9.96726	12.5428	16.5765	5.1781	8.47351	9.74176	11.7836	14.349	13.4668	0.36023	1.00002	0.486748	0.0291802	0.21572	0.00950076	0.0942952	0.260082	0.00891026	0.242878	0.20797	0.562424	0.0420313	0.0880758	0.217229	0.0464707
497	520	TKLKQKVEALSPGDRQQIYEKGLE	3	2758.51	12.49	4.6785	7.96294	9.8083	13.9153	18.4371	5.92485	8.21491	9.87925	13.3056	18.7604	4.28658	8.14803	10.0973	12.439	15.7668	13.6751	0.661676	0.275248	0.966155	0.845555	0.511548	0.76446	0.0250237	0.324526	0.206449	0.403983	0.409827	0.891883	0.655198	0.262716	0.291116	0.220192
497	521	TKLKQKVEALSPGDRQQIYEKGLEL	2	2871.59	14.26	3.28399	5.67101	7.87025	12.3024	18.7303	3.12394	5.79851	7.44729	11.564	18.4716	2.63021	6.37324	8.16048	11.3944	15.7555	14.6146	0.342995	0.0223686	0.112428	0.434029	0.501608	1.09381	1.34076	0.948761	0.0286044	0.708123	0.499444	0.78427	0.588846	0.0698538	0.26242	0.415943
497	521	TKLKQKVEALSPGDRQQIYEKGLEL	3	2871.6	14.94	7.27487	9.91578	11.1416	14.2763	19.4677	7.47652	9.34729	11.1772	14.0441	19.5918	5.62566	9.44126	10.9806	13.3847	17.0006	14.3413	0.860977	0.972303	0.631365	0.125917	0.337822	0.0358539	0.0335097	0.312857	0.0518623	0.00747828	0.0676779	0.699382	0.074622	0.133846	0.340146	0.210908
497	521	TKLKQKVEALSPGDRQQIYEKGLEL	4	2871.6	14.98	5.00363	7.64595	9.46883	13.0249	18.8251	4.14978	7.58261	9.30643	12.594	19.1016	3.66385	7.18834	8.71848	11.7878	15.8735	13.7886	0.656066	0.539966	0.313415	0.314638	0.350607	0.203919	0.380128	0.135921	0.566278	0.352607	0.28247	0.624081	0.864052	0.070207	0.630671	0.101631
500	518	KQKVEALSPGDRQQIYEKG	3	2174.16	9.89	6.00486	8.58262	9.46777	11.6777	14.2859	6.0384	7.82535	9.4509	11.9259	14.5803	4.79635	8.07107	9.20934	11.1106	13.0805	9.72718	0.680295	0.919893	0.398919	0.29419	0.0629422	0.0988377	0.168243	0.392212	0.176231	0.168167	0.0502197	0.588553	0.061427	0.0147351	0.00200678	0.045347
500	520	KQKVEALSPGDRQQIYEKGLE	3	2416.28	11.65	4.56838	8.54812	9.83276	12.5549	16.2755	5.93885	7.80825	9.85386	12.886	16.8509	4.31869	8.13853	9.54808	11.9125	14.8234	10.7622	0.606069	0.93014	0.420778	0.0591864	0.256142	0.523234	0.143142	0.568306	0.149122	0.288948	0.174584	0.431511	0.024076	0.100019	0.00890243	0.0134879
500	521	KQKVEALSPGDRQQIYEKGLEL	2	2529.37	14.26	5.44127	8.79373	10.0006	13.4437	17.7498	5.44272	7.41725	9.72829	13.1847	17.9772	3.92118	8.31795	9.75051	12.5199	16.0765	10.9347	0.462814	0.941299	0.601058	0.130221	0.57427	0.376886	0.00430071	0.318459	0.325013	0.611247	0.079219	0.86468	0.0489199	0.0120911	0.0464882	0.206681
500	521	KQKVEALSPGDRQQIYEKGLEL	3	2529.37	14.47	6.36334	9.15939	10.1911	13.0135	17.1735	6.50892	8.48072	10.2474	13.16	17.4108	5.04472	8.6033	9.9555	12.2873	15.5159	11.4609	0.654521	1.12724	0.456476	0.0818095	0.381152	0.0138109	0.023601	0.201113	0.0511598	0.274576	0.12786	0.585045	0.0186448	0.0985997	0.306165	0.0946069
500	521	KQKVEALSPGDRQQIYEKGLEL	4	2529.37	15.12	6.14192	8.86726	10.2559	13.2962	17.2688	6.29968	8.81466	10.3587	13.5801	17.7019	5.12163	8.59695	10.5028	12.6294	15.6862	10.586	1.60722	1.10881	0.969008	0.130432	0.379143	0.470198	0.181777	0.101521	0.428964	0.402224	0.339598	0.158648	0.428596	0.762796	0.129368	0.127968
507	521	SPGDRQQIYEKGLEL	2	1732.89	15.14	5.69421	7.22971	8.0532	8.26768	8.62249	5.74101	6.83161	8.07788	8.26867	8.56666	5.76419	7.62765	8.07106	8.28275	8.65811	13.6348	0.838547	0.744627	0.0215767	0.0209248	0.0199129	0.104095	0.257854	0.0539095	0.00941186	0.185632	0.236519	0.0107766	0.0123165	0.00654625	0.027592	0.0162799
511	521	RQQIYEKGLEL	2	1376.76	14.3	1.62449	2.47521	2.87983	5.24971	8.19673	1.53814	2.11225	3.13896	5.04599	8.25424	1.18087	2.01054	2.67644	4.50499	7.16602	5.4063	0.356364	0.378122	0.432569	0.0561858	0.0603257	0.108334	0.133817	0.167736	0.101561	0.178381	0.1331	0.0641825	0.122241	0.169579	0.121101	0.110693
520	536	ELRSQQSKPQDASCLPA	2	1857.9	8.52	1.53504	3.43692	5.7752	8.17886	9.41234	1.48579	3.12782	5.62043	7.93451	9.39581	1.52821	3.35902	5.64827	7.84185	9.26646	9.43138	0.0417499	0.0327324	0.00205591	0.177056	0.262341	0.0231592	0.0226411	0.103052	0.056824	0.0854468	0.0904774	0.17058	0.0206047	0.0722842	0.105497	0.0919824
521	550	LRSQQSKPQDASCLPALKVSDIEPTIPVTE	3	3250.71	18.09	10.7142	16.9903	19.0543	19.9491	20.4785	10.3925	15.8855	19.2862	20.7637	21.6475	10.2585	17.3865	19.9992	21.0774	21.6018	10.9548	0.85076	0.732331	0.0827373	0.0103101	0.099363	0.416706	0.203667	0.0241885	0.0322572	0.351696	0.130748	1.17729	0.059128	0.281633	0.398871	0.0895858
522	551	RSQQSKPQDASCLPALKVSDIEPTIPVTEL	3	3250.71	18.09	10.7142	16.9903	19.0543	19.9491	20.4785	10.3925	15.8855	19.2862	20.7637	21.6475	10.2585	17.3865	19.9992	21.0774	21.6018	10.9548	0.85076	0.732331	0.0827373	0.0103101	0.099363	0.416706	0.203667	0.0241885	0.0322572	0.351696	0.130748	1.17729	0.059128	0.281633	0.398871	0.0895858
534	550	LPALKVSDIEPTIPVTE	2	1822.02	16.42	5.16262	9.9184	11.9791	12.4324	12.8246	4.99024	8.97856	11.6625	12.6076	13.1087	5.03717	9.75712	12.2757	12.839	13.0718	8.19159	0.0650297	0.0274933	0.223453	0.185909	0.216283	0.0326039	0.032886	0.299606	0.11648	0.138482	0.0705489	0.549604	0.025238	0.0370665	0.194222	0.0700032
535	551	PALKVSDIEPTIPVTEL	2	1822.02	16.62	5.16262	9.9184	11.9791	12.4324	12.8246	4.99024	8.97856	11.6625	12.6076	13.1087	5.03717	9.75712	12.2757	12.839	13.0718	8.19159	0.0650297	0.0274933	0.223453	0.185909	0.216283	0.0326039	0.032886	0.299606	0.11648	0.138482	0.0705489	0.549604	0.025238	0.0370665	0.194222	0.0700032
535	552	PALKVSDIEPTIPVTELD	2	1937.05	16.55	5.4779	10.5114	12.7629	13.172	13.8067	5.14783	9.49151	12.3222	13.5154	14.1879	5.32156	10.2976	12.9769	13.6919	14.0461	8.5295	0.0750461	0.106639	0.1446	0.316979	0.205411	0.124454	0.00456236	0.384944	0.114253	0.229153	0.051397	0.615141	0.0574638	0.0642965	0.120984	0.0892297
538	551	KVSDIEPTIPVTEL	2	1540.85	15.34	2.89663	6.68461	9.20965	9.80392	10.2509	2.93745	6.14157	9.03236	10.0438	10.4456	3.09143	7.05277	9.76877	10.3765	10.4153	5.8643	0.173134	0.317087	0.0341443	0.0879729	0.189755	0.0303093	0.036668	0.241469	0.0793536	0.103966	0.0390717	0.467587	0.00696646	0.0349185	0.121694	0.088102
552	564	DVVLTAGDIPVQY	2	1389.73	15.4	3.43738	4.45787	5.01159	6.00748	7.1524	3.41225	4.03921	4.97146	6.02076	7.30113	3.41327	4.35909	5.00675	5.91375	7.04372	5.28649	0.062243	0.267938	0.166446	0.0220536	0.0470864	0.0485694	0.00865994	0.0826024	0.0376825	0.112103	0.0305065	0.414252	0.0607705	0.0537906	0.21769	0.0520942
552	571	DVVLTAGDIPVQYCAQPTNG	2	2061	14.31	3.87	5.54553	7.29431	8.9256	10.9117	3.8249	5.01731	7.03204	8.81505	10.9579	3.74715	5.39216	7.16078	8.64326	10.6631	9.04975	0.101194	0.224434	0.0528185	0.138251	0.412453	0.0826346	0.0715818	0.241916	0.12239	0.0485495	0.0274194	0.492268	0.0546721	0.0595942	0.155759	0.160654
553	564	VVLTAGDIPVQY	2	1274.7	14.7	3.56317	4.51412	5.10211	5.97448	6.86966	3.54713	4.14661	5.04908	5.99061	7.1004	3.52116	4.41142	5.14847	6.0002	6.91631	4.9703	0.175472	0.293764	0.112967	0.00913284	0.0183051	0.0301807	0.00765489	0.195821	0.0851486	0.0756038	0.0460348	0.366915	0.0270244	0.00428198	0.0805563	0.0239705
556	571	TAGDIPVQYCAQPTNG	2	1634.75	11.29	1.77711	3.12192	4.44602	5.98785	7.99099	1.60261	2.65357	4.1774	5.85318	7.96877	1.64837	2.89499	4.21488	5.52931	7.56109	6.51415	0.144506	0.13021	0.0655237	0.215862	0.286943	0.041888	0.0362313	0.225736	0.119819	0.0480081	0.0671523	0.355302	0.0410837	0.0869264	0.117257	0.373766
556	574	TAGDIPVQYCAQPTNGMVY	2	2027.92	14.94	1.38781	2.62387	3.85074	5.09196	7.21524	1.26466	2.28949	3.75615	5.10272	7.24018	1.17924	2.58432	3.74024	4.91496	6.83114	8.72271	0.151084	0.058194	0.0440786	0.075729	0.402856	0.18816	0.053232	0.139065	0.153843	0.120005	0.0689932	0.340506	0.159824	0.116066	0.0327057	0.0207194
565	574	CAQPTNGMVY	1	1083.46	10.73	0.38942	1.3925	1.94806	2.36353	3.55961	0.325672	1.17924	1.90822	2.30082	3.48111	0.336392	1.22805	1.83781	2.10429	3.21121	4.23748	0.0239285	0.0479911	0.0672786	0.102128	0.263259	0.000431704	0.00788257	0.09498	0.066067	0.0135249	0.0108078	0.120143	0.0161784	0.0151463	0.0358132	0.0436834
565	574	CAQPTNGMVY	2	1083.46	10.09	0.331034	1.4181	2.07059	2.4488	3.7204	0.312133	1.2067	1.97765	2.44168	3.65711	0.304137	1.25534	1.95058	2.20511	3.33234	4.06163	0.0245893	0.00675808	0.0823573	0.106707	0.235611	0.0160549	0.000273877	0.110572	0.0401541	0.0552391	0.0593407	0.0969363	0.0183595	0.0367459	0.0166791	0.134736
572	581	MVYFRAFSSL	2	1220.62	19.38	0.0992027	0.148936	0.220431	0.523476	1.49281	0.108334	0.192515	0.30103	0.492907	1.54716	0.108188	0.166999	0.237322	0.549495	1.40182	5.81616	0.044649	0.1101	0.149358	0.131137	0.0616286	0.0198793	0.00379521	0.0463383	0.0198105	0.0595004	0.0239499	0.0251143	0.0291209	0.00709324	0.0565759	0.0563919
573	581	VYFRAFSSL	2	1089.57	17.75	0.0471755	0.129071	0.125021	0.45812	1.50459	0.0842437	0.0636495	0.160227	0.368331	1.54815	0.0452367	0.0985532	0.0760663	0.351414	1.36623	4.7466	0.00466584	0.083792	0.000278823	0.0449651	0.0386348	0.0310032	0.0469448	0.0554116	0.0282439	0.0232812	0.0430787	0.0549398	0.0836053	0.000218988	0.0441915	0.0204893
575	581	FRAFSSL	2	827.44	15.31	0.0291832	0.067846	0.131036	0.435222	1.55113	0.0680439	0.0931894	0.18407	0.394264	1.59015	0.0580277	0.0634786	0.130338	0.398799	1.45401	3.20321	0.0374613	0.0724439	0.0652972	0.0896462	0.0219664	0.0172376	0.0197588	0.0119632	0.023237	0.0280289	0.00434676	0.0383942	0.0130424	0.0300182	0.0201693	0.0190744
575	595	FRAFSSLNTLPEELRPYVPLF	3	2496.33	22.51	3.10299	3.81464	4.23356	5.59645	8.18995	2.90419	3.6648	4.41432	5.55283	8.34723	3.35183	4.09412	4.37337	5.43369	8.68164	9.53591	0.381005	0.269844	0.19571	0.15393	0.401862	0.0733672	0.000190125	0.456795	0.417599	0.161416	0.107611	0.176235	0.384959	0.0327259	0.429264	0.0870392
576	581	RAFSSL	1	680.373	11.81	0.0150056	0.0292333	0.0924385	0.388893	1.45621	0.0201735	0.0481137	0.110319	0.311827	1.45892	0.0069203	0.0338253	0.0955016	0.328874	1.32885	2.80576	0.0148172	0.0251041	0.0422967	0.0523184	0.00424069	0.0119065	0.0106855	0.00595281	0.00470548	0.0408388	0.00446806	0.00353489	0.0182746	0.00833693	0.0368815	0.058073
576	581	RAFSSL	2	680.372	11.81	0.0367156	0.0339251	0.0710217	0.31963	1.38674	0.0352615	0.0781765	0.0947991	0.248875	1.41244	0.0459507	0.0420676	0.0613652	0.309428	1.27048	2.71932	0.00473214	0.0343008	0.0378607	0.0696874	0.0114476	0.0254365	0.00233058	0.0504122	0.00183786	0.023725	0.00528766	0.0231948	0.00877515	0.00659842	0.0384985	0.0141333
581	598	LNTLPEELRPYVPLFCSV	2	2090.1	22.3	1.09246	1.36845	1.6089	2.3391	4.21274	1.07836	1.29629	1.63836	2.32388	4.08252	1.19143	1.40632	1.70552	2.4594	3.99848	9.61599	0.165886	0.155039	0.0817467	0.00874624	0.317719	0.00598658	0.0673389	0.0877543	0.0434477	0.046424	0.0668109	0.152233	0.0782851	0.0647202	0.0493871	0.0999275
582	595	NTLPEELRPYVPLF	2	1687.91	20.6	1.24936	1.56799	1.85435	2.68211	4.61304	1.27634	1.50998	1.89619	2.74368	4.58312	1.3026	1.62312	1.91997	2.75483	4.45671	5.93874	0.154285	0.278738	0.151046	0.0979594	0.262517	0.0350537	0.0669396	0.106167	0.0106465	0.0192394	0.0397725	0.171853	0.00905304	0.00577834	0.10044	0.109256
582	595	NTLPEELRPYVPLF	3	1687.91	20.49	1.23763	1.6955	1.90413	2.73608	4.56515	1.38192	1.55082	2.01777	2.83856	4.59551	1.33492	1.77804	1.96318	2.91213	4.47181	5.60783	0.241166	0.139729	0.177788	0.0564531	0.257821	0.0156883	0.0032019	0.0948604	0.0247135	0.0797319	0.0544903	0.125123	0.0180327	0.109932	0.0466588	0.0140272
582	596	NTLPEELRPYVPLFC	2	1790.92	21.24	1.2733	1.57711	1.85054	2.67768	4.67202	1.25333	1.44536	1.84622	2.71032	4.58615	1.30336	1.61093	1.91808	2.74371	4.50883	6.62965	0.173734	0.160436	0.1239	0.0732117	0.291922	0.0150079	0.064934	0.13462	0.0518133	0.0155971	0.0211372	0.134155	0.00188535	0.00404387	0.00308076	0.158143
582	596	NTLPEELRPYVPLFC	3	1790.92	21.04	1.40829	1.67092	1.82657	2.80666	4.82	1.26863	1.5453	1.84814	2.74384	4.67247	1.28898	1.71322	1.93283	2.88522	4.63113	6.40226	0.255075	0.228316	0.10814	0.208305	0.241247	0.0573323	0.161792	0.224409	0.0377235	0.0149157	0.0821673	0.0466523	0.021158	0.0103792	0.113805	0.229166
582	597	NTLPEELRPYVPLFCS	2	1877.95	20.53	0.467744	0.911388	1.02208	1.47725	2.82711	0.823335	0.893423	1.42894	1.69497	2.72449	0.657433	0.912037	1.10719	1.60721	2.60964	10.4523	0.132319	0.15844	0.0437005	0.118125	0.015787	0.0561637	0.313621	0.0821996	0.125445	0.0261939	0.0535708	0.0494261	0.192905	0.196545	0.152909	1.20293
582	598	NTLPEELRPYVPLFCSV	2	1977.02	21.84	1.36419	1.57275	1.78083	2.5145	4.45929	1.28874	1.55148	1.74476	2.50068	4.37023	1.33881	1.61665	1.86016	2.54322	4.29647	8.41388	0.386911	0.24756	0.187773	0.0940479	0.279363	9.83619e-05	0.125049	0.103701	0.0221953	0.0582472	0.0383924	0.125234	0.0618237	0.00141356	0.0220388	0.0969605
582	598	NTLPEELRPYVPLFCSV	3	1977.01	21.75	1.29472	1.66985	1.94335	2.60838	4.49414	1.383	1.47193	1.95372	2.60028	4.48716	1.32332	1.63457	1.87418	2.63033	4.43044	8.58807	0.16128	0.20126	0.302545	0.0803208	0.287446	0.0786739	0.0592313	0.0322479	0.0218487	0.129547	0.00995209	0.0389814	0.0596639	0.0293877	0.0912427	0.364374
582	599	NTLPEELRPYVPLFCSVL	2	2090.1	23.82	1.09246	1.36845	1.6089	2.3391	4.21274	1.07836	1.29629	1.63836	2.32388	4.08252	1.19143	1.40632	1.70552	2.4594	3.99848	9.61599	0.165886	0.155039	0.0817467	0.00874624	0.317719	0.00598658	0.0673389	0.0877543	0.0434477	0.046424	0.0668109	0.152233	0.0782851	0.0647202	0.0493871	0.0999275
585	595	PEELRPYVPLF	2	1359.73	19.12	0.158134	0.253602	0.1744	0.557098	2.27419	0.15017	0.0851581	0.324679	0.460692	2.05399	0.189332	0.178367	0.152244	0.403675	1.89665	3.97465	0.0320934	0.0421295	0.0312482	0.117383	0.285287	0.0321899	0.00998256	0.0887058	0.0396107	0.0273786	0.0428911	0.214974	0.0543267	0.0685988	0.0548994	0.156031
588	596	LRPYVPLFC	2	1107.6	18.94	-0.0367558	-0.0237298	0.0234008	0.0765696	0.46255	-0.101472	-0.0243798	-0.00145093	0.0231927	0.354417	-0.037957	-0.0326605	-0.0411052	0.00922999	0.303563	3.66318	0.0431023	0.0393957	0.0123248	0.0505206	0.121948	0.0720586	0.00994244	0.0130551	0.000453223	0.109321	0.0084442	0.0235417	0.0183045	0.00128827	0.0544858	0.00995881
588	598	LRPYVPLFCSV	2	1293.7	19.8	0.036518	-0.0174233	0.0497613	0.134336	0.557843	0.140955	-0.0782623	0.0985408	0.117493	0.481439	0.0123959	0.0182715	0.044039	0.115017	0.420038	5.34338	0.0715913	0.0252795	0.0132056	0.0681226	0.155405	0.059355	0.16488	0.0550875	0.00931561	0.0123498	0.0628188	0.0764976	0.0106593	0.0722258	0.048292	0.267639
597	607	SVLTKLGCGLL	2	1103.65	19.11	0.997135	1.32285	2.43589	3.1683	4.41319	0.825129	1.18875	2.228	3.22304	4.37273	0.960785	1.31657	2.50861	3.0049	3.61876	6.63615	0.104199	0.0654628	0.116772	0.0650597	0.104958	0.130854	0.0553966	0.0249887	0.0442018	0.0372102	0.0188986	0.0215593	0.0220371	0.001862	0.0588606	0.0637383
597	608	SVLTKLGCGLLD	2	1218.68	18.35	1.20092	1.60696	2.87127	3.86575	5.28895	1.20675	1.51586	2.67898	3.81321	5.32886	1.1973	1.62765	2.87004	3.65885	4.50102	6.31312	0.0455398	0.0191318	0.129542	0.0689161	0.25887	0.0684327	0.015066	0.0276469	0.0758093	0.036375	0.00183087	0.0913081	0.0418657	0.0167852	0.127307	0.0944509
599	606	LTKLGCGL	1	804.466	13.3	1.0479	1.23915	1.73334	2.21206	2.86878	0.938348	1.20845	1.63637	2.19995	2.83522	0.974468	1.2574	1.65245	2.17965	2.28653	3.5717	0.115704	0.122728	0.153967	0.0143655	0.13721	0.00189732	0.0161194	0.0193797	0.141868	0.0241053	0.0507782	0.0642218	0.0299867	0.00775059	0.0748911	0.260452
599	606	LTKLGCGL	2	804.466	14.64	1.01054	1.32095	1.7881	2.22281	2.86708	1.01821	1.20124	1.64893	2.28427	2.84993	1.02316	1.25697	1.65266	2.13434	2.32716	3.35897	0.0365958	0.0185901	0.11644	0.0504084	0.1244	0.0363538	0.00712369	0.0180946	0.0463627	0.0616661	0.0323085	0.089231	0.00592722	0.00252655	0.0137653	0.137959
599	607	LTKLGCGLL	2	917.551	17.63	1.38278	1.63177	2.18669	2.80316	4.25043	1.30485	1.49709	2.01501	2.81999	4.25269	1.33946	1.5907	2.06398	2.64003	3.31232	3.72936	0.0493722	0.00905831	0.119909	0.0337772	0.0806515	0.0351378	0.0381618	0.0501146	0.106493	0.0913879	0.0270395	0.0845381	0.0593084	0.0259076	0.0145743	0.213978
599	608	LTKLGCGLLD	1	1032.58	15.03	1.49725	1.92388	2.29247	3.01986	4.63007	1.33395	1.74818	1.98922	2.95459	4.43628	1.54814	1.76965	2.21567	2.80521	3.84755	3.87181	0.00358509	0.0951184	0.0616742	0.125435	0.149922	0.025534	0.128672	0.0333769	0.202313	0.0669788	0.0648497	0.100421	0.0128624	0.0771486	0.0415044	0.164332
599	608	LTKLGCGLLD	2	1032.58	15.11	1.60158	1.92705	2.4514	3.29668	5.06619	1.5251	1.80262	2.32778	3.32523	5.06129	1.54145	1.8849	2.27861	3.01744	4.12655	3.41699	0.0317876	0.0569474	0.0684066	0.124678	0.182916	0.0249283	0.0394407	0.0735368	0.0594041	0.0154692	0.00956357	0.120156	0.0069673	0.0260076	0.112562	0.105129
599	609	LTKLGCGLLDY	2	1195.64	17.76	1.48922	1.94806	2.64809	4.08878	5.9129	1.46103	1.70056	2.43385	4.07585	6.19328	1.54337	1.88939	2.29303	3.61136	5.27407	3.95012	0.0504445	0.067313	0.120444	0.121309	0.199649	0.00200955	0.125526	0.0300332	0.0888393	0.183594	0.0364381	0.0102528	0.0232858	0.0726569	0.148633	0.00663138
599	618	LTKLGCGLLDYREQAQQIEL	3	2291.21	18.15	1.69883	2.03791	3.71314	6.41501	10.5363	1.35065	2.12187	3.57489	6.14146	10.6955	1.44316	1.82673	3.03974	5.2104	7.81046	10.6774	0.223818	0.0950341	0.0969742	0.331519	0.323638	0.245977	0.266573	0.20537	0.254132	0.0332665	0.105112	0.114225	0.450627	0.26916	0.0236814	0.0786568
600	606	TKLGCGL	2	691.38	11.44	1.01817	1.21231	1.65822	2.13027	2.65887	0.899363	1.18325	1.60664	2.15153	2.64862	0.979247	1.20107	1.58549	2.09927	2.19662	2.9578	0.0493278	0.0265376	0.10305	0.0238145	0.093436	0.0127569	0.0140625	0.0738057	0.0525655	0.0739787	0.0128141	0.0222565	0.00467945	0.026083	0.0538229	0.0946436
600	607	TKLGCGLL	1	804.466	16.67	1.23788	1.49025	1.9381	2.57678	3.88337	1.22846	1.39217	2.08216	2.5555	3.80449	1.22559	1.40741	1.96564	2.40173	2.97253	3.33205	0.0198554	0.0652974	0.0220133	0.194123	0.209191	0.103251	0.0286437	0.0417732	0.0204555	0.0599037	0.0498527	0.0146072	0.0585605	0.128127	0.0444877	0.0156333
607	615	LDYREQAQQ	2	1150.55	7.86	0.0923205	0.300291	1.1854	2.70451	4.73039	0.128998	0.30988	1.09728	2.51116	4.68713	0.0607301	0.138509	0.475674	1.69138	3.02132	5.15342	0.0150051	0.00817994	0.0106385	0.101012	0.170326	0.0382216	0.0557622	0.0427745	0.00599081	0.0944761	0.0306245	0.0121385	0.00593754	0.00938168	0.0437137	0.31618
607	617	LDYREQAQQIE	2	1392.67	10.25	-0.194702	0.0851832	0.951155	2.57845	5.34464	-0.121673	0.0282725	0.88187	2.41933	5.1201	-0.123883	-0.102302	0.311617	1.4229	3.11956	6.24057	0.0738026	0.0312023	0.0488633	0.16631	0.336686	0.0139768	0.00994122	0.0178376	0.0020923	0.0985178	0.0335789	0.0154566	0.0341379	0.0836358	0.0391629	0.104303
607	618	LDYREQAQQIEL	2	1505.76	14.09	-0.0748217	0.212264	1.35541	2.90615	5.49966	-0.146341	0.176465	1.10606	2.65032	5.34666	-0.115818	0.115482	0.465331	1.79818	3.24271	6.12815	0.107117	0.162885	0.112303	0.107695	0.218734	0.0198923	0.0464996	0.0544819	0.0308567	0.23982	0.0892661	0.106074	0.0873527	0.0929548	0.144127	0.0684221
608	615	DYREQAQQ	2	1037.46	4.63	0.0849758	0.241914	0.86447	1.94056	4.17603	0.0656502	0.218365	0.854675	1.84113	4.12232	0.048284	0.103066	0.335333	1.09123	2.25661	3.987	0.0366602	0.0624173	0.0729474	0.00726553	0.0961692	0.0101247	0.0302429	0.0431682	0.0139222	0.130729	0.041551	0.0215565	0.0051355	0.035917	0.00682554	0.0712362
608	617	DYREQAQQIE	2	1279.59	8.04	-0.153593	-0.129307	0.231	0.863617	2.1322	-0.228477	-0.118293	0.236073	0.743873	2.16219	-0.231762	-0.195927	-0.0512105	0.444481	0.967298	9.38348	0.0728128	0.0651906	0.0490655	0.111716	0.0859584	0.0194988	0.00669014	0.0611733	0.000908519	0.141071	0.0242328	0.0249009	0.0543515	0.132021	0.0132409	1.74966
609	615	YREQAQQ	2	922.441	4.52	0.146625	0.237435	0.311807	0.850235	2.9653	0.12522	0.157827	0.339995	0.884107	2.99816	0.120241	0.140892	0.197038	0.290058	1.05987	3.4671	0.0824038	0.108355	0.106304	0.0720144	0.041486	0.0209697	0.012666	0.0705907	0.00545786	0.127724	0.0152659	0.0637398	0.0525791	0.0392382	0.0269754	0.0880555
609	617	YREQAQQIE	2	1164.57	8.19	0.223463	0.331416	0.492053	1.1464	3.50941	0.237678	0.318311	0.539668	1.09394	3.46345	0.246367	0.296585	0.335837	0.530981	1.35446	4.7573	0.0860587	0.142427	0.112632	0.104683	0.0989667	0.0467612	0.0351053	0.0121496	0.0112368	0.11707	0.0185044	0.0394331	0.0236691	0.0656075	0.0229993	0.0965475
609	618	YREQAQQIEL	2	1277.65	13.74	0.153203	0.250337	0.400087	1.00141	3.37778	0.161311	0.210992	0.390714	0.877454	3.39892	0.143851	0.229388	0.204742	0.355791	1.14823	4.83288	0.0472752	0.0678471	0.0379121	0.0243981	0.0778515	0.0571631	0.0779342	0.0216619	0.0160347	0.0256432	0.0234992	0.119159	0.0141459	0.0325591	0.0128261	0.0912373
616	636	IELKTGGMSASPHVLPDDSHM	3	2222.06	13.01	2.45475	5.74021	6.67521	7.36321	8.39719	2.86384	5.23972	6.95729	8.16451	9.13182	2.75258	5.6804	7.03074	7.79426	7.9227	6.19649	0.472699	1.26873	0.408297	0.460094	0.379288	0.187983	0.241386	0.0967862	0.0541344	0.447079	0.0824562	0.418442	0.00219781	0.135738	0.215722	0.041307
616	638	IELKTGGMSASPHVLPDDSHMDT	2	2438.13	12.59	2.58157	5.90105	6.89394	7.6066	9.15657	2.69009	5.34194	7.21083	8.30938	9.79499	2.62072	5.99706	7.23739	7.92048	8.49716	6.47682	0.382237	0.855472	0.283118	0.28602	0.338549	0.0746895	0.0517279	0.275612	0.0229642	0.29822	0.0543813	0.631579	0.0498437	0.128812	0.150448	0.0794888
616	638	IELKTGGMSASPHVLPDDSHMDT	3	2438.14	13.72	2.45315	5.66424	6.66179	7.3215	8.88684	2.52165	5.16962	6.90594	7.95319	9.48794	2.45443	5.75626	6.88494	7.61868	8.19922	6.70109	0.287684	0.763004	0.283561	0.288024	0.319768	0.0959997	0.0918738	0.189406	0.0637194	0.316719	0.0522923	0.702961	0.0395485	0.0711537	0.189666	0.0381282
616	644	IELKTGGMSASPHVLPDDSHMDTYEQGVL	3	3127.48	15.65	-0.208602	3.06237	4.25768	6.12733	7.83366	-0.0602749	2.21967	4.59766	6.79252	8.62871	0.0599298	3.01371	4.5082	7.08773	7.67827	8.42529	0.047022	0.512761	0.0939424	0.173887	0.375939	0.253092	0.0181645	0.724253	0.581826	0.216481	0.499192	0.828019	0.286259	1.29664	0.30441	0.0859025
618	636	LKTGGMSASPHVLPDDSHM	2	1979.93	11.69	2.15699	5.19808	6.58978	6.68147	7.5681	2.27357	4.99062	6.66299	7.58702	7.75638	2.01418	5.24786	6.80232	7.24386	6.95057	5.88725	0.738889	0.472339	0.0165075	0.0422884	0.0445767	0.364411	0.139515	0.165819	0.165919	0.397757	0.230312	0.845377	0.0394329	0.446602	0.287229	0.311637
619	634	KTGGMSASPHVLPDDS	2	1598.75	9.7	1.55973	4.2964	5.36567	5.98498	6.65255	1.72738	4.14503	5.95162	6.528	7.25165	1.30969	4.42657	5.90329	6.31753	6.94399	4.77715	0.135233	0.328204	0.09147	0.0659601	0.279911	0.343267	0.356489	0.280768	0.215774	0.454222	0.0141545	0.176953	0.14509	0.178499	0.132421	0.0524957
619	636	KTGGMSASPHVLPDDSHM	2	1866.85	12.26	2.67211	6.09353	7.17688	7.74394	8.37647	2.88173	5.53885	7.39267	8.56045	9.02193	2.8711	6.2353	7.56605	8.1973	8.5069	4.83008	0.17208	0.742448	0.412254	0.113572	0.185696	0.056507	0.0439461	0.426349	0.183088	0.524199	0.0741695	0.798609	0.101394	0.0894161	0.0877995	0.126889
619	638	KTGGMSASPHVLPDDSHMDT	2	2082.92	11.31	3.00616	6.75247	7.78025	8.35692	9.33006	3.09492	6.04359	8.05394	9.18862	9.96186	3.13768	6.77492	8.1365	8.93087	9.36459	5.01475	0.364578	0.936136	0.267525	0.293417	0.374001	0.0798221	0.00385231	0.508432	0.120491	0.387509	0.0140409	0.934965	0.0620286	0.128084	0.264022	0.000122588
619	638	KTGGMSASPHVLPDDSHMDT	3	2082.92	10.64	2.95572	6.73711	7.84124	8.44689	9.41492	3.06241	6.04548	8.13215	9.2778	10.0345	3.03587	6.79317	8.1588	8.98341	9.42625	4.93838	0.325484	0.933175	0.26164	0.325506	0.386116	0.113689	0.0249009	0.523224	0.142528	0.463412	0.0680222	0.871787	0.0921469	0.0246501	0.225494	0.0313926
619	644	KTGGMSASPHVLPDDSHMDTYEQGVL	2	2772.26	14.54	0.529602	3.46651	4.53998	7.11342	8.31265	1.03864	3.10753	5.3531	7.06321	8.72544	0.532216	3.39498	5.05471	6.98301	7.74353	7.21827	0.61043	0.479257	0.523471	0.08123	0.50247	0.184831	0.747927	0.241861	0.019833	0.191628	0.0649785	0.406348	0.0559381	0.630473	0.661168	0.578463
619	644	KTGGMSASPHVLPDDSHMDTYEQGVL	3	2772.26	14.57	1.98517	5.0049	6.27627	7.95737	9.41638	2.30429	4.58721	6.44144	8.4461	10.0304	2.22073	5.12294	6.66459	8.56251	9.54948	7.41265	0.437026	0.969416	0.555078	0.407716	0.47689	0.0310952	0.082982	0.157965	0.0865053	0.347169	0.102174	0.695392	0.148634	0.0119705	0.176387	0.00259982
635	655	HMDTYEQGVLFSSLCLDRNLP	3	2438.14	12.86	2.51052	5.54019	6.48285	7.11322	8.57917	2.49795	4.99205	6.68457	7.72715	9.14576	2.27885	5.43054	6.5501	7.28813	7.87132	6.7958	0.246997	0.780326	0.268995	0.236999	0.254762	0.107318	0.00025709	0.268561	0.0690649	0.329554	0.385361	0.991951	0.201945	0.115834	0.0802537	0.0113192
637	644	DTYEQGVL	1	924.432	12.93	0.0807508	0.14983	0.392146	1.0494	1.53154	0.104665	0.123646	0.351684	0.965778	1.55922	0.0701254	0.132657	0.383912	1.06001	1.4253	2.88869	0.0488076	0.147911	0.124366	0.0827165	0.0386385	0.125956	0.0115078	0.0371922	0.00628874	0.0117856	0.0156265	4.96798e-05	0.0330205	0.0223132	0.103952	0.0705583
639	645	YEQGVLF	1	855.425	15.52	-0.077046	0.0735088	0.0922028	0.369355	0.54818	0.0113311	0.13674	0.184381	0.394779	0.530461	0.0235382	0.0883551	0.0766631	0.452418	0.514955	3.06855	0.344614	0.337966	0.213755	0.111765	0.141935	0.0218627	0.0968743	0.201648	0.0297161	0.227883	0.147716	0.293448	0.170332	0.156343	0.207364	0.749309
649	657	CLDRNLPDM	2	1076.49	13.06	0.356404	0.871163	0.855372	0.889744	1.46587	0.354647	0.780587	0.932153	1.08321	1.50682	0.426812	0.904281	0.920452	1.04589	1.41297	3.26482	0.0445646	0.181529	0.0960561	0.103227	0.0407398	0.0179732	0.0349823	0.0584594	0.00481218	0.0603079	0.0122296	0.14926	0.0250308	0.0345729	0.00333121	0.377119
649	660	CLDRNLPDMMQL	2	1448.67	17.89	0.305412	0.834148	0.825828	0.832033	1.60687	0.262944	0.721305	0.863002	1.02234	1.66372	0.314975	0.810321	0.84303	0.964333	1.51528	3.92702	0.0725684	0.117949	0.028487	0.0665174	0.0964911	0.0825956	0.0175051	0.0743943	0.00395878	0.0646685	0.00545851	0.176551	0.0281124	0.0495679	0.126275	0.0490281
651	657	DRNLPDM	1	860.395	11.77	0.120712	0.199905	0.441447	0.504313	1.12908	0.0980515	0.240892	0.425955	0.6272	1.03024	0.0868261	0.206582	0.429549	0.546241	0.977189	1.57021	0.0171584	0.0250226	0.0486465	0.0423135	0.156957	2.49609e-05	0.143351	0.0850713	0.0961785	0.0469515	0.0088857	0.0169838	0.0567331	0.031143	0.0362403	0.0333714
651	657	DRNLPDM	2	860.392	10.79	0.126042	0.230501	0.433167	0.557544	1.04981	0.133274	0.189372	0.421184	0.613797	1.04025	0.113238	0.177566	0.421487	0.556338	0.948671	1.61752	0.0410997	0.0685768	0.00744254	0.00655936	0.112191	0.00514676	0.0159931	0.0592873	0.0209639	0.0446832	0.00255605	0.0673587	0.0107318	0.00823349	0.0184322	0.0345789
651	660	DRNLPDMMQL	2	1232.58	17.28	0.0686621	0.0237972	0.12246	0.242599	0.723233	-0.0573452	0.0138246	0.167628	0.221031	0.559443	-0.0187539	0.0519758	0.186766	0.217874	0.624645	3.58718	0.0906918	0.0104135	0.0655434	0.00193447	0.187314	0.0114572	0.0477824	0.0226599	0.0573632	0.15219	0.0768742	0.102633	0.0710297	0.0388724	0.000101104	0.133628
661	670	WSEIFNNPCF	1	1256.54	19.82	0.460092	1.84188	2.74074	3.04592	3.16967	0.359869	1.67256	2.61552	2.97505	3.19733	0.365755	1.7561	2.70228	2.89532	3.15383	3.32733	0.0880428	0.107621	0.058328	0.060603	0.250967	0.0129541	0.115312	0.0706124	0.102278	0.0286553	0.0144839	0.115019	0.0534389	0.0395022	0.0441734	0.00312261
661	670	WSEIFNNPCF	2	1256.54	20.15	0.300063	1.79601	2.72069	2.96835	3.22246	0.211269	1.61027	2.6074	2.95329	3.25995	0.224243	1.66819	2.66451	2.88007	3.19416	3.17861	0.0503969	0.0661897	0.0640837	0.12735	0.17688	0.000341829	0.0062337	0.0886357	0.049194	0.0307531	0.0406319	0.150697	0.0182915	0.0486675	0.0101195	0.0459875
670	697	FEEEEHFKVLVKMTAQELANGIPDSGHL	3	3168.59	12.03	0.776346	1.18204	2.03877	4.41302	7.15282	0.687579	1.10745	2.20091	4.19289	7.21616	0.542108	0.781299	1.73029	3.54759	6.4239	9.76711	0.277252	0.224729	0.258293	0.0955488	0.102573	0.0357954	0.184088	0.13979	0.692921	0.114904	0.38571	0.0720184	0.151507	0.113638	0.231887	0.18163
671	679	EEEEHFKVL	2	1159.57	14.43	0.405265	1.05053	0.898845	1.30587	3.27002	0.365825	0.828998	0.991501	1.4907	3.42352	0.361859	1.0107	0.915195	1.12438	2.8816	2.58175	0.036063	0.266933	0.0678761	0.105919	0.0567185	0.00285418	0.0244884	0.130952	0.0371086	0.1519	0.0449797	0.274252	0.0894374	0.02616	0.0132299	0.043341
671	697	EEEEHFKVLVKMTAQELANGIPDSGHL	2	3021.5	19.53	0.405362	0.823582	1.82617	5.58822	12.0545	0.621165	1.44348	2.22205	4.6232	11.7143	0.237618	0.770908	0.798755	2.36158	7.27125	15.2204	0.0771947	0.27323	0.369116	0.167928	0.490729	0.0742189	0.806599	0.169811	0.178024	0.00184309	0.0603049	0.182846	0.174017	0.143272	0.0241534	0.00340789
671	697	EEEEHFKVLVKMTAQELANGIPDSGHL	3	3021.5	19.48	0.548893	1.1929	2.31086	6.13369	12.6244	0.517837	1.00352	2.11373	5.48637	12.349	0.400987	0.785559	1.229	2.68829	7.53457	14.698	0.0387591	0.221627	0.158042	0.0517493	0.563031	0.0378605	0.100443	0.099652	0.173454	0.114799	0.0248223	0.19155	0.00910035	0.0326226	0.103389	0.246162
672	679	EEEHFKVL	2	1030.52	14.27	-0.00814142	0.267532	0.131303	0.51024	2.19487	0.0522846	0.122243	0.16963	0.53265	2.31029	0.0445787	0.217641	0.165541	0.330067	1.75506	2.32491	0.061155	0.0538799	0.0221719	0.078931	0.0492222	0.044192	0.00610012	0.113766	0.0169397	0.117368	0.0520253	0.0547622	0.0188666	0.0457416	0.00355492	0.00616946
672	697	EEEHFKVLVKMTAQELANGIPDSGHL	3	2892.46	19.62	0.649835	1.26881	2.47947	7.02778	14.5338	0.681036	1.12101	2.39292	6.27595	14.3929	0.48234	0.883575	1.36061	3.03554	8.65392	11.768	0.11541	0.241082	0.240681	0.22438	0.44516	0.131375	0.105575	0.0961928	0.0399993	0.175736	0.0648009	0.0865956	0.0820802	0.0832122	0.145827	0.193577
673	679	EEHFKVL	2	901.477	12.57	0.197237	0.246989	0.215177	0.444495	1.78351	0.227179	0.226191	0.246727	0.440448	1.84677	0.219279	0.18247	0.278295	0.329247	1.50111	2.28274	0.0067159	0.0549166	0.145545	0.018086	0.10965	0.0767186	0.0236783	0.0362378	0.029735	0.0611059	0.0992673	0.122639	0.025952	0.0155118	0.0563182	0.0518816
675	679	HFKVL	2	643.391	12.48	-0.0261563	-0.092933	-0.0379457	-0.029568	0.445396	-0.0234294	-0.0521269	0.0279438	-0.0213887	0.37786	-0.00396725	-0.0490134	-0.0303532	-0.0265967	0.247186	1.72066	0.0135827	0.079611	0.114624	0.0663501	0.077911	0.0595067	0.04107	0.0131754	0.014061	0.0510825	0.00580783	0.0278603	0.00250817	0.0149506	0.0178945	0.00507702
677	682	KVLVKM	2	717.468	10.17	-0.00994464	0.0664576	0.021695	0.041743	0.355879	0.004779	0.0338058	-0.000616421	0.0422566	0.371519	-0.0667319	-0.0391213	0.0113795	0.0184587	-0.0348755	2.90453	0.080279	0.0708144	0.0337624	0.0577064	0.00381857	0.0679312	0.0214377	0.011709	0.0278192	0.126854	0.104847	0.00238488	0.0358336	0.0163954	0.036701	0.0601032
677	686	KVLVKMTAQE	2	1146.65	9.25	0.110362	0.159146	0.279458	0.794537	2.63031	0.096514	0.165861	0.323384	0.743879	2.48698	0.112116	0.182061	0.231666	0.351221	0.858825	5.87322	0.0289859	0.0652258	0.146919	0.14113	0.238844	0.021484	0.0209526	0.0374983	0.0077953	0.0542511	0.0188986	0.0351614	0.0515277	0.08906	0.0468156	0.119031
677	697	KVLVKMTAQELANGIPDSGHL	2	2221.2	15.34	0.522849	1.0684	2.24081	5.53195	10.7169	0.554011	1.09289	2.25428	5.28214	10.7161	0.463314	0.808057	1.30866	2.76594	6.90671	12.2298	0.138385	0.297794	0.304426	0.610527	0.205954	0.0165752	0.00912741	0.05162	0.0288584	0.121593	0.0844453	0.14429	0.0339052	0.157971	0.0689202	0.00388157
677	697	KVLVKMTAQELANGIPDSGHL	3	2221.21	16.64	0.61145	1.20265	2.31695	5.77294	10.7554	0.679046	1.20144	2.34781	5.43516	10.686	0.5547	0.922742	1.45516	2.85745	6.87848	12.2672	0.12846	0.278805	0.370313	0.309195	0.352333	0.0118152	0.0181062	0.0295793	0.0638908	0.177922	0.044127	0.0830458	0.112533	0.066728	0.196045	0.00483213
679	696	LVKMTAQELANGIPDSGH	2	1880.95	14.26	0.72823	1.44697	2.57932	6.23266	10.9865	0.865745	1.41632	2.57327	5.74345	11.0994	0.660757	1.12688	1.69125	3.21029	7.34287	9.55433	0.215851	0.479726	0.429033	0.203873	0.321514	0.0570731	0.0512893	0.0734339	0.1107	0.130365	0.0394325	0.125342	0.0113902	0.0517415	0.104678	0.0181267
680	684	VKMTA	1	549.309	7.31	-0.065016	-0.072695	-0.00250379	0.204283	1.24813	-0.0733585	-0.05335	-0.015711	0.117457	1.12516	-0.0931495	-0.0512877	-0.0404721	-0.01184	0.37551	2.20273	0.0225141	0.0260012	0.0759468	0.0268725	0.0827822	0.0162727	0.0115183	0.0326541	0.0190516	0.0177104	0.0244524	0.0126176	0.0207403	0.00529758	0.0120873	0.0435851
680	684	VKMTA	2	549.306	6.08	-0.00980627	-0.00996662	-0.00589285	0.129245	1.24165	-0.0271405	-0.00827885	0.0183972	0.169336	1.12192	-0.0769393	-0.0586082	-0.0351625	-0.00137505	0.381936	2.03253	0.0216812	0.024287	0.094518	0.0942696	0.128137	0.0199901	0.0319674	0.0348686	0.022162	0.00994636	0.00300731	0.0126311	0.0407807	0.0334254	0.0164495	0.0546668
680	686	VKMTAQE	1	806.412	6.68	0.0844976	0.111902	0.253857	0.784255	2.64481	0.0676917	0.134649	0.297307	0.701341	2.52782	0.0688725	0.120043	0.189811	0.308611	0.878867	3.43598	0.0375716	0.0992417	0.174299	0.151622	0.170165	0.00411569	0.0296454	0.0509071	0.0105653	0.0506444	0.0289408	0.0316569	0.0259024	0.000510638	0.00244022	0.0561823
680	686	VKMTAQE	2	806.411	6.63	0.0479664	0.110731	0.236883	0.726887	2.60966	0.0385992	0.113456	0.255345	0.677656	2.44584	0.0558671	0.105848	0.174313	0.271981	0.817195	3.39769	0.0646248	0.111512	0.147444	0.119747	0.178561	0.00807011	0.00201384	0.0337396	0.0196182	0.0299267	0.0155606	0.0155696	0.0351725	0.0652392	0.0322143	0.0584805
680	697	VKMTAQELANGIPDSGHL	2	1880.96	14.25	0.72823	1.44697	2.57932	6.23266	10.9865	0.865745	1.41632	2.57327	5.74345	11.0994	0.660757	1.12688	1.69125	3.21029	7.34287	9.55433	0.215851	0.479726	0.429033	0.203873	0.321514	0.0570731	0.0512893	0.0734339	0.1107	0.130365	0.0394325	0.125342	0.0113902	0.0517415	0.104678	0.0181267
680	697	VKMTAQELANGIPDSGHL	3	1880.96	14.85	0.657943	1.33512	2.54044	6.21898	11.1772	0.744332	1.30983	2.52576	5.64129	11.2064	0.596165	1.02285	1.6038	3.132	7.31725	9.58711	0.170609	0.412069	0.418294	0.188872	0.314943	0.0906428	0.0371482	0.0992255	0.0822787	0.100479	0.114971	0.1911	0.0105117	0.0903351	0.0688185	0.0814347
680	713	VKMTAQELANGIPDSGHLYASIRAGRTLTPAGDL	3	3523.84	17.02	3.59002	2.68881	4.25332	9.11484	15.7451	2.88971	2.79644	4.19599	8.87748	16.2728	3.16882	2.19925	5.0922	6.35526	11.666	19.51	0.803338	1.67603	1.86101	1.0965	0.151023	0.904385	0.531767	0.540395	0.300847	0.749066	0.479012	0.287424	0.912959	0.68703	0.11633	0.129789
683	697	TAQELANGIPDSGHL	2	1522.75	13.45	0.660071	1.49952	2.74039	5.78984	9.12205	0.576163	1.3315	2.48576	5.4286	9.04462	0.29894	0.881091	1.47177	2.99091	6.35635	7.14232	0.0614886	0.40545	0.170253	0.06972	0.283826	0.403476	0.38766	0.289446	0.125627	0.110263	0.124018	0.666504	0.0256169	0.10871	0.0997345	0.25331
685	697	QELANGIPDSGHL	2	1350.66	12.35	0.816092	1.70537	2.78889	6.37783	9.13834	0.92757	1.49379	2.70475	6.05858	9.74283	0.6747	1.20954	1.95378	3.67984	7.9054	4.74731	0.191989	0.553379	0.418042	0.0131277	0.401611	0.0634212	0.0350231	0.0505371	0.00765069	0.147588	0.00178773	0.062971	0.075319	0.0404627	0.132163	0.0363283
687	699	LANGIPDSGHLYA	2	1327.66	12.49	0.842954	1.60786	2.60487	5.79389	8.3409	0.945766	1.34772	2.44261	5.35375	8.38161	0.70079	0.963173	1.71992	3.23431	6.8836	4.83225	0.0298155	0.395009	0.159882	0.0105545	0.0532264	0.0340596	0.0367279	0.164947	0.158727	0.139625	0.247004	0.121632	0.072846	0.126644	0.104049	0.113923
698	712	YASIRAGRTLTPAGD	2	1548.82	10.93	0.712668	1.12028	1.76513	2.69873	4.14602	0.81495	1.07893	1.74037	2.86526	4.25351	0.733941	0.996414	1.64451	2.21551	3.38249	7.87378	0.181115	0.40673	0.302019	0.260171	0.223819	0.107193	0.0801213	0.0344721	0.0550579	0.0929936	0.0470314	0.148185	0.0247196	0.110849	0.0287927	0.100399
698	713	YASIRAGRTLTPAGDL	2	1661.9	13.6	0.932058	1.38305	2.55869	4.04112	5.49289	1.05343	1.35736	2.54462	4.09298	5.60078	0.875915	1.24842	2.43664	3.51621	4.81093	8.59981	0.30889	0.466473	0.318284	0.279092	0.0938558	0.0492724	0.11306	0.0115247	0.0593905	0.0641483	0.0158463	0.0169572	0.00563673	0.015259	0.0503905	0.0769516
698	713	YASIRAGRTLTPAGDL	3	1661.9	14.81	0.83422	1.27172	2.44071	3.90099	5.37013	0.932183	1.24229	2.43492	3.9671	5.45945	0.772856	1.17556	2.3039	3.41145	4.68488	8.60942	0.272116	0.411326	0.296185	0.236709	0.105278	0.068763	0.105065	0.00197054	0.00713137	0.070313	0.0247076	0.092943	0.0300111	0.063423	0.0796892	0.0887145
698	716	YASIRAGRTLTPAGDLQET	2	2020.05	12.03	0.356181	1.04705	2.4016	4.01596	6.39314	0.482722	1.03471	2.30948	3.86134	6.39138	0.33618	0.8773	2.18628	3.50155	5.40049	10.4609	0.180142	0.172198	0.0279069	0.0602683	0.390849	0.0810683	0.294505	0.160645	0.117965	0.0669614	0.318361	0.20591	0.0482587	0.105666	0.295819	0.0731469
698	720	YASIRAGRTLTPAGDLQETFSGM	2	2442.21	17.72	1.24337	1.97228	3.39481	5.40538	8.40842	1.4713	1.97687	3.40613	5.56351	8.50161	1.25672	1.84745	3.25691	4.7118	7.56533	12.0007	0.395501	0.633463	0.50506	0.502723	0.0372433	0.0362615	0.0977043	0.082954	0.0109109	0.0719876	0.162409	0.15066	0.0597512	0.0594906	0.15725	0.0592937
698	720	YASIRAGRTLTPAGDLQETFSGM	3	2442.21	18.23	0.742351	1.23731	2.7213	4.45032	7.91733	0.957884	1.2055	2.73833	4.89275	7.95113	0.688089	1.2602	2.57661	4.17353	6.95819	11.6604	0.448925	0.294994	0.165223	0.0673497	0.106467	0.125399	0.206856	0.106734	0.178512	0.00782932	0.192638	0.152199	0.161679	0.113784	0.219242	0.0548489
698	721	YASIRAGRTLTPAGDLQETFSGMD	2	2557.23	17.15	-1.00607	-1.10561	0.643503	3.41509	6.7396	-0.889102	-1.2937	0.771815	3.47437	6.87391	-0.526238	-1.23402	0.488719	2.09861	5.9408	10.6634	0.231979	0.872978	0.215053	0.286085	0.530913	0.655709	0.374122	0.462585	0.231385	0.0452416	0.811375	0.388829	0.243718	0.00895685	0.294486	0.0954739
698	722	YASIRAGRTLTPAGDLQETFSGMDQ	2	2685.29	16.88	0.484176	1.65599	2.97558	5.53044	9.0066	0.939551	1.21194	3.03579	4.88645	8.94461	0.898508	1.2206	2.84908	5.11069	8.00527	12.767	0.562492	0.543136	0.253416	0.433234	0.0177593	0.562192	0.461652	0.33659	0.27786	0.483826	0.00657751	0.279926	0.798914	0.341932	0.0225197	0.0142976
700	712	SIRAGRTLTPAGD	2	1314.71	8.1	0.401789	0.750491	1.50912	2.46223	3.44038	0.464041	0.628236	1.5328	2.21713	3.56411	0.431175	0.73907	1.44357	2.16416	3.04933	6.39223	0.14853	0.335916	0.0504659	0.0475235	0.00476175	0.0186605	0.0700287	0.0316064	0.145732	0.138789	0.0738643	0.0972165	0.0494728	0.00352057	0.0444084	0.161759
700	713	SIRAGRTLTPAGDL	2	1427.8	12.13	0.728107	1.14077	2.39519	3.78799	4.94557	0.814748	1.12533	2.37692	3.85361	5.08671	0.709258	1.07527	2.32555	3.43736	4.54687	7.1231	0.237984	0.375467	0.28147	0.205598	0.0596621	0.0774746	0.081656	0.0412769	0.0606685	0.0347087	0.0295655	0.0995991	0.0230092	0.0216582	0.0470751	0.0683886
702	712	RAGRTLTPAGD	2	1114.6	6.32	0.532809	0.703011	1.54792	2.42296	3.73167	0.683536	0.805024	1.47704	2.469	3.7457	0.444085	0.670953	1.62501	2.12961	3.30098	5.02409	0.328869	0.156687	0.099871	0.10973	0.247707	0.00561773	0.00484605	0.11443	0.115575	0.12424	0.00495591	0.0678581	0.311904	0.0114511	0.0450558	0.0480792
702	713	RAGRTLTPAGDL	2	1227.68	12.53	0.586191	1.01705	2.31996	3.76556	4.9527	0.649217	0.986591	2.3187	3.74683	5.01177	0.524007	0.966997	2.28121	3.47323	4.64976	5.70191	0.194031	0.283917	0.184329	0.12746	0.0175067	0.0577446	0.0911934	0.0106755	0.0515649	0.107996	0.061251	0.09099	0.0258087	0.0117171	0.100373	0.059667
702	720	RAGRTLTPAGDLQETFSGM	2	2008	17.75	0.018581	0.216291	2.11105	4.39299	7.37534	-0.301368	-0.0255428	2.13744	4.02055	6.80565	-0.242996	-0.00688658	2.04912	3.79304	6.43987	8.72715	0.167986	0.782761	0.0487513	0.102835	0.0989034	0.202891	0.10433	0.616916	0.0584131	0.258026	0.203792	0.0409973	0.204868	0.328709	0.563237	0.124372
714	720	QETFSGM	1	799.33	10.74	0.363567	0.421462	0.450895	0.8078	2.43946	0.400321	0.420265	0.496652	0.844071	2.36917	0.361108	0.392365	0.405473	0.610235	2.07649	2.70384	0.135614	0.189482	0.125039	0.159112	0.0897646	0.0132033	0.0494578	0.0278016	0.0310322	0.0134471	0.00938257	0.0209253	0.0088893	0.00524005	0.080977	0.0307698
714	721	QETFSGMD	1	914.359	11.64	0.383893	0.480228	0.504968	1.14687	3.32989	0.421263	0.453234	0.606661	1.17912	3.3857	0.337464	0.385741	0.487373	0.997228	3.0417	2.65199	0.0824539	0.169058	0.0930228	0.0647303	0.103655	0.0624374	0.0837821	0.093814	0.0266553	0.170533	0.0445911	0.052105	0.0216639	0.0132346	0.0722101	0.00506513
714	721	QETFSGMD	2	914.358	11.66	0.345715	0.462161	0.396444	1.10715	3.15026	0.455208	0.441788	0.63844	1.07147	3.20753	0.361078	0.424319	0.551502	1.00143	3.00788	2.4906	0.0687709	0.121542	0.0789086	0.206177	0.064523	0.119462	0.205413	0.0856719	0.0136662	0.158942	0.0381744	0.0779714	0.17756	0.0574672	0.0406846	0.0345528
714	722	QETFSGMDQ	1	1042.42	10.16	0.0751278	0.168448	0.413861	1.01478	3.53945	0.37684	0.325359	0.442092	1.01538	3.58776	0.153704	0.133437	0.315871	0.845061	3.38521	3.43225	0.005674	0.0345481	0.0191353	0.0379933	0.166678	0.0577546	0.0513019	0.16745	0.107985	0.0282841	0.15143	0.0639867	0.112901	0.108694	0.0455491	0.0171998
714	722	QETFSGMDQ	2	1042.41	10.33	0.33006	0.483438	0.501131	1.24551	3.94715	0.415816	0.468365	0.583328	1.23836	3.96955	0.289863	0.368323	0.486883	1.00993	3.67132	3.27146	0.112326	0.242935	0.132349	0.156438	0.08692	0.0732242	0.0895676	0.160735	0.00608316	0.135919	0.00414505	0.00604598	0.0218311	0.0121449	0.0405697	0.050832
721	725	DQVRL	2	630.356	9.91	0.0527273	0.102455	0.100009	0.175818	0.78615	0.0730642	0.0717301	0.0947477	0.212722	0.692716	0.0691803	0.0720255	0.0913654	0.117695	0.525453	1.6575	0.0674505	0.0648711	0.051655	0.0916481	0.053932	0.00877605	0.0126905	0.0124234	0.00576505	0.0180363	0.0304259	0.0107052	0.00541099	0.0216534	0.0178333	0.016513
721	731	DQVRLMKRIAE	2	1358.76	11.21	0.0689478	0.200193	0.315322	0.66291	1.86221	0.126724	0.211831	0.363727	0.625472	1.7567	0.100116	0.185877	0.289843	0.452282	1.41119	7.07504	0.0443601	0.137877	0.138573	0.191707	0.02383	0.00054581	0.0334034	0.0258536	0.00609773	0.140518	0.0168185	0.00109151	0.0465021	0.0378633	0.0425091	0.0229902
721	732	DQVRLMKRIAEM	2	1489.8	15.52	0.099444	0.239478	0.486939	1.51425	3.77905	0.112351	0.241632	0.51733	1.42858	3.85676	0.114576	0.207542	0.468003	1.34076	3.56616	8.37828	0.04522	0.128443	0.116007	0.119084	0.131639	0.0022435	0.0167856	0.0445975	0.0223626	0.0641796	0.00553485	0.00183257	0.00931589	0.230921	0.275483	0.058694
721	732	DQVRLMKRIAEM	3	1489.8	14.87	0.106301	0.102223	0.336142	0.999863	2.59279	0.0622606	0.153191	0.276038	0.927588	2.4656	0.0523264	0.0530046	0.279039	0.794845	2.26391	8.43573	0.0488139	0.0402898	0.174067	0.0856518	0.160056	0.0124879	0.07138	0.0290524	0.0250472	0.0351622	0.0376314	0.092162	0.0110065	0.03749	0.1117	0.108357
722	731	QVRLMKRIAE	2	1243.73	11.19	0.116151	0.22704	0.284314	0.551029	1.51522	0.0972592	0.154766	0.257697	0.445661	1.40799	0.118622	0.204846	0.221725	0.462302	1.08375	5.99211	0.00435474	0.0847562	0.076981	0.0446624	0.00803857	0.0476473	0.0568676	0.00251295	0.0606853	0.0191356	0.00473521	0.0398278	0.0388649	0.0573792	0.0399874	0.130443
722	733	QVRLMKRIAEMT	2	1475.82	15.49	0.938643	1.17978	1.31555	2.30177	3.58929	0.916792	0.885644	1.42836	2.049	3.57983	1.04664	1.10455	1.30799	1.89412	3.49418	8.22975	0.076907	0.0785495	0.170473	0.0470441	0.0792431	0.0756809	0.240945	0.0561063	0.191866	0.100317	0.021382	0.505486	0.0240068	0.0815756	0.124215	0.00388589
722	754	QVRLMKRIAEMTDIKPILRKLPRIKKHLLNGDN	4	3938.31	18.73	4.85047	7.56525	9.59872	12.6485	16.3509	5.06131	6.95681	9.03749	12.1966	16.6769	4.92002	7.9661	9.83845	12.0432	16.6395	19.108	0.00534191	0.361776	0.357987	0.474701	0.510897	0.120867	0.124421	0.325112	0.374335	0.0833838	0.00975533	0.0632418	0.172818	0.392284	0.180444	0.337529
723	731	VRLMKRIAE	2	1115.67	9.9	0.117852	0.188308	0.250626	0.504328	1.28242	0.0859068	0.180897	0.261843	0.453621	1.23398	0.0922665	0.143814	0.204183	0.340419	0.940031	5.22188	0.0952984	0.111518	0.112972	0.153635	0.0183079	0.0225214	0.01116	0.0147075	0.0439501	0.00970572	0.0354474	0.0337939	0.0399434	0.00742638	0.00736255	0.0174538
723	732	VRLMKRIAEM	2	1246.71	13.73	0.0843513	0.21644	0.432824	1.22694	2.41399	0.123726	0.226361	0.452669	1.03371	2.35162	0.0968022	0.17681	0.371651	0.962778	2.06829	6.42549	0.020623	0.120391	0.13983	0.0968139	0.0581937	0.00175901	0.00216364	0.0143419	0.00894331	0.025922	0.0312272	0.00479154	0.010821	0.0276114	0.0152903	0.0958114
726	732	MKRIAEM	1	878.46	11.22	0.0514528	0.134351	0.333605	1.15046	2.14785	0.0106889	0.0611576	0.296422	0.944726	2.08615	0.0429135	0.0796173	0.280246	0.933888	1.93426	3.29689	0.00304471	0.00283325	0.0381962	0.0415752	0.110654	0.0205308	0.00578307	0.0400535	0.0393468	0.0193426	0.0190294	0.0215433	0.00158329	0.0209646	0.0377501	0.0830538
726	732	MKRIAEM	2	878.46	10.5	0.0609529	0.178022	0.34991	1.11945	2.05901	0.0692109	0.12593	0.314863	0.943592	2.09615	0.0675422	0.139681	0.3495	0.938987	1.90046	3.27682	0.0133067	0.0691747	0.0505258	0.0441011	0.00534479	0.0130663	0.00600159	0.0141468	0.0237956	0.0620795	0.0102469	0.0280532	0.0197932	0.0033893	0.0223953	0.0312178
726	739	MKRIAEMTDIKPIL	2	1658.93	15.82	3.28325	4.30749	4.87486	5.90154	7.55872	3.30314	3.95307	4.8202	5.77835	7.79702	3.16712	4.20748	4.9149	5.82766	7.42045	7.21296	0.0551481	0.239397	0.135826	0.0525964	0.0264124	0.168208	0.0485344	0.0555868	0.172769	0.0930392	0.0128588	0.145364	0.0887928	0.00502922	0.16609	0.129349
726	754	MKRIAEMTDIKPILRKLPRIKKHLLNGDN	3	3442	15.72	4.24863	7.42634	9.27174	12.2698	16.3636	4.45477	6.9579	9.18998	12.2068	16.9974	4.34616	7.57414	9.58266	12.1932	16.4247	14.2105	0.162045	0.482918	0.213269	0.126422	0.341395	0.0444898	0.0542699	0.162772	0.127122	0.367072	0.118229	0.60769	0.160039	0.028616	0.438096	0.146185
726	754	MKRIAEMTDIKPILRKLPRIKKHLLNGDN	4	3442.01	15.95	4.30047	7.62767	9.44896	12.4909	16.6087	4.45554	7.06826	9.39444	12.2245	17.1623	4.37961	7.57608	9.71301	12.3967	16.7111	14.1969	0.420023	0.677889	0.185957	0.20009	0.426039	0.126526	0.151973	0.266645	0.133396	0.129021	0.0493895	0.423887	0.152805	0.0637771	0.282408	0.0900381
726	755	MKRIAEMTDIKPILRKLPRIKKHLLNGDNM	3	3573.05	16.55	-1.99636	2.67826	5.35963	10.2675	16.1373	-1.0099	2.44052	6.50514	10.3846	16.5248	-1.77058	2.62852	6.09501	9.90808	16.1255	10.845	0.936918	0.282626	0.214508	0.38972	0.34703	0.634407	0.381666	0.244978	0.338364	0.716201	0.139041	0.640164	0.315301	0.307351	0.182613	0.555274
732	739	MTDIKPIL	2	930.534	14.77	1.54288	2.38532	2.72311	2.98095	3.95396	1.54825	2.19367	2.78175	3.01563	4.05616	1.54044	2.30534	2.86515	3.04589	3.90691	3.33247	0.109318	0.177395	0.018115	0.0739705	0.0685131	0.0296542	0.0619085	0.0303043	0.0169785	0.0683874	0.0474594	0.0969848	0.00942204	0.0274064	0.0322439	0.0279041
732	754	MTDIKPILRKLPRIKKHLLNGDN	3	2713.61	14.53	2.35244	5.61597	7.58373	9.99534	13.4173	2.41409	5.21317	7.58657	9.98468	13.6755	2.40827	5.59512	7.74874	10.0336	13.4844	11.5009	0.220891	0.52244	0.194394	0.00654196	0.182235	0.0180159	0.0206681	0.239834	0.109255	0.277569	0.00788915	0.485049	0.0340445	0.016146	0.155571	0.127858
732	755	MTDIKPILRKLPRIKKHLLNGDNM	3	2844.64	15.31	2.5733	6.01645	8.27267	10.8779	14.4092	2.52877	5.5296	8.36052	10.9725	14.5965	2.68751	5.91024	8.45453	11.0039	14.4678	11.9912	0.0801403	0.530559	0.184279	0.147474	0.312457	0.0859169	0.0701496	0.488648	0.121475	0.319527	0.0775524	0.523434	0.0895312	0.0296288	0.116496	0.106864
733	739	TDIKPIL	1	799.493	12.68	0.968784	1.67299	2.05592	2.2546	3.05263	1.00752	1.56853	2.07789	2.22742	3.09077	0.943354	1.62175	2.11719	2.25654	3.02285	3.15205	0.0414563	0.102238	0.0702458	0.00978868	0.0610768	0.0156345	0.0331936	0.000601335	0.00165002	0.0240591	0.00440067	0.0351835	0.00112833	0.00119159	0.0167415	0.0142022
733	739	TDIKPIL	2	799.492	12.59	0.938445	1.64686	2.06156	2.24514	3.05467	0.965642	1.57616	2.04111	2.23199	3.09709	0.923701	1.61803	2.12052	2.25538	3.03188	3.14071	0.0330252	0.106873	0.071387	0.0326848	0.00271479	0.00829537	0.0034506	0.017806	0.0137001	0.0128336	0.00381796	0.0615143	0.000858805	0.0108414	0.027427	0.0215338
733	754	TDIKPILRKLPRIKKHLLNGDN	2	2582.55	13.83	2.14504	5.21632	6.83216	9.18636	12.297	2.17834	4.6506	6.80858	8.9381	12.628	2.15634	5.09683	7.10372	9.18225	12.6451	11.0085	0.19587	0.495886	0.0204775	0.0337273	0.379661	0.040111	0.000293892	0.400267	0.138932	0.103981	0.172341	0.451034	0.157717	0.108152	0.201048	0.194951
733	754	TDIKPILRKLPRIKKHLLNGDN	3	2582.56	14.05	2.25313	5.30195	6.9222	9.03937	12.2761	2.27349	4.90817	6.86136	9.00897	12.6613	2.21549	5.235	7.06843	9.15476	12.3993	10.975	0.288746	0.536906	0.248802	0.113697	0.240889	0.0719828	0.0267161	0.259794	0.17024	0.14835	0.0250942	0.518737	0.00065549	0.070825	0.123011	0.0737095
733	755	TDIKPILRKLPRIKKHLLNGDNM	3	2713.61	15.33	2.35244	5.61597	7.58373	9.99534	13.4173	2.41409	5.21317	7.58657	9.98468	13.6755	2.40827	5.59512	7.74874	10.0336	13.4844	11.5009	0.220891	0.52244	0.194394	0.00654196	0.182235	0.0180159	0.0206681	0.239834	0.109255	0.277569	0.00788915	0.485049	0.0340445	0.016146	0.155571	0.127858
733	757	TDIKPILRKLPRIKKHLLNGDNMRC	3	2972.71	15.41	2.08319	5.38973	7.78185	10.3622	13.7647	2.11808	4.98302	7.76157	10.3237	13.9875	2.1326	5.39155	7.88372	10.2745	13.9085	12.8942	0.0981169	0.424579	0.21014	0.0538544	0.35507	0.00707161	0.0480697	0.255262	0.123507	0.0733979	0.0157763	0.467259	0.0360562	0.0579337	0.122224	0.15929
733	757	TDIKPILRKLPRIKKHLLNGDNMRC	4	2972.71	14.85	2.21026	5.74807	7.69141	10.2327	13.6267	2.37338	5.27677	7.79146	10.3593	13.8272	2.34266	5.48041	7.98418	10.3738	13.7563	13.0462	0.173522	0.344176	0.132378	0.0835224	0.0940653	0.0173736	0.0162654	0.32447	0.0134508	0.189747	0.162854	0.44744	0.132629	0.0225922	0.17115	0.21981
733	759	TDIKPILRKLPRIKKHLLNGDNMRCSV	3	3158.82	15.24	2.1038	5.57773	7.81675	10.3421	13.9216	2.16262	5.18301	8.0372	10.4682	14.1288	2.19447	5.46081	8.00986	10.6203	14.0187	13.7108	0.174786	0.586119	0.128793	0.018086	0.41091	0.0970668	0.05347	0.1933	0.191639	0.106179	0.0927728	0.502711	0.0243933	0.0275182	0.0846904	0.149078
733	759	TDIKPILRKLPRIKKHLLNGDNMRCSV	4	3158.81	15.05	1.81934	5.31598	7.55038	10.0926	13.4657	1.62247	4.74643	7.45233	10.6403	13.8917	1.74478	5.19046	7.85893	10.3561	13.8194	13.1605	0.370037	0.0737264	0.337144	0.311612	0.101799	0.121774	0.259152	0.0646744	0.185836	0.0843028	0.214594	0.487113	0.0712551	0.0842945	0.165461	0.188363
733	775	TDIKPILRKLPRIKKHLLNGDNMRCSVNATPQQMPQTEKAVED	4	4926.61	14.71	3.59806	9.26072	13.0494	18.2992	23.6347	3.68848	7.8903	13.2117	18.1701	23.6428	3.85599	8.58095	13.2519	18.1932	23.3483	21.7418	0.457129	0.47449	0.21829	0.355658	0.246863	0.0165227	0.0482465	0.264029	0.309088	0.166361	0.048625	1.08099	0.146325	0.386747	0.334666	0.0714004
733	776	TDIKPILRKLPRIKKHLLNGDNMRCSVNATPQQMPQTEKAVEDF	4	5073.7	15.94	3.60532	8.0224	14.0206	17.8978	23.755	2.96043	6.76624	12.8679	18.0399	23.7702	2.66499	8.00024	13.7038	17.9411	23.5552	21.7312	1.42539	0.129923	0.499095	0.21363	1.23371	0.147333	0.120602	0.238041	0.140156	0.306487	0.841865	1.13339	0.1606	0.462853	0.234248	0.250739
734	755	DIKPILRKLPRIKKHLLNGDNM	3	2612.55	14.82	1.1338	4.42302	6.68735	9.1773	12.5205	1.20307	4.05432	6.78525	9.2589	12.8647	1.22793	4.33136	6.79805	9.15553	12.6602	10.7467	0.1523	0.469681	0.156444	0.225772	0.475028	0.113186	0.0981378	0.394743	0.175937	0.416393	0.130102	0.371521	0.21449	0.0474674	0.0569594	0.0748351
740	754	RKLPRIKKHLLNGDN	2	1802.09	11.55	1.3293	3.82034	4.52966	5.29564	7.0522	1.30746	3.48941	4.52839	5.73203	7.46597	1.35757	3.75259	4.6242	5.555	7.13767	5.9874	0.425581	0.557397	0.162467	0.132599	0.0149559	0.0583769	0.0737804	0.313367	0.131598	0.283048	0.0106333	0.433268	0.0263458	0.135829	0.0239627	0.0256308
740	754	RKLPRIKKHLLNGDN	3	1802.09	11.22	1.13788	3.64963	4.31722	5.18981	7.00037	1.17632	3.31938	4.28847	5.56315	7.42248	1.21511	3.57116	4.36897	5.32228	7.02977	5.94656	0.185922	0.55615	0.190875	0.154015	0.0253818	0.0465185	0.00664319	0.163214	0.129679	0.288075	0.0219486	0.443617	0.0152391	0.0301485	0.0743219	0.0335023
740	755	RKLPRIKKHLLNGDNM	2	1933.13	12.3	1.18014	4.01554	5.25758	6.55693	8.3685	1.16689	3.53971	5.37862	7.03072	8.68771	1.23547	3.9354	5.5411	6.7912	8.5807	6.76135	0.084935	0.451518	0.300711	0.0757677	0.00465307	0.02342	0.0600254	0.431729	0.18018	0.145675	0.0170204	0.442076	0.00268093	0.146815	0.0208621	0.0583551
740	755	RKLPRIKKHLLNGDNM	3	1933.13	12.04	1.14026	4.02689	5.44475	6.65303	8.4365	1.16509	3.60735	5.45063	7.09247	8.72091	1.21174	3.89005	5.48689	6.90568	8.53784	6.71506	0.0854594	0.510064	0.108009	0.0221109	0.11348	0.0850122	0.00827728	0.422532	0.109846	0.281991	0.0438288	0.451802	0.0345925	0.00217024	0.0431901	0.0923761
740	775	RKLPRIKKHLLNGDNMRCSVNATPQQMPQTEKAVED	4	4146.15	12.8	2.15399	6.1261	10.9972	14.5408	18.5912	1.7325	5.64126	10.1132	14.7593	18.8604	1.35653	6.07278	10.8137	14.4593	17.9631	15.2947	1.0049	1.41345	0.384144	0.172697	0.538836	0.278029	0.109938	0.913513	0.679119	0.0986347	0.463627	0.85681	0.211748	0.469423	0.347024	0.230504
747	753	KHLLNGD	1	796.435	8.62	1.32432	2.45049	2.39209	3.05346	4.74413	1.35442	2.26873	2.40857	2.95343	4.81516	1.37015	2.44714	2.46618	3.10899	4.71162	2.62593	0.00562786	0.130005	0.0085619	0.24317	0.031003	0.011077	0.033396	0.00646662	0.014862	0.0773963	0.154611	0.111081	0.0889003	0.101622	0.208226	0.113259
755	759	MRCSV	2	595.269	8.99	0.0321284	0.0397472	0.0218226	0.0341417	0.0663185	0.043529	0.0477688	0.060504	0.0404794	0.0593444	0.0369192	0.0515899	0.0821401	0.0348322	0.0581055	1.93146	0.00060425	0.0115992	0.00839632	0.0312957	0.0132047	0.00591514	0.0031598	0.00116166	0.0263971	0.0194106	0.0354823	0.0176492	0.02567	0.0111131	0.0401502	0.113838
755	772	MRCSVNATPQQMPQTEKA	2	2019.94	9.66	1.53939	3.45773	5.73572	8.02301	9.24253	1.59621	3.15595	5.49756	7.80915	9.25497	1.6776	3.38609	5.66903	7.69073	9.1294	9.63098	0.106075	0.0307052	0.0749688	0.167082	0.227389	0.0158947	0.0110288	0.0375319	0.0689105	0.0526441	0.0114898	0.176965	0.0302129	0.043993	0.0715397	0.0502956
755	772	MRCSVNATPQQMPQTEKA	3	2019.94	9.68	1.51027	3.45044	5.67224	7.99224	9.17568	1.53346	3.0621	5.4081	7.7433	9.1632	1.56638	3.27585	5.52154	7.57925	9.03117	9.55093	0.0826553	0.0375831	0.125875	0.228796	0.259209	0.00130513	0.103523	0.0883037	0.18675	0.161003	0.0211228	0.123893	0.0632377	0.0668896	0.0969157	0.0814209
755	774	MRCSVNATPQQMPQTEKAVE	2	2248.05	10.34	1.53327	3.40247	5.73615	8.13329	9.57324	1.57341	3.33799	5.50123	7.94207	9.55681	1.51502	3.35307	5.70471	7.96853	9.25181	11.1096	0.172106	0.168038	0.132751	0.204421	0.322441	0.0282589	0.229711	0.127905	0.152509	0.209407	0.00111068	0.250871	0.00312077	0.157716	0.00948922	0.0747315
755	774	MRCSVNATPQQMPQTEKAVE	3	2248.05	10.26	1.48205	3.39272	5.76846	8.19654	9.45557	1.49476	3.03884	5.60298	7.95888	9.44656	1.52763	3.27985	5.72122	7.89029	9.24978	10.8611	0.104584	0.0108325	0.16983	0.0841978	0.222048	0.0390396	0.0269677	0.0754441	0.0342405	0.0462926	0.0618802	0.161758	0.152986	0.0579446	0.176102	0.0475771
755	775	MRCSVNATPQQMPQTEKAVED	2	2363.08	10.52	1.60779	3.69077	6.07252	8.5652	10.0542	1.70836	3.36351	5.82407	8.28032	9.94964	1.65021	3.61211	5.92139	8.33745	9.81279	11.2473	0.0521238	0.142275	0.119947	0.109773	0.26422	0.0187153	0.0212228	0.100859	0.00635271	0.0396476	0.0200538	0.190972	0.0580939	0.155109	0.0983282	0.00486058
755	776	MRCSVNATPQQMPQTEKAVEDF	2	2510.15	14.39	1.52111	3.55862	6.09603	8.69188	10.2344	1.56221	3.27785	5.93731	8.38412	10.2503	1.59458	3.67936	6.00679	8.37226	10.1763	11.7738	0.039455	0.0248445	0.0667555	0.157464	0.438494	0.0969201	0.00524869	0.0349813	0.0467459	0.067192	0.0261546	0.259752	0.0711616	0.0649218	0.0925632	0.0307437
755	776	MRCSVNATPQQMPQTEKAVEDF	3	2510.15	14.62	1.30661	3.65897	6.76884	9.02319	10.1662	1.46262	3.29642	6.13456	8.58842	10.2526	1.6399	3.87295	6.46902	8.93494	10.1804	10.9742	0.0752701	0.0411728	0.162055	0.221923	0.373048	0.0670771	0.0620869	0.140896	0.175593	0.125591	0.0402609	0.0545232	0.00942194	0.172118	0.264683	0.0249849
755	777	MRCSVNATPQQMPQTEKAVEDFL	3	2623.23	18	1.51069	3.58458	6.19927	8.72967	10.625	1.81856	3.50687	6.24443	8.16132	10.3267	1.63086	3.69499	6.17867	8.71239	10.5894	12.7831	0.272395	0.295211	0.0935398	0.145626	0.493172	0.0550215	0.183983	0.0415082	0.168297	0.252815	0.102256	0.414979	0.200058	0.160058	0.127771	0.211678
756	772	RCSVNATPQQMPQTEKA	2	1888.9	8.26	1.47681	3.40146	5.70089	7.99775	9.16169	1.49501	3.02246	5.40941	7.73086	9.11733	1.52892	3.299	5.55508	7.68311	9.01658	9.21133	0.109471	0.0879246	0.0685387	0.276732	0.182271	0.0110211	0.0214418	0.0728872	0.117573	0.0318069	0.0342141	0.185187	0.00733849	0.00698423	0.113697	0.0949735
756	772	RCSVNATPQQMPQTEKA	3	1888.9	8.02	1.39317	3.32182	5.61162	7.88163	9.11625	1.42153	3.04357	5.4567	7.65797	9.04158	1.46085	3.33451	5.46983	7.78096	9.03567	9.0127	0.000452404	0.142044	0.0107285	0.141256	0.291385	0.0643859	0.0177879	0.0638637	0.235248	0.0233593	0.0625675	0.17444	0.0508711	0.0924721	0.106213	0.112368
756	774	RCSVNATPQQMPQTEKAVE	2	2117.01	9.23	1.22731	3.29302	5.781	8.21205	9.43216	1.21891	2.78113	5.30089	7.84909	9.32419	1.26963	3.22906	5.49441	7.86362	9.19698	10.471	0.100325	0.102642	0.130046	0.163874	0.20309	0.0125076	0.0884318	0.120822	0.0230209	0.0622747	0.174942	0.430308	0.0883729	0.0515561	0.128162	0.201919
756	774	RCSVNATPQQMPQTEKAVE	3	2117.01	9.31	1.4546	3.29067	5.59413	7.93772	9.29375	1.47981	2.99349	5.42236	7.81095	9.16219	1.35537	3.21819	5.60869	7.75322	9.25822	10.5156	0.170602	0.0253883	0.0654255	0.155696	0.17685	0.00729965	0.0387813	0.0318319	0.133049	0.0181602	0.0462794	0.202354	0.169711	0.0316266	0.217518	0.0723112
756	775	RCSVNATPQQMPQTEKAVED	2	2232.04	9.64	1.62035	3.62365	6.0496	8.4263	9.86297	1.62568	3.27798	5.76892	8.07938	9.73357	1.69825	3.52965	5.97181	8.11216	9.6962	10.8544	0.0747459	0.0187499	0.0614464	0.212322	0.262769	0.0380655	0.0433784	0.00201023	0.0167649	0.0834329	0.0219249	0.170707	0.0766917	0.00669513	0.0295988	0.0837891
756	775	RCSVNATPQQMPQTEKAVED	3	2232.04	9.69	1.65027	3.59277	6.129	8.5874	9.9073	1.71349	3.36316	5.82891	8.16429	9.85814	1.71094	3.54949	5.92993	8.27361	9.75346	10.9242	0.0427355	0.0839037	0.0994707	0.24694	0.242609	0.0750512	0.0722117	0.0459271	0.0207924	0.0217977	0.000266891	0.156855	0.0706304	0.0708237	0.136094	0.0523843
756	776	RCSVNATPQQMPQTEKAVEDF	2	2379.1	13.63	1.47354	3.50594	6.08286	8.633	10.1807	1.49873	3.22275	5.83666	8.31388	10.1387	1.47702	3.47667	5.98007	8.24421	10.0452	11.4634	0.00992328	0.0784451	0.155901	0.0639298	0.374957	0.01223	0.0101076	0.114606	0.182945	0.0227752	0.0376441	0.116388	0.0405631	0.0110512	0.150143	0.00739876
756	776	RCSVNATPQQMPQTEKAVEDF	3	2379.11	14.53	1.57912	3.60549	6.1449	8.69987	10.3048	1.57941	3.33576	5.91015	8.36405	10.2108	1.60791	3.56078	6.07568	8.37333	10.0911	11.514	0.0563502	0.0274283	0.0683156	0.162962	0.367627	0.0438986	0.0707037	0.0915921	0.0460112	0.084684	0.0095337	0.176237	0.0190285	0.052035	0.0517308	0.111461
758	772	SVNATPQQMPQTEKA	2	1629.79	7.9	1.49267	3.37791	5.67829	7.96338	9.11248	1.4708	3.06299	5.37806	7.74993	9.11877	1.54521	3.29957	5.53	7.7021	8.95516	7.86323	0.0245039	0.0740576	0.0653346	0.133118	0.175309	0.0163601	0.016052	0.103726	0.100599	0.0800605	0.00923923	0.127015	0.023366	0.00575194	0.115648	0.0824947
758	774	SVNATPQQMPQTEKAVE	2	1857.9	9.69	1.54629	3.44126	5.75804	8.15	9.38588	1.5376	3.12679	5.58589	7.90162	9.41065	1.58501	3.37537	5.63055	7.86352	9.25316	9.3873	0.0287425	0.0123668	0.0113148	0.181281	0.25895	0.00922138	0.0306381	0.106289	0.0558435	0.0844043	0.0601186	0.156999	0.0115836	0.00106241	0.112008	0.0821833
758	774	SVNATPQQMPQTEKAVE	3	1857.91	9.47	1.49188	3.42555	5.93041	8.29334	9.45729	1.7206	3.48649	5.60952	7.9067	9.58811	1.72859	3.18735	5.91864	8.1129	9.52324	9.3905	0.151712	0.210399	0.102591	0.0521293	0.231395	0.149464	0.0841932	0.370121	0.147212	0.558922	0.115624	0.201941	0.172228	0.154097	0.0977336	0.339977
758	775	SVNATPQQMPQTEKAVED	2	1972.93	9.07	1.63549	3.628	6.09716	8.56927	9.96426	1.64544	3.31133	5.8627	8.28946	9.9607	1.68413	3.56323	5.97168	8.27419	9.74312	9.6732	0.0135993	0.0629351	0.0135633	0.198292	0.22984	0.037904	0.0210655	0.0921277	0.0662739	0.0634841	0.0233871	0.168746	0.00020878	0.0228615	0.112293	0.113334
758	775	SVNATPQQMPQTEKAVED	3	1972.93	8.61	1.75256	3.69177	6.35041	8.47771	9.70466	1.95361	3.56167	6.12263	8.30328	10.0087	2.19351	3.98025	6.42459	8.50659	9.94247	9.15157	0.609793	0.391333	0.287618	0.0128953	0.0274937	0.101562	0.0950393	0.086896	0.154328	0.0873453	0.118919	0.103591	0.331849	0.0416098	0.330284	0.000736187
758	776	SVNATPQQMPQTEKAVEDF	2	2120	14.69	1.40469	3.48843	5.91478	8.48703	9.91713	1.11639	2.87016	5.63499	8.11763	9.99645	1.26557	3.34301	5.85372	8.07985	9.72567	9.71291	0.156972	0.271779	0.166376	0.14881	0.127054	0.05937	0.00917254	0.193557	0.0716127	0.0266599	0.176137	0.233419	0.0358397	0.0679387	0.150252	0.103983
758	777	SVNATPQQMPQTEKAVEDFL	2	2233.08	17.67	1.48581	3.53345	5.82182	8.41255	9.85815	1.97299	3.3898	6.0287	8.08467	9.87044	1.74387	3.52562	5.87423	8.17334	9.66255	10.9623	0.123565	0.21146	0.184365	0.0881543	0.307902	0.0148198	0.144755	0.306267	0.0499718	0.178567	0.0141512	0.0547482	0.0824687	0.0952729	0.153396	0.0895788
760	774	NATPQQMPQTEKAVE	2	1671.8	7.92	1.7698	3.34052	5.63844	7.87863	9.10148	1.52723	3.12949	5.42832	7.60452	9.1019	1.52469	3.28038	5.51827	7.6984	8.88638	8.19255	0.383782	0.0731754	0.0152013	0.150628	0.188796	0.014614	0.187367	0.198214	0.0959651	0.125848	0.0391201	0.120701	0.00670756	0.0513889	0.0799954	0.0168254
760	775	NATPQQMPQTEKAVED	2	1786.83	8.43	1.48868	3.47091	5.94519	8.38765	9.66954	1.44147	3.14952	5.63571	8.08418	9.6693	1.55194	3.39433	5.77575	8.05403	9.48068	8.44267	0.0459124	0.0439338	0.0998272	0.240928	0.272188	0.00915051	0.0186531	0.211415	0.0848533	0.096322	0.0194122	0.158311	0.0299406	0.0269454	0.0910804	0.0794287
760	775	NATPQQMPQTEKAVED	3	1786.83	8.57	1.6099	3.04939	5.69398	8.59786	9.65362	1.12067	2.8944	5.45658	7.82194	9.85456	1.49892	3.53851	5.95629	8.56241	9.95466	8.00847	0.172237	0.0353845	0.256796	0.261545	0.193314	0.306408	0.0507555	0.0412585	0.137425	0.411055	0.181952	0.0869544	0.427593	0.518523	0.704521	0.306258
775	814	DFLRSIGRSKKERRPVRPHTVEKPVPSSSGGDAHVPHGSQ	4	4388.31	12.06	21.4302	28.3129	27.4864	27.1541	28.654	21.8751	25.6247	27.7849	30.0421	30.7557	22.5864	28.7494	28.4977	29.4038	30.2557	13.3254	2.26417	2.87013	0.102762	0.829551	0.761479	0.00832284	1.01597	2.19826	0.247272	0.992367	0.0549454	3.56232	0.443783	0.0165891	0.705178	0.283936
775	815	DFLRSIGRSKKERRPVRPHTVEKPVPSSSGGDAHVPHGSQV	4	4487.39	12.32	21.8839	29.8101	28.6272	28.7229	30.6419	21.4465	26.8222	28.6912	30.9399	32.5766	22.1464	28.98	29.1378	30.3041	31.8371	13.8707	2.43832	2.61836	0.451815	0.0986409	0.217334	0.23603	0.696643	1.84232	0.380712	0.941622	0.265364	1.9584	0.0683377	0.00369455	0.139375	0.211993
776	786	FLRSIGRSKKE	2	1320.77	9.07	4.96632	6.83748	6.72017	7.38153	8.31891	4.97196	6.24402	6.78872	7.56493	8.5995	5.01123	6.77979	6.92885	7.42659	8.45722	5.00182	0.422576	0.596771	0.190159	0.0164255	0.0945937	0.0521479	0.0432926	0.338424	0.00942824	0.431262	0.0277892	0.60959	0.000516522	0.0525601	0.0959246	0.00600516
776	786	FLRSIGRSKKE	3	1320.78	9.91	4.8178	6.82144	6.76157	7.46142	8.3738	4.96446	6.27129	6.62351	7.60904	8.66035	4.94121	6.81173	6.88186	7.37821	8.49408	4.92881	0.484754	0.630041	0.229342	0.0715287	0.00494386	0.0416352	0.00735897	0.409988	0.128743	0.434533	0.0628768	0.592685	0.0311837	0.00618321	0.0963641	0.062942
776	787	FLRSIGRSKKER	2	1476.88	9.74	6.08414	8.26402	7.96099	8.43633	9.37408	6.18454	7.33537	7.68768	8.61287	9.6736	6.02267	7.88901	8.10778	8.56639	9.6674	5.42229	0.292672	0.687825	0.227848	0.0271672	0.135082	0.168143	0.0719363	0.469056	0.0773419	0.556384	0.206492	0.622867	0.0721662	0.0352033	0.0158961	0.0492515
776	787	FLRSIGRSKKER	3	1476.88	8.5	5.66595	7.96446	7.70939	8.63384	9.63626	5.61847	7.17439	7.65175	8.55994	9.98657	5.62907	7.97216	7.84321	8.43192	9.92276	4.70056	0.28284	0.738193	0.13803	0.12007	0.260698	0.095246	0.105518	0.640858	0.0603001	0.474085	0.100022	0.972976	0.0833033	0.0756335	0.107398	0.263611
776	814	FLRSIGRSKKERRPVRPHTVEKPVPSSSGGDAHVPHGSQ	3	4273.28	10.04	24.0932	31.2144	29.3899	29.5816	30.9862	23.0026	27.4941	29.8475	32.2264	32.8911	24.448	31.116	30.1932	31.5209	32.2394	12.1921	2.31338	3.29183	0.272336	0.969083	0.108675	0.927205	0.756677	2.31793	0.369265	1.73087	0.0807663	4.03669	0.128848	0.403543	0.17664	0.242764
776	814	FLRSIGRSKKERRPVRPHTVEKPVPSSSGGDAHVPHGSQ	4	4273.3	10.27	23.8973	31.158	29.3115	29.4381	31.1361	23.7862	27.8665	29.7877	32.4001	33.1318	24.7159	31.3718	30.5108	31.218	32.3208	12.5092	2.49402	3.07467	0.428862	0.173462	0.171668	0.164868	0.449242	2.44144	0.403333	1.28918	0.237533	3.97723	0.224859	0.266306	0.210908	0.21791
776	814	FLRSIGRSKKERRPVRPHTVEKPVPSSSGGDAHVPHGSQ	5	4273.3	10.36	23.6309	31.0379	29.2469	29.2509	31.0281	23.5129	27.8066	29.865	32.2058	33.1727	24.8086	31.3654	30.3871	31.128	32.5137	12.2157	2.07993	2.89751	0.465887	0.0947565	0.225436	0.219758	0.587195	2.76444	0.242793	1.2443	0.0659364	4.06036	0.195839	0.735065	0.419357	0.168405
776	814	FLRSIGRSKKERRPVRPHTVEKPVPSSSGGDAHVPHGSQ	6	4273.29	9.6	23.9653	31.2632	29.3341	29.5755	31.405	23.7448	27.961	29.9325	32.6761	33.3262	24.9711	31.3633	30.6794	31.3139	32.4332	12.4513	2.37983	3.37273	0.630214	0.306031	0.170026	0.0645846	0.179814	2.56162	0.55974	1.19311	0.473594	4.31086	0.255672	0.293315	0.0148066	0.235223
776	815	FLRSIGRSKKERRPVRPHTVEKPVPSSSGGDAHVPHGSQV	3	4372.39	10.89	23.8292	33.1842	30.4432	30.3599	32.4225	23.1718	29.359	31.1686	33.4149	34.8322	23.9614	31.8691	31.8323	31.8985	34.2347	12.6599	3.99122	2.87496	0.0412378	0.519661	1.17202	0.248894	1.55569	2.96048	0.00347758	1.79431	0.442167	4.40513	1.21217	0.0198675	0.342735	0.0818071
776	815	FLRSIGRSKKERRPVRPHTVEKPVPSSSGGDAHVPHGSQV	4	4372.36	10.11	23.7447	32.1079	30.3028	30.1816	31.8924	23.461	28.8917	30.3478	33.0008	33.8038	24.3845	32.162	30.9764	32.1044	33.3361	13.0156	2.60697	2.93372	0.252565	0.36543	0.109508	0.128154	0.76087	2.02875	0.471477	1.55072	0.775143	3.78663	0.403174	0.252412	0.202992	0.0625153
776	815	FLRSIGRSKKERRPVRPHTVEKPVPSSSGGDAHVPHGSQV	5	4372.36	10.82	23.2191	32.107	30.1538	29.9709	31.6913	23.3114	28.7445	30.3079	32.7514	33.4325	24.0511	32.1628	30.6557	31.736	33.1544	12.8523	2.06011	3.12556	0.399604	0.429089	0.244873	0.209008	0.495368	2.0254	0.520434	1.0978	0.801081	3.52717	0.386394	0.421674	0.0576798	0.00652521
776	815	FLRSIGRSKKERRPVRPHTVEKPVPSSSGGDAHVPHGSQV	6	4372.36	10.89	23.5524	31.7341	29.9946	30.2343	31.9814	23.4624	28.8414	30.4484	32.8638	33.7322	24.1337	31.9881	30.9267	31.8694	33.2155	13.0334	2.70082	2.87446	0.394189	0.344389	0.344647	0.182232	0.41673	1.92675	0.541735	1.73878	0.365927	3.36172	0.730225	0.208909	0.100978	0.0273562
777	786	LRSIGRSKKE	2	1173.71	7.29	4.53337	6.61057	6.60527	7.2043	8.02191	4.76125	5.96618	6.44189	7.51659	8.33648	4.7171	6.44826	6.69656	7.09289	8.068	4.88479	0.343294	0.411637	0.106044	0.123842	0.00593262	0.0327842	0.103116	0.332075	0.0512256	0.337226	0.00604086	0.59463	0.018232	0.02097	0.181356	0.0048847
777	787	LRSIGRSKKER	2	1329.81	6.21	5.76929	7.90641	7.56755	8.13133	8.83047	5.95379	7.04408	7.37735	8.68496	9.34428	5.82114	7.63856	7.67318	8.12055	9.06187	5.27805	0.208297	0.433154	0.0191947	0.0165137	0.0821624	0.0276149	0.164632	0.373837	0.0793011	0.4237	0.0244216	0.888772	0.097678	0.0853191	0.289473	0.015664
777	787	LRSIGRSKKER	3	1329.81	6.44	5.66787	7.70387	7.42039	8.02603	8.66274	5.74051	6.87674	7.27015	8.41937	9.15708	5.63809	7.49299	7.40969	7.85588	8.76222	5.32267	0.27519	0.464109	0.0311056	0.0310836	0.0597878	0.0185102	0.0666745	0.354859	0.0670947	0.306683	0.0626332	0.892345	0.0668163	0.160176	0.127541	0.141779
777	814	LRSIGRSKKERRPVRPHTVEKPVPSSSGGDAHVPHGSQ	4	4126.23	9.04	24.1467	31.3557	29.4238	29.2622	30.6407	23.8383	27.9519	29.1299	32.0431	32.8361	24.7534	31.4208	30.4663	31.1924	32.2234	12.5159	2.47271	2.89965	0.326431	0.206054	0.306031	0.247409	0.265281	1.95992	0.14755	1.15491	0.489114	4.10248	0.241047	0.354939	0.0812148	0.123506
777	814	LRSIGRSKKERRPVRPHTVEKPVPSSSGGDAHVPHGSQ	5	4126.23	9.02	23.618	30.7973	28.7525	28.6073	30.0246	23.3325	27.591	28.6559	31.6351	32.3543	24.1617	30.7663	29.8261	30.4807	31.6369	12.5031	2.6942	2.93967	0.28969	0.111058	0.142416	0.325458	0.23601	1.87344	0.258191	1.00795	0.39238	4.12355	0.148734	0.355765	0.0918599	0.0326786
777	814	LRSIGRSKKERRPVRPHTVEKPVPSSSGGDAHVPHGSQ	6	4126.23	8.56	25.3153	32.8125	30.4719	30.3287	30.9622	24.4516	29.1511	29.5895	34.1595	34.2218	25.1184	32.9275	32.1874	32.7194	33.7128	11.9584	2.87357	3.40029	0.904474	0.82778	1.53462	0.650699	0.259072	0.998467	0.359099	1.20138	0.662266	3.93855	0.231329	0.486077	0.108564	0.00183654
777	815	LRSIGRSKKERRPVRPHTVEKPVPSSSGGDAHVPHGSQV	3	4225.3	9.79	23.0618	32.4583	30.2009	30.5375	31.988	23.6177	28.9736	30.7417	33.4025	34.0749	25.0129	32.048	31.3349	31.7859	33.0582	12.9799	2.63051	2.61014	0.0931845	0.099511	0.632959	0.491302	0.546169	1.77507	0.454984	0.734237	0.815043	4.17372	0.0517266	0.0501611	0.146742	0.0631653
777	815	LRSIGRSKKERRPVRPHTVEKPVPSSSGGDAHVPHGSQV	4	4225.3	10.28	23.3814	32.0926	30.0993	30.1949	31.7359	23.6638	28.6101	30.354	32.9707	33.6585	24.5142	31.8508	31.1553	31.7176	32.8916	13.0293	2.37319	2.71695	0.154993	0.252236	0.345013	0.141315	0.685345	2.03011	0.424811	0.962739	0.413666	3.92546	0.211045	0.0387003	0.305634	0.0444717
777	815	LRSIGRSKKERRPVRPHTVEKPVPSSSGGDAHVPHGSQV	5	4225.29	9.15	23.1557	32.3094	30.1631	30.1555	31.8458	23.6846	28.7222	30.5171	33.1391	33.8489	24.4769	31.8209	31.2737	31.714	33.1894	12.9781	2.0728	2.4766	0.186086	0.326044	0.471464	0.265727	0.477833	2.07045	0.419712	0.623841	0.430516	3.98724	0.147031	0.125299	0.249784	0.0738477
777	815	LRSIGRSKKERRPVRPHTVEKPVPSSSGGDAHVPHGSQV	6	4225.3	10.28	23.2789	31.5704	29.8804	29.6814	31.0539	23.5996	28.6252	30.4831	32.2401	33.0491	24.4893	31.6707	30.7386	31.4516	32.152	13.1348	2.8186	3.25068	0.289767	0.450352	0.1852	0.366154	0.892425	1.98172	0.381312	1.02539	0.262678	4.12437	0.163192	0.0401658	0.00750809	0.020113
778	814	RSIGRSKKERRPVRPHTVEKPVPSSSGGDAHVPHGSQ	3	4013.13	8.4	24.2464	31.1784	29.9721	29.2278	29.7176	24.1116	28.225	30.6065	32.1684	32.618	24.9623	31.7435	30.8405	30.6314	31.7259	12.0136	2.61494	3.01754	0.41633	0.230087	0.0357006	0.291847	0.962211	2.84591	0.427274	1.18494	0.43353	4.47014	0.116358	0.582805	0.685629	0.400812
778	814	RSIGRSKKERRPVRPHTVEKPVPSSSGGDAHVPHGSQ	4	4013.15	9.11	24.5211	31.4996	29.4346	29.0668	30.2031	24.6497	27.9302	30.1166	32.2249	32.2655	25.138	31.8954	30.5611	30.889	31.3712	12.2648	2.25987	2.92066	0.228007	0.0517646	0.0903091	0.302304	0.928406	2.46881	0.314057	1.31878	0.376495	4.18337	0.426934	0.389722	0.0737716	0.268244
778	814	RSIGRSKKERRPVRPHTVEKPVPSSSGGDAHVPHGSQ	5	4013.14	8.33	24.7301	31.4265	29.4929	29.1726	30.4135	24.5645	28.2242	30.1786	32.1891	32.1939	25.1549	31.4964	30.7099	30.641	31.1519	12.2201	2.59499	2.58143	0.224269	0.190243	0.475612	0.368952	1.2042	2.76294	0.411017	1.27152	0.284786	4.19391	0.412223	0.340624	0.0295125	0.274556
778	814	RSIGRSKKERRPVRPHTVEKPVPSSSGGDAHVPHGSQ	6	4013.14	8.4	24.0812	30.8116	28.8318	28.6495	29.5836	24.3436	27.3857	29.9147	31.7463	31.9208	24.6329	31.197	29.9937	30.4406	30.6892	12.3556	2.31497	2.76605	0.332888	0.263199	0.0847725	0.073899	0.947722	2.06907	0.238153	1.35833	0.354567	4.18455	0.205705	0.00818985	0.320598	0.128221
778	815	RSIGRSKKERRPVRPHTVEKPVPSSSGGDAHVPHGSQV	5	4112.21	9.38	23.7094	31.6827	29.6357	29.7121	30.4589	23.4966	28.6501	30.1967	32.1714	32.2662	24.4895	31.7752	30.9279	31.0155	31.4268	12.3627	2.32339	2.68595	0.187579	0.0944353	0.130708	0.0258706	1.12459	2.05398	0.1667	1.98338	0.219286	3.84128	0.110827	0.322507	0.522864	0.0516406
778	815	RSIGRSKKERRPVRPHTVEKPVPSSSGGDAHVPHGSQV	6	4112.21	8.78	24.2143	32.1624	30.2474	29.7436	31.0989	23.8216	28.8104	30.9417	33.2975	32.5281	24.8534	32.4065	31.163	31.6899	32.0424	12.2944	2.33372	2.74844	0.0385995	0.168727	0.238763	0.412916	0.876692	2.13376	0.450254	1.57468	0.157623	3.39553	0.176172	0.126356	0.172826	0.210126
784	814	KKERRPVRPHTVEKPVPSSSGGDAHVPHGSQ	3	3356.78	7.86	20.3036	26.5704	24.6535	24.0011	24.1931	20.9055	23.8121	24.3817	26.412	25.7134	21.3456	26.7028	25.1866	25.3326	24.8527	10.273	1.81864	1.82004	0.209532	0.2548	0.327279	0.198229	0.824584	1.70928	0.418391	1.22363	0.0568244	3.31143	0.0629668	0.0248237	0.154239	0.0802473
784	814	KKERRPVRPHTVEKPVPSSSGGDAHVPHGSQ	4	3356.77	8.01	20.271	25.9537	24.2571	23.6598	23.9028	20.2414	23.3409	24.3115	26.0996	25.4161	20.8771	26.3142	25.1568	25.0021	24.7773	10.4801	1.84999	1.63662	0.235484	0.0774789	0.491365	0.422843	0.492136	1.64928	0.305669	0.899684	0.168223	3.25431	0.00177417	0.0396134	0.312193	0.122727
784	814	KKERRPVRPHTVEKPVPSSSGGDAHVPHGSQ	5	3356.77	8.09	20.7305	27.899	23.9007	23.9412	23.7085	20.5882	24.0947	24.3447	26.4105	25.2429	21.6513	27.4785	25.462	25.2561	24.6808	9.28341	2.82323	2.24122	0.0407392	0.00724895	0.7166	0.279572	1.07349	2.17259	0.110264	0.795812	0.202266	3.8545	0.531822	0.224374	0.706963	0.0757264
784	815	KKERRPVRPHTVEKPVPSSSGGDAHVPHGSQV	3	3455.84	8.39	20.3418	27.0438	25.4921	24.6232	24.8618	20.4143	24.614	25.2692	26.9061	26.4953	21.1452	27.2271	26.2847	26.4442	26.1308	10.801	1.98298	2.0375	0.158004	0.149929	0.358876	0.0417208	0.344544	1.56473	0.0246726	0.990112	0.668011	3.01947	0.0341155	0.131028	0.335152	0.101958
784	815	KKERRPVRPHTVEKPVPSSSGGDAHVPHGSQV	4	3455.83	8.86	19.895	27.661	25.6751	25.194	25.0738	19.974	24.6406	25.319	27.4797	26.6857	20.658	27.6528	26.6146	26.4125	26.3949	9.87925	1.82952	2.35321	0.23818	0.469152	0.0875863	0.0593523	0.361506	1.78551	0.0381611	1.13311	0.230078	3.4217	0.0367598	0.299315	0.0195757	0.146086
787	814	RRPVRPHTVEKPVPSSSGGDAHVPHGSQ	3	2971.54	7.72	20.585	23.2857	21.2033	20.8389	20.9282	20.7442	21.0544	21.1375	22.6646	22.1311	21.0832	23.2238	21.8932	21.9161	21.5591	9.37634	1.06022	1.56571	0.243483	0.153603	0.386875	0.264169	0.56302	1.58339	0.319352	0.892372	0.0453904	2.60225	0.110353	0.0980111	0.334364	0.0863299
787	814	RRPVRPHTVEKPVPSSSGGDAHVPHGSQ	4	2971.54	8	20.6097	23.2795	21.1124	20.9848	20.9748	20.8961	21.1065	21.025	22.6959	22.1962	21.2206	23.4062	21.8405	21.9741	21.5314	9.3097	1.1473	1.51197	0.200077	0.21212	0.49251	0.25683	1.05112	1.687	0.254529	0.705035	0.0812547	2.5761	0.129149	0.0979162	0.196254	0.0173506
787	815	RRPVRPHTVEKPVPSSSGGDAHVPHGSQV	4	3070.61	8.87	21.7393	24.6116	22.2135	21.7129	21.9105	21.4161	22.2768	22.1702	23.4789	23.1455	22.0364	24.1253	22.9272	23.0156	22.796	9.80617	1.11024	2.18404	0.02246	0.60961	0.102379	0.377045	0.101456	1.67182	0.118981	0.462676	0.0665667	2.26278	0.00188209	0.425312	0.0221507	0.0995861
787	815	RRPVRPHTVEKPVPSSSGGDAHVPHGSQV	5	3070.61	9.56	21.7827	24.8566	22.7409	22.3774	21.9412	21.8662	22.6405	22.2931	23.9708	23.4419	22.3437	24.8251	23.2559	23.3366	23.1317	9.58495	1.24924	2.04641	0.0813712	0.316001	0.135794	0.0770711	0.405795	1.38568	1.0186	1.06156	0.0681963	2.51408	0.330841	0.421511	0.232566	0.21044
788	814	RPVRPHTVEKPVPSSSGGDAHVPHGSQ	3	2815.44	8.79	20.6581	23.5029	21.2819	20.9104	21.2319	20.9228	21.0218	21.2394	22.7279	22.4524	20.9361	23.2491	21.9232	22.1737	21.7065	9.32757	1.14923	1.66973	0.0660945	0.0909738	0.274325	0.273658	0.52105	1.54079	0.346986	0.754521	0.269206	2.36322	0.0665948	0.346343	0.489177	0.0392044
788	814	RPVRPHTVEKPVPSSSGGDAHVPHGSQ	4	2815.44	8.02	21.1495	24.0347	21.3547	21.0009	21.0911	21.4507	21.5584	21.0617	23.225	22.3567	21.82	23.6976	22.1005	21.7313	21.9774	9.43443	1.76231	1.28441	0.105615	0.414429	0.296646	0.202507	0.60545	1.63024	0.332393	0.652233	0.124078	2.47568	0.126591	0.0693763	0.536208	0.0881218
788	815	RPVRPHTVEKPVPSSSGGDAHVPHGSQV	3	2914.5	8.36	21.8032	24.5077	22.2723	21.8183	21.8239	21.6517	22.1109	22.2148	23.6549	23.1502	22.227	24.6045	23.0534	23.1211	22.5796	9.85771	1.2149	1.68609	0.00696372	0.0407807	0.555764	0.0540594	0.33813	1.30354	0.0284205	0.905115	0.274563	2.59596	0.0636939	0.0789756	0.0161759	0.124105
790	814	VRPHTVEKPVPSSSGGDAHVPHGSQ	3	2562.28	8.22	18.3437	21.2511	18.5617	18.1566	18.7798	18.4475	18.9116	18.8969	20.6106	20.4402	18.9173	21.4139	18.946	20.2153	19.1593	8.46024	0.906064	2.67266	0.545094	0.113411	0.75278	0.0908474	0.772122	2.01135	0.537727	0.142215	0.641271	2.82795	0.428312	0.513399	0.268786	0.147998
794	814	TVEKPVPSSSGGDAHVPHGSQ	3	2073.01	8.17	15.5813	18.072	16.3496	16.0308	16.4036	16.3461	16.2822	16.2097	17.643	17.3858	17.0209	18.0698	17.2637	16.8408	16.6812	6.97705	1.29407	1.617	0.567826	0.37784	0.760989	0.0809571	0.658307	1.30443	0.26226	0.407844	0.0100885	1.59418	0.264594	0.0784782	0.0998585	0.0312649
794	815	TVEKPVPSSSGGDAHVPHGSQV	2	2172.07	8.15	16.2771	18.0901	17.4024	17.2601	17.7115	15.6863	16.423	16.9709	17.8121	17.8901	15.6583	17.3671	17.0613	17.0907	17.2599	12.7085	0.0176107	0.312266	0.882471	1.06594	0.880228	0.118885	0.310133	0.470638	0.202437	0.14622	0.107952	1.43987	0.358875	0.0772126	0.362466	0.88023
795	814	VEKPVPSSSGGDAHVPHGSQ	2	1971.96	7.08	15.3167	17.0202	15.6353	15.2219	15.2379	15.1307	14.7472	15.3425	17.2195	15.8024	15.7708	17.1206	16.7028	16.3858	15.5183	6.38415	0.977983	1.07051	0.054865	0.169034	0.406442	0.117956	0.994163	2.00324	0.275441	1.03659	0.292843	1.62763	0.339324	0.758436	0.0273275	0.0802737
795	814	VEKPVPSSSGGDAHVPHGSQ	3	1971.95	6.97	14.8503	16.545	15.2322	14.7429	14.7837	14.8652	14.8264	15.0311	16.554	15.8761	15.4803	16.537	15.637	15.6918	15.4001	6.98186	0.925654	1.41227	0.00161403	0.2783	0.210409	0.00859447	0.873375	1.94196	0.170692	0.526636	0.164265	1.2787	0.229866	0.217296	0.0135786	0.0196044
795	815	VEKPVPSSSGGDAHVPHGSQV	2	2071.02	8.43	15.7864	18.1494	16.5761	15.5505	15.4101	16.3928	16.092	16.6996	18.4544	17.7334	16.7789	17.6826	16.504	17.0308	17.1256	6.18685	1.29019	1.45491	0.703607	0.605908	0.138476	0.691148	0.873044	0.711724	0.101493	1.15177	0.412264	1.08094	0.463129	0.305948	0.426843	0.211071
795	815	VEKPVPSSSGGDAHVPHGSQV	3	2071.03	8.98	15.9392	17.4998	15.9563	15.6272	15.8932	15.9693	15.8309	15.8988	17.1165	16.677	15.9706	17.6285	16.8402	16.8871	16.1917	7.22096	0.902796	1.36848	0.0688252	0.349244	0.405053	0.13101	0.817747	1.35307	0.0330418	1.24058	0.0135762	2.01838	0.1352	0.0372503	0.240406	0.0747473
815	821	VIRKLVM	2	858.56	13.08	0.446849	2.68563	4.56106	5.03779	5.0673	0.482488	2.45775	4.63096	5.17491	5.18285	0.53401	2.86449	4.83701	5.27987	5.07216	3.68996	0.140556	0.346918	0.0474382	0.0723979	0.0302406	0.0129545	0.174459	0.0493862	0.00962912	0.0264709	0.0124304	0.0551796	0.0377428	0.107851	0.203313	0.126158
815	822	VIRKLVME	2	987.602	10.68	0.66168	3.27833	5.75483	6.33836	6.28058	0.58192	2.95053	5.77312	6.352	6.38488	0.610586	3.41148	5.93591	6.34956	6.23543	4.11708	0.0457212	0.52733	0.0559877	0.0543302	0.00168594	0.0230016	0.0452974	0.111886	0.111985	0.0224319	0.0206431	0.164978	0.0967725	0.227496	0.05885	0.181818
815	830	VIRKLVMEPTFKPWQM	2	2003.1	18.07	4.2063	7.61415	9.83469	10.7882	11.6986	4.04126	7.27788	9.88591	10.9158	12.0071	4.17272	7.80389	10.0355	11.1173	11.9294	8.03677	0.122405	0.5734	0.154636	0.0823512	0.0906366	0.090106	0.0436754	0.0824209	0.0387787	0.138222	0.168973	0.515961	0.191902	0.00689591	0.0654869	0.0403524
815	830	VIRKLVMEPTFKPWQM	3	2003.09	18.12	3.84182	7.47546	9.54774	10.6324	11.6189	3.80643	6.88556	9.57134	10.9448	11.844	4.01344	7.76564	9.72305	10.8278	11.8346	7.86888	0.141778	0.688831	0.0430681	0.192636	0.104015	0.0593521	0.184789	0.0322082	0.0363791	0.0939011	0.107245	0.486498	0.00165116	0.0532683	0.29887	0.0292242
815	832	VIRKLVMEPTFKPWQMKT	3	2232.24	16.27	4.05843	7.83591	10.6878	11.7508	12.8531	3.9924	7.35223	10.3781	12.035	13.1391	4.28515	7.76918	10.615	12.1016	13.1342	9.74199	0.135161	0.472146	0.378993	0.193073	0.0367158	0.00903669	0.0462562	0.573479	0.208646	0.298884	0.0846848	0.344452	0.080466	0.0929763	0.0243529	0.0999755
815	834	VIRKLVMEPTFKPWQMKTHF	2	2516.37	16.86	4.90645	9.09443	12.0454	13.4087	14.5264	4.79208	8.43727	11.9926	13.6327	14.9909	4.82239	9.18621	12.3092	13.4228	14.9631	9.47737	0.179672	0.808107	0.526424	0.315413	0.199076	0.066681	0.0659221	0.267354	0.116775	0.22416	0.143471	0.490871	0.0648403	0.0771163	0.0947551	0.0808837
815	834	VIRKLVMEPTFKPWQMKTHF	3	2516.37	17.69	4.81116	8.93689	11.8594	13.1797	14.5077	4.62769	8.34169	11.8968	13.5923	14.9507	4.75132	9.03217	12.2053	13.4845	14.6735	9.45181	0.257802	0.753288	0.195328	0.092826	0.129603	0.0384704	0.037094	0.388475	0.140393	0.262464	0.0149819	0.562043	0.00952465	0.0458539	0.123599	0.0229084
815	834	VIRKLVMEPTFKPWQMKTHF	4	2516.37	17.23	4.73625	8.92645	11.9724	13.1621	14.5746	4.60199	8.33796	11.8774	13.6093	15.0541	4.67012	9.05329	12.2303	13.438	14.7915	9.49182	0.188671	0.692716	0.298979	0.14028	0.240415	0.0413356	0.0156462	0.271509	0.0300831	0.25827	0.0550094	0.601886	0.0563978	0.103432	0.163818	0.0417275
815	834	VIRKLVMEPTFKPWQMKTHF	5	2516.37	17.66	4.73807	8.8389	11.7045	13.1295	14.4482	4.64344	8.17916	11.9263	13.5873	14.939	4.58144	8.98835	12.177	13.4608	14.798	9.50293	0.0804679	0.782646	0.148234	0.202846	0.0247095	0.0278051	0.0316762	0.354205	0.222658	0.447565	0.0912566	0.638321	0.0553823	0.210403	0.334896	0.0489633
815	841	VIRKLVMEPTFKPWQMKTHFLMPFPVN	3	3314.78	20.34	4.85843	8.67242	11.5388	13.127	15.814	4.7938	8.26091	11.861	13.7063	16.0927	4.75894	9.01214	11.8617	13.2341	15.163	11.9247	0.398522	0.932015	0.394647	0.210321	0.187029	0.0725299	0.0246559	0.304071	0.126802	0.370658	0.018782	0.598348	0.126906	0.0251774	0.214631	0.146894
815	842	VIRKLVMEPTFKPWQMKTHFLMPFPVNY	3	3477.85	20.74	4.70008	8.59794	11.2579	12.9121	15.5482	4.62708	8.06775	11.4347	13.4077	15.9252	4.64658	8.74895	11.5581	12.8941	14.8209	12.6069	0.397034	0.946824	0.44333	0.347714	0.181628	0.0392752	0.0408359	0.267733	0.0839028	0.342269	0.0666894	0.626311	0.0653356	0.0970378	0.270104	0.00563082
815	842	VIRKLVMEPTFKPWQMKTHFLMPFPVNY	4	3477.84	20.88	4.6131	8.51864	11.1833	12.8192	15.4567	4.54381	7.89326	11.3934	13.3155	15.8414	4.54175	8.61719	11.4501	12.8192	14.793	12.561	0.328138	0.831194	0.400332	0.333819	0.260218	0.00854435	0.0545888	0.283385	0.0844823	0.389682	0.0374599	0.667611	0.0150181	0.0984094	0.30277	0.00124131
815	846	VIRKLVMEPTFKPWQMKTHFLMPFPVNYVGEC	3	3865.99	20.95	4.63057	8.58641	11.3792	12.8663	14.9256	4.4878	7.81761	11.3417	13.2395	15.4736	4.31638	8.50957	11.2405	12.5817	14.6041	14.3159	0.314271	0.733697	0.0830608	0.0916096	0.384057	0.122072	0.0781544	0.212909	0.102034	0.0665034	0.204558	0.560741	0.0724105	0.0813551	0.411684	0.0238335
815	846	VIRKLVMEPTFKPWQMKTHFLMPFPVNYVGEC	4	3865.98	21.44	4.75068	8.88324	11.4799	13.345	15.8538	4.45895	7.9625	11.4517	13.372	15.851	4.63559	8.62726	11.3979	13.0167	14.958	14.1649	0.375945	0.785322	0.0385673	0.335031	0.428989	0.115491	0.247598	0.218362	0.0337788	0.0837938	0.286114	0.560703	0.114303	0.106693	0.0440416	0.108695
816	832	IRKLVMEPTFKPWQMKT	3	2133.17	15.74	3.51363	6.50594	9.43536	10.3756	11.6045	3.75433	6.14679	9.20594	10.6736	11.8444	3.66687	6.55572	9.5674	10.7465	11.7221	8.83801	0.145786	0.378026	0.514371	0.321227	0.447561	0.461112	0.387452	0.128949	0.205539	0.526121	0.191792	0.463092	0.118851	0.0647755	0.225413	0.109124
816	834	IRKLVMEPTFKPWQMKTHF	2	2417.3	17.22	4.69245	8.11846	10.7025	12.1358	13.4179	4.48629	7.59419	10.8113	12.3934	13.9134	4.57259	8.09515	11.1389	12.4476	13.6984	8.73757	0.204197	0.662186	0.1162	0.0681278	0.0669747	0.000820543	0.00271427	0.59646	0.167685	0.229079	0.00778279	0.527423	0.00559097	0.0904031	0.000760373	0.0227972
816	834	IRKLVMEPTFKPWQMKTHF	3	2417.3	17.43	4.5597	7.95271	10.6786	12.0156	13.4363	4.44345	7.47994	10.6755	12.4376	13.8526	4.5197	8.04787	11.0293	12.2632	13.5951	8.69554	0.281878	0.656559	0.26253	0.168358	0.106358	0.018593	0.0118832	0.324713	0.149523	0.215288	0.0475329	0.452188	0.00195817	0.0409027	0.130024	0.00694349
816	834	IRKLVMEPTFKPWQMKTHF	4	2417.3	17	4.3944	7.93437	10.7224	12.0749	13.5541	4.32965	7.38028	10.7686	12.3799	13.9765	4.438	8.04043	10.9765	12.3005	13.7008	8.60735	0.244535	0.507733	0.309912	0.104308	0.0146426	0.0275941	0.0183929	0.154488	0.0125562	0.352079	0.0493368	0.460833	0.12983	0.0328604	0.0899182	0.0153901
816	834	IRKLVMEPTFKPWQMKTHF	5	2417.3	17.12	4.51666	7.86761	10.5938	11.8866	13.3844	4.45992	7.61119	10.5658	12.4787	13.8441	4.47375	8.0398	11.0179	12.3951	13.8579	8.81118	0.281665	0.502356	0.41529	0.0905837	0.101407	0.156953	0.132181	0.356049	0.0706146	0.469572	0.085475	0.654092	0.0529667	0.129964	0.38839	0.0604889
816	841	IRKLVMEPTFKPWQMKTHFLMPFPVN	3	3215.71	19.85	4.40423	7.64069	9.98378	11.7505	14.4653	4.34689	7.25895	10.1378	12.1054	14.8176	4.38214	7.70985	10.3176	11.7215	13.753	11.2926	0.42075	0.844297	0.179619	0.30122	0.388912	0.0052135	0.0374653	0.453816	0.1951	0.219559	0.0493511	0.710321	0.03799	0.32009	0.0452715	0.0617384
816	842	IRKLVMEPTFKPWQMKTHFLMPFPVNY	3	3378.78	20.77	4.43656	7.67337	10.066	11.783	14.4801	4.30205	7.13481	10.1984	12.1953	14.8361	4.35747	7.74289	10.3636	11.7426	13.7675	11.9035	0.319443	0.715998	0.340766	0.280004	0.216298	0.0362742	0.0333981	0.287738	0.0935461	0.354168	0.0282384	0.553504	0.0526429	0.0837768	0.220067	0.0316912
816	842	IRKLVMEPTFKPWQMKTHFLMPFPVNY	4	3378.77	21.01	4.54165	7.85981	10.1839	11.9779	14.8206	4.42659	7.01602	10.3783	12.3513	15.1436	4.49705	7.82072	10.5761	11.9266	14.1704	11.9044	0.353965	0.882819	0.2953	0.283405	0.125957	0.024452	0.113715	0.333416	0.0531841	0.441117	0.0428587	0.960081	0.0484147	0.103426	0.163208	0.0658892
816	846	IRKLVMEPTFKPWQMKTHFLMPFPVNYVGEC	3	3766.92	21.54	4.7001	8.25577	10.3279	11.8467	13.5342	4.45301	7.25694	10.3691	11.772	14.0532	4.61011	7.78223	10.5887	12.2193	13.1276	13.4643	0.157849	0.410942	0.30201	0.231934	1.00426	0.0177472	0.084487	0.203629	0.00166861	0.0313077	0.0369129	0.758646	0.0972274	0.0483503	0.0370595	0.111323
816	846	IRKLVMEPTFKPWQMKTHFLMPFPVNYVGEC	4	3766.91	21.54	4.69663	8.10319	10.4357	11.9512	14.2802	4.43425	7.66015	10.3774	12.3387	14.452	4.62767	8.00388	10.5845	11.8578	13.7365	13.417	0.743067	0.651697	0.106072	0.316731	0.00145429	0.399769	0.132024	0.193593	0.0610137	0.314741	0.125064	0.800883	0.140798	0.1831	0.158985	0.41564
822	842	EPTFKPWQMKTHFLMPFPVNY	3	2638.3	20.7	3.6427	5.55391	5.31325	6.7206	9.28841	4.07425	5.18376	6.19054	6.76643	9.50256	3.81123	5.14572	5.66707	6.73107	8.70653	8.62533	0.173223	0.317795	0.517831	0.783415	0.181195	0.0422041	0.140655	0.579392	0.322675	0.190612	0.149541	0.283888	0.0680557	0.176289	0.0569939	0.187801
831	842	KTHFLMPFPVNY	2	1493.76	18.6	0.0440218	0.0934282	0.218178	0.593346	2.14775	0.0482898	0.112356	0.209583	0.495788	2.00477	0.0507307	0.0805029	0.132049	0.241476	1.10759	4.22043	0.0234208	0.0617856	0.0207721	0.16396	0.287045	0.00807098	0.011434	0.0524306	0.0163702	0.0672278	0.0772601	0.00465546	0.0120957	0.00630947	0.0136056	0.0610156
833	842	HFLMPFPVNY	2	1264.62	19.31	0.0519433	0.0789262	0.164931	0.40925	1.54549	0.124521	0.10221	0.209392	0.362023	1.48326	0.0456625	0.0456309	0.093394	0.101998	0.676073	3.18857	0.0237524	0.0715044	0.12105	0.0942628	0.120061	0.0138133	0.0252173	0.00442648	0.0517146	0.0499352	0.0376188	0.0576898	0.0670194	0.036808	0.0323751	0.0029199
835	842	LMPFPVNY	1	980.492	16.85	0.0557864	0.308236	0.437062	0.907729	1.59264	0.189374	0.313744	0.466871	0.894688	1.69416	0.128114	0.247639	0.341768	0.558561	0.945753	2.79459	0.182863	0.055829	0.125971	0.0990891	0.185831	0.055824	0.168383	0.168332	0.0244568	0.159623	0.0821231	0.143122	0.0929669	0.158413	0.0150649	0.060092
835	842	LMPFPVNY	2	980.492	17.19	0.0909956	0.0737057	0.0845458	0.261847	0.961397	0.0624393	0.0856538	0.136025	0.227312	0.835102	0.0692997	0.0713768	0.0463431	0.10655	0.305388	2.35234	0.0321989	0.0131593	0.0105033	0.0530789	0.192172	0.025252	0.0137479	0.0425712	0.0290653	0.0489958	0.0176567	0.00580141	0.0119081	0.0229105	0.0198685	0.0723224
846	860	CIRTVPYTDPDHASL	2	1687.81	12.46	0.270349	0.455488	0.827556	1.68057	3.34186	0.2986	0.388596	0.837163	1.52413	3.38754	0.246394	0.348451	0.648895	1.28398	2.9581	5.50243	0.0265766	0.0782232	0.157508	0.0346638	0.0662943	0.0911811	0.13792	0.214461	0.00491542	0.100462	0.0248191	0.0349716	0.0254084	0.0461002	0.0969323	0.0647731
846	860	CIRTVPYTDPDHASL	3	1687.81	12.42	0.161424	0.323328	0.652335	1.49989	3.18762	0.198159	0.315289	0.655627	1.42426	3.28517	0.133083	0.241052	0.503926	1.15828	2.8222	5.43103	0.0238188	0.0562341	0.00497517	0.106467	0.208202	0.052388	0.101155	0.111723	0.0380852	0.144383	0.022541	0.127756	0.00676768	0.0568035	0.0107858	0.0159896
846	863	CIRTVPYTDPDHASLKIL	3	2042.08	15.06	-0.474643	-0.619227	-0.270778	0.260723	1.7551	-0.614168	-0.638167	-0.57176	0.175553	1.87117	-0.678807	-0.643328	-0.587216	-0.0253788	1.38992	6.71509	0.43907	0.0602774	0.459547	0.0653939	0.051585	0.32979	0.0536887	0.102422	0.133817	0.300823	0.13185	0.151229	0.165031	0.22457	0.194741	0.105251
846	866	CIRTVPYTDPDHASLKILARL	3	2382.3	17.26	0.216117	0.195255	0.314015	0.877428	2.44671	0.0223706	-0.080968	0.133542	0.792905	2.32641	0.0842499	0.0711514	0.237219	0.62861	2.27744	8.58919	0.0805176	0.184606	0.0686891	0.0741575	0.0813676	0.239504	0.107307	0.024109	0.237192	0.00733302	0.0957228	0.23105	0.236043	0.0970564	0.19849	1.36472
847	860	IRTVPYTDPDHASL	1	1584.8	12.04	0.210037	0.39975	0.76347	1.56016	2.66259	0.286608	0.466774	0.765731	1.44272	2.88072	0.208923	0.309708	0.757269	1.21861	2.48948	4.86934	0.0612297	0.0291083	0.0061646	0.0428982	0.0502042	0.00354228	0.0754794	0.0856751	0.181131	0.282376	0.0143635	0.0899713	0.250087	0.0365509	0.159224	0.0577382
847	860	IRTVPYTDPDHASL	2	1584.8	11.64	0.291748	0.491391	0.874979	1.71276	2.768	0.35841	0.483575	0.916302	1.64933	2.93632	0.285528	0.428551	0.766054	1.42303	2.60054	4.94107	0.0594379	0.0589729	0.0254001	0.0688993	0.138215	0.0600699	0.106675	0.0592305	0.00306806	0.142748	0.0426168	0.105059	0.0365915	0.0316352	0.0449623	0.0200763
847	860	IRTVPYTDPDHASL	3	1584.8	13	0.296195	0.450231	0.765838	1.60112	2.68664	0.337221	0.421201	0.818584	1.55724	2.8149	0.267624	0.39053	0.696145	1.29598	2.5538	4.87826	0.0422893	0.122592	0.110328	0.0162631	0.107389	0.0457761	0.129755	0.0433663	0.0748959	0.145384	0.0484267	0.0376308	0.0106553	0.0124735	0.00632213	0.00248328
847	863	IRTVPYTDPDHASLKIL	3	1939.07	14.84	0.263696	0.405739	0.707391	1.37077	2.46323	0.291382	0.432724	0.77935	1.43218	2.76119	0.262032	0.409677	0.593133	1.22114	2.54029	6.51338	0.0922004	0.131413	0.096379	0.13097	0.0592899	0.0272041	0.0856079	0.0620563	0.0662842	0.246782	0.0958374	0.0978052	0.106693	0.0425015	0.353878	0.0511275
847	863	IRTVPYTDPDHASLKIL	4	1939.07	15.12	0.211442	0.14076	0.387922	0.977535	1.83754	0.0766317	0.381308	0.484568	0.897474	1.55095	-0.0214002	0.175463	0.609807	0.94769	1.55207	6.81222	0.405102	0.359027	0.0470492	0.100584	0.149351	0.189597	0.0664389	0.323616	0.0522699	0.233688	0.098743	0.138394	0.116824	0.411196	0.396092	0.246567
847	866	IRTVPYTDPDHASLKILARL	2	2279.29	16.91	0.215882	0.354745	0.53583	1.03202	1.94417	0.291251	0.311333	0.507498	0.955693	2.02877	0.216355	0.31125	0.395685	0.914291	1.93007	9.81098	0.0440056	0.0469644	0.0474575	0.0626369	0.0653195	0.00744899	0.0298367	0.0392145	0.0522124	0.18219	0.0115187	0.111918	0.0214947	0.0122131	0.0160121	0.0244149
847	866	IRTVPYTDPDHASLKILARL	4	2279.29	16.97	0.0355202	0.218782	0.229534	0.754217	1.64686	-0.0686454	-0.0773457	0.285894	0.546597	1.56963	-0.164096	0.00337505	-0.0386155	0.442603	1.55356	9.57573	0.43283	0.0580653	0.0970454	0.114275	0.0637638	0.0320061	0.00278228	0.0744044	0.00358029	0.156043	0.126554	0.0485717	0.0195458	0.0540012	0.065139	0.0474633
847	871	IRTVPYTDPDHASLKILARLMTAKF	3	2857.58	20.86	0.359237	0.925424	1.66225	2.92524	4.60846	0.257657	1.30487	1.69831	2.6536	4.70128	0.198456	0.928941	1.38181	2.51694	4.1838	13.3189	0.155241	0.0680169	0.00285424	0.100104	0.0433804	0.0431479	0.0344378	0.161674	0.0681279	0.272759	0.226227	0.178831	0.00377713	0.120731	0.261916	0.0245294
847	895	IRTVPYTDPDHASLKILARLMTAKFLHTEIREKGGAYGGGAKLSHNGIF	4	5350.87	20.03	5.27526	11.155	13.8131	17.48	22.1083	5.64224	10.5316	14.5506	18.5011	22.3628	3.14733	6.9478	11.2769	15.5912	20.4326	21.2721	1.91041	1.9224	0.0435442	0.483888	0.580674	0.50778	0.0320705	0.369066	0.511659	0.908884	0.36052	0.454627	0.85721	0.100658	0.178848	0.538548
847	897	IRTVPYTDPDHASLKILARLMTAKFLHTEIREKGGAYGGGAKLSHNGIFTL	4	5564.99	20.48	5.62235	11.8651	14.0975	17.4867	20.6362	5.33042	10.2683	14.0764	17.799	21.6807	3.09541	6.95772	10.9704	15.0177	19.2184	24.053	0.787786	0.422411	0.28741	0.0356431	1.136	0.123497	0.15438	0.399131	0.313359	0.271359	0.558909	0.569821	0.00547489	0.167607	0.0177528	0.260122
861	866	KILARL	1	713.504	11.91	0.0585956	0.0832535	0.0677654	0.0687448	0.202743	0.0574978	0.056112	0.0575531	0.0853234	0.185336	0.0705169	0.0817103	0.0747185	0.075801	0.18178	3.23814	0.0238513	0.0329672	0.00835297	0.00363568	0.00444488	0.00977184	0.00369219	0.00837926	0.00369746	0.000834046	0.0106653	0.0128264	0.025931	0.0253438	0.00249621	0.0721126
861	868	KILARLMT	1	945.592	13.05	0.0103133	0.035923	0.0292455	0.0253357	0.35703	-0.0388663	0.0340276	-0.0460747	0.0233637	0.214891	0.0619062	0.0421662	0.0143702	0.0842886	0.218264	5.1789	0.0559878	0.0125764	0.0922384	0.0275088	0.245745	0.0304625	0.0307737	0.103839	0.0710895	0.0241186	0.0585364	0.0256665	0.0251565	0.0705887	0.0276512	0.152655
861	868	KILARLMT	2	945.589	12.89	0.0280693	0.058169	0.0475802	0.0928397	0.330785	0.0308653	0.0269876	0.0333556	0.0711579	0.298597	0.0314267	0.0451942	0.0377816	0.0664495	0.258805	5.20309	0.0141512	0.00433566	0.0227614	0.00138436	0.0051592	0.0095285	0.000889412	0.00772906	0.00236022	0.0060956	0.0099965	0.00643906	0.00158047	0.0135668	0.0052653	0.0610382
861	871	KILARLMTAKF	2	1291.79	16.32	0.335324	0.969247	1.18116	1.93112	2.85463	0.282412	0.872005	1.27269	1.75102	2.83411	0.286318	0.777943	1.13683	1.67216	2.54366	7.57919	0.0311639	0.0705427	0.0195878	0.0172275	0.0747926	0.0125577	0.0351293	0.0576068	0.0147182	0.00983294	0.0574916	0.0136835	0.094003	0.108716	0.0288805	0.101348
861	874	KILARLMTAKFLHT	2	1642.98	16.25	0.962972	2.36034	2.67495	3.94294	5.3247	0.941308	2.17427	2.72891	3.8357	5.30936	0.567217	1.86557	2.64298	3.38942	4.25722	9.42866	0.0312233	0.0363797	0.0430363	0.0444449	0.0699579	0.0370535	0.0214598	0.00414996	0.0373867	0.120787	0.0735204	0.0933972	0.0793606	0.0632963	0.0909866	0.080498
861	895	KILARLMTAKFLHTEIREKGGAYGGGAKLSHNGIF	3	3785.08	17.62	6.15306	13.6774	16.296	18.7703	23.284	6.12182	12.5235	16.8897	20.0305	23.9684	3.21034	8.18815	12.0987	17.4635	20.7642	15.1172	0.73409	1.54168	0.865939	0.806662	0.674674	1.04292	0.385348	0.970166	0.0159271	1.18851	0.292441	0.16019	0.417362	0.245542	0.519667	0.620327
861	897	KILARLMTAKFLHTEIREKGGAYGGGAKLSHNGIFTL	3	3999.21	18.53	5.60739	11.8467	14.6445	16.9045	20.5882	5.39276	11.3654	14.6282	18.0663	21.2991	2.80642	6.67779	11.3197	15.4498	18.7792	18.4244	0.946749	1.55715	0.737663	0.201713	0.201364	0.0709623	0.0225234	0.738147	0.11966	1.04422	0.309522	0.36492	0.474916	0.00869543	1.14176	0.369006
864	868	ARLMT	2	591.33	9.65	0.0359804	0.0313733	0.0278655	0.0300896	0.128608	0.0208026	0.00806258	0.0223489	0.0320813	0.0958385	0.0198331	0.0183177	0.00719596	0.0201028	0.063979	2.40176	0.0149078	0.0192248	0.00593261	0.038825	0.000462244	0.0116039	0.00904537	0.00387755	0.0058761	0.00795435	0.0164154	0.00383863	0.000749851	0.00988225	0.0025588	0.0449375
864	874	ARLMTAKFLHT	2	1288.72	13.61	1.15054	2.83431	3.19148	4.50999	5.83876	1.09861	2.58505	3.16715	4.3917	5.92257	0.683513	2.2216	3.06583	3.74979	4.79171	6.38845	0.0744665	0.222605	0.0888022	0.0107273	0.0711682	0.0158018	0.00198441	0.0485591	0.00984199	0.113828	0.00264297	0.167742	0.00175007	0.0699181	0.15824	0.180148
864	874	ARLMTAKFLHT	3	1288.72	13.54	1.15499	2.72271	2.95488	4.51241	5.69327	1.0388	2.43923	2.92148	4.14275	5.7909	0.690925	2.10144	2.8353	3.51546	4.59261	6.40238	0.055973	0.249286	0.0466111	0.163802	0.172949	0.1106	0.0608658	0.033327	0.0364679	0.0669094	0.0475215	0.228794	0.0351591	0.216776	0.436729	0.0768177
867	871	MTAKF	1	597.307	10.16	0.148127	0.88323	1.20967	2.00436	2.88498	0.13006	0.816632	1.147	1.82237	2.89362	0.0866323	0.693574	1.13117	1.61213	2.32807	2.39113	0.00938063	0.01204	0.00297903	0.0537509	0.0520464	0.00741545	0.0160608	0.013198	0.00462993	0.0482498	0.00566648	0.00748857	0.0184336	0.00891947	0.0301302	0.0270779
867	874	MTAKFLHT	1	948.499	12.23	1.08638	2.82745	3.26387	4.42238	5.56066	1.04439	2.55541	3.06874	4.32681	5.7026	0.57389	2.19443	3.03863	3.66113	4.47288	4.04386	0.0319201	0.143311	0.103572	0.10323	0.0918209	0.0380397	0.0525414	0.176101	0.03216	0.145907	0.0120996	0.111325	1.30421e-05	0.0768466	0.050992	0.0744902
867	874	MTAKFLHT	2	948.497	10.98	1.11441	2.8144	3.21933	4.41079	5.55141	1.15475	2.61083	3.16445	4.34797	5.66131	0.58591	2.19454	3.04207	3.6666	4.45417	4.05025	0.053527	0.157397	0.0962622	0.0374003	0.0542745	0.0131308	0.00195071	0.0974812	0.0345903	0.117207	0.0142909	0.15378	0.00284262	0.00544962	0.0728224	0.0446532
867	874	MTAKFLHT	3	948.497	11.19	1.0316	2.76312	3.09339	4.36279	5.45453	1.07634	2.58423	3.12555	4.34188	5.67416	0.521526	2.07001	3.06933	3.66065	4.42033	4.05066	0.0594437	0.187398	0.00998357	0.0631847	0.146822	0.0226454	0.0520681	0.137382	0.113475	0.0184022	0.0122701	0.193443	0.0158599	0.0693094	0.155415	0.00389556
867	895	MTAKFLHTEIREKGGAYGGGAKLSHNGIF	3	3090.6	15.29	7.90938	15.8526	18.7374	21.2828	23.9763	7.66322	14.1439	18.6393	22.0551	25.3339	5.25017	9.88394	15.196	19.3028	22.3951	12.1636	0.756132	1.83815	0.775181	0.715105	0.279766	0.625644	0.155165	0.793464	0.18735	0.10036	0.0550047	1.16475	0.00366389	0.069653	0.649471	0.186243
869	897	AKFLHTEIREKGGAYGGGAKLSHNGIFTL	3	3072.64	16.29	6.11874	11.9228	14.3131	16.3502	18.7421	5.98555	10.7462	14.6461	17.3975	19.8498	3.62496	7.51202	10.9198	14.5138	17.5559	11.2657	0.625961	1.26026	0.0741775	0.425472	0.190841	0.0840283	0.0392151	0.777908	0.095286	0.609413	0.0184643	1.29267	0.00752692	0.076087	0.211438	0.0137212
870	874	KFLHT	2	645.371	9.25	0.558682	0.955708	0.963936	1.28305	1.57029	0.630021	0.874616	0.994259	1.31444	1.61874	0.391345	0.778583	0.983269	1.15644	1.33013	2.35831	0.0681147	0.0658782	0.0623875	0.00028213	0.0331572	0.0807609	0.0679551	0.0540726	0.0350775	0.00778211	0.0258713	0.0475307	0.055192	0.00615043	0.00471661	0.148169
872	878	LHTEIRE	2	897.478	8.08	0.930018	3.68136	4.5075	4.92227	4.85434	1.01092	3.11819	4.51623	5.21053	5.1472	0.257549	1.04448	2.46326	4.10829	4.33638	2.53428	0.00561981	0.360941	0.0469984	0.0247685	0.00960111	0.197582	0.0407183	0.140455	0.144373	0.142565	0.132595	0.162402	0.0273985	0.188767	0.0813285	0.0343501
872	895	LHTEIREKGGAYGGGAKLSHNGIF	2	2512.31	13.56	6.14285	11.8489	14.5891	15.6854	17.7927	5.66224	9.81861	13.8929	16.8472	19.0543	3.02462	6.66891	10.6802	14.7063	17.2677	9.05753	0.448848	1.02245	0.252014	0.350918	0.335101	0.349164	0.276035	0.575176	0.837328	0.540074	0.360017	1.1101	0.150561	0.555258	0.256148	0.079585
872	895	LHTEIREKGGAYGGGAKLSHNGIF	3	2512.31	13.71	6.15049	11.7651	14.235	15.4987	17.8095	6.06587	10.3808	14.1742	16.5968	18.6071	3.55194	6.7107	10.5212	14.3173	17.328	9.20242	0.389164	0.967465	0.18036	0.256482	0.213357	0.0593237	0.0648998	0.69963	0.248786	0.413134	0.0222242	0.776028	0.0284458	0.134937	0.282241	0.0648129
872	897	LHTEIREKGGAYGGGAKLSHNGIFTL	2	2726.43	15.88	7.08794	10.8034	13.5979	13.6233	16.3398	6.76083	10.483	13.1841	13.9336	16.05	4.221	7.28329	9.40273	12.1479	14.2155	9.83379	0.455365	1.19721	0.432771	1.3725	0.100527	1.07966	0.429741	0.741361	0.478143	0.213287	0.312651	0.744437	0.676487	1.00746	0.546803	0.223743
872	897	LHTEIREKGGAYGGGAKLSHNGIFTL	3	2726.44	15.98	5.29503	10.1781	12.4314	13.8172	16.1807	5.19023	9.04375	12.4883	14.841	16.9296	3.10225	5.78884	9.08599	12.5827	15.5712	10.004	0.626359	1.13989	0.322792	0.225556	0.225817	0.0050125	0.0207332	0.611312	0.170191	0.587329	0.0254023	0.619735	0.113274	0.0386445	0.353125	0.0844317
875	895	EIREKGGAYGGGAKLSHNGIF	2	2161.11	13.66	5.34064	9.57945	11.2764	12.3198	14.7768	5.29407	8.37041	11.2617	13.3791	15.3575	3.45146	6.25203	9.09134	11.7818	14.4855	8.00247	0.367746	0.966942	0.114882	0.102995	0.337419	0.0199004	0.148849	0.707632	0.199834	0.52922	0.00774984	0.780149	0.0064483	0.187455	0.153527	0.0772953
875	895	EIREKGGAYGGGAKLSHNGIF	3	2161.12	12.91	5.39829	9.5352	11.2543	12.3395	14.7343	5.33707	8.39556	11.2753	13.3545	15.3954	3.4482	6.17988	9.08311	11.7362	14.5259	7.95836	0.339494	1.00668	0.177248	0.140978	0.18256	0.00430079	0.11863	0.704185	0.171555	0.513225	0.0197563	0.733148	0.0166691	0.120707	0.194441	0.0916112
875	895	EIREKGGAYGGGAKLSHNGIF	4	2161.12	14.52	5.49958	9.51372	10.9027	11.9973	14.7515	5.10047	8.16624	11.1257	13.295	15.3352	3.07195	6.05433	8.83749	11.7183	14.5122	7.93623	0.444868	0.854756	0.0295115	0.402398	0.474381	0.00737275	0.321578	0.59079	0.315704	0.441473	0.0363537	0.706008	0.132185	0.335121	0.0937468	0.0766231
875	897	EIREKGGAYGGGAKLSHNGIFTL	2	2375.25	16.46	4.65772	8.35378	9.92099	10.8996	13.2833	4.87746	7.23924	9.9813	12.0052	14.0753	3.11956	5.6705	8.05132	10.4346	12.939	9.02321	0.298335	0.966303	0.261963	0.226416	0.0265738	0.201997	0.0813171	0.583536	0.121797	0.483766	0.00695276	0.717239	0.0420468	0.0518148	0.167284	0.0295568
875	897	EIREKGGAYGGGAKLSHNGIFTL	3	2375.25	16.08	4.79648	8.45999	9.94721	11.1023	13.4303	4.75837	7.44618	10.1181	11.9872	14.0528	3.21065	5.68955	8.19712	10.525	13.1616	8.99087	0.368128	1.03067	0.248354	0.377564	0.0242731	0.0537557	0.0246278	0.4917	0.0844156	0.544724	0.0297532	0.677918	0.0572443	0.044562	0.245423	0.0625871
896	907	TLYSYRDPNTIE	2	1471.71	12.02	2.06687	3.25763	3.63986	4.65302	5.42499	2.05613	2.94211	3.59411	4.80274	5.44833	1.81184	2.96248	3.2758	3.88403	4.60877	5.49867	0.0783869	0.20221	0.0120173	0.0115021	0.0528228	0.00643425	0.00400355	0.125019	0.0918258	0.102365	0.0848497	0.211762	0.0475405	0.0742663	0.110708	0.0419921
898	905	YSYRDPNT	2	1015.45	7.81	0.423928	1.3013	1.7763	2.86411	3.54979	0.43614	1.15289	1.74643	2.88332	3.5437	0.270422	0.999539	1.40713	1.97621	2.60773	3.48615	0.0269676	0.130815	0.0300796	0.000462195	0.111771	0.0186293	0.0571789	0.0341807	0.0535053	0.0386884	0.00338881	0.0444952	0.034482	0.0414702	0.0856255	0.0723319
898	907	YSYRDPNTIE	1	1257.57	9.98	2.27809	3.53263	3.88398	4.923	5.63678	2.18316	3.12789	3.82858	5.06035	5.67379	2.03821	3.08229	3.54131	4.1312	4.76935	4.47167	0.0744935	0.255001	0.0293283	0.0507898	0.135595	0.0877778	0.0461738	0.163113	0.0367831	0.11536	0.0103757	0.262872	0.0515794	0.0958373	0.00080506	0.140387
898	907	YSYRDPNTIE	2	1257.58	10.76	2.31438	3.48306	3.87378	4.9108	5.59319	2.28693	3.19806	3.79827	5.02406	5.63972	2.11255	3.12087	3.52264	4.12364	4.7459	4.49994	0.0575745	0.224526	0.0500413	0.0305215	0.0647234	0.00407735	0.0326143	0.138821	0.0318042	0.109164	0.00337749	0.217816	0.0132531	0.00513666	0.0967675	0.0828175
898	908	YSYRDPNTIET	1	1358.62	9.58	2.21732	3.75892	4.42307	5.85856	6.49032	2.09264	3.46072	4.3751	5.72894	6.50321	2.32456	3.43424	3.86118	4.48272	5.37745	5.32547	0.166045	0.158203	0.0162753	0.0758482	0.155973	0.13816	0.312963	0.0110786	0.325301	0.616486	0.190856	0.162698	0.324921	0.137455	0.233811	0.0118974
898	908	YSYRDPNTIET	2	1358.62	10.73	2.48228	3.736	4.52481	5.83254	6.51291	2.47377	3.43179	4.38459	5.93852	6.62071	2.27885	3.30397	3.80475	4.62532	5.40962	5.22672	0.0382589	0.187976	0.0545253	0.0125337	0.0651201	0.00522597	0.0177844	0.140789	0.0649004	0.160488	0.00264767	0.199976	0.0109336	0.0429769	0.0866681	0.0312666
898	909	YSYRDPNTIETL	1	1471.71	13.57	2.65396	3.71055	5.00413	6.74374	7.46963	2.51263	3.38007	5.33611	7.01708	7.66662	2.33008	3.30117	3.9568	4.82286	6.2194	5.95349	0.157191	0.0606348	0.0167128	0.0393122	0.185951	0.153078	0.0320522	0.105858	0.168503	0.223212	0.137267	0.278437	0.190641	0.555372	0.100119	0.0967236
898	909	YSYRDPNTIETL	2	1471.71	14.53	2.59779	3.97475	5.25002	6.90772	7.59324	2.5686	3.65536	5.0918	7.03053	7.73544	2.3462	3.45578	4.10808	5.25895	6.20593	5.79786	0.0548101	0.245232	0.138342	0.0209317	0.0718375	0.0107241	0.0238033	0.110011	0.048302	0.108206	0.0108238	0.20882	0.0165235	0.0196722	0.0953185	0.0459019
898	931	YSYRDPNTIETLQSFGKAVDWAKSGKFTQQDIDE	3	3937.89	18.85	5.86221	8.53142	13.8158	21.3161	25.9415	5.61761	8.15497	13.3496	20.6428	26.2308	5.33154	7.74224	10.6191	16.1742	22.2668	18.9057	0.471621	0.681773	0.331796	0.0382415	0.383879	0.213003	0.141509	0.0530028	0.000102587	0.374759	0.303895	0.624144	0.00321135	0.130104	0.350076	0.102044
898	931	YSYRDPNTIETLQSFGKAVDWAKSGKFTQQDIDE	4	3937.89	19.22	6.15345	8.39822	13.245	20.9	25.9606	5.74519	7.30805	12.7721	20.5368	26.2834	6.27446	7.61885	9.53337	15.3563	21.8386	17.6822	2.24516	1.53119	0.609222	0.398531	0.286263	0.492921	0.179261	0.34965	0.0736335	0.0871906	0.299239	0.927517	0.800801	0.327456	0.328105	0.100871
900	908	YRDPNTIET	1	1108.53	7.74	2.24438	4.01533	4.72368	6.11119	6.34637	1.99626	3.58632	4.83962	6.25122	6.60127	2.13371	3.32768	3.82739	5.02346	5.50738	3.19741	0.116998	0.181444	0.0570492	0.200175	0.145188	0.123658	0.153124	0.108926	0.482185	0.122375	0.290694	0.30897	0.133556	0.101893	0.157542	0.266599
900	908	YRDPNTIET	2	1108.53	9.3	2.77646	4.14355	4.89962	5.89913	6.09143	2.76323	3.7966	4.76655	6.08929	6.17867	2.51465	3.74843	4.22075	5.04572	5.55022	3.65303	0.0737309	0.148907	0.0265053	0.0870707	0.0318243	0.0566236	0.00444065	0.192218	0.0826022	0.120042	0.0116983	0.187802	0.0348543	0.0107817	0.121013	0.0703426
900	909	YRDPNTIETL	1	1221.61	12.52	2.54257	4.2234	5.5081	6.99594	7.19158	2.25118	3.87264	5.30487	7.1556	7.35669	2.37223	3.80126	4.36587	5.29069	6.41509	4.19908	0.026198	0.161101	0.00713851	0.0987156	0.171078	0.101575	0.311589	0.235517	0.163511	0.22551	0.080893	0.231484	0.268879	0.185327	0.0388874	0.137061
900	909	YRDPNTIETL	2	1221.61	12.96	2.41816	4.0151	5.45063	6.91902	7.02639	2.29113	3.50951	5.03666	6.97378	7.16765	2.01342	3.2742	4.02507	5.23423	6.04698	3.84055	0.0220089	0.0554978	0.107212	0.211196	0.05433	0.0340333	0.0359028	0.0457538	0.115201	0.0975315	0.010922	0.204775	0.0213761	0.0533191	0.0626256	0.0431954
906	917	IETLQSFGKAVD	2	1307.69	13.88	0.312777	0.570392	3.83354	7.71206	9.22519	0.466575	0.797867	3.42687	7.42425	9.29934	0.469097	0.442412	1.1206	3.90157	6.63062	6.35116	0.435205	0.408703	0.477923	0.039981	0.27736	0.0621001	0.316097	0.53862	0.374436	0.00977536	0.036626	0.18926	0.415277	0.0584791	0.222605	0.0306441
908	917	TLQSFGKAVD	1	1065.56	11.3	0.848708	1.0505	2.54981	5.61064	7.04661	0.637441	1.13067	2.5308	5.17729	6.91146	0.657093	0.616635	1.05429	3.13261	5.59943	5.69869	0.158088	0.340897	0.477993	0.0085833	0.132315	0.328384	0.150559	0.35528	0.168827	0.180714	0.131816	0.0435823	0.108042	0.104429	0.410989	0.132897
908	917	TLQSFGKAVD	2	1065.56	10.72	0.194902	0.646563	2.30702	5.5842	7.09089	0.29089	0.501737	2.07411	5.12629	7.02257	0.140775	0.341143	0.811947	2.84278	5.40276	5.48963	0.064023	0.136028	0.178704	0.114029	0.180634	0.145237	0.0925788	0.0537267	0.0611297	0.149234	0.0529334	0.0108578	0.0150011	0.0377982	0.083553	0.0630225
908	924	TLQSFGKAVDWAKSGKF	3	1869.99	17.51	0.775343	2.20443	5.06654	9.80282	12.7354	0.591505	2.12823	4.87652	9.1961	12.5874	0.402296	1.73615	3.8882	7.21371	10.9071	10.2845	0.00612212	0.0120249	0.20364	0.18852	0.30216	0.041705	0.146997	0.0398534	0.240241	0.0122387	0.158618	0.217513	0.0706038	0.0287795	0.0520445	0.0228762
908	931	TLQSFGKAVDWAKSGKFTQQDIDE	2	2699.33	16.1	2.88143	5.04304	7.91624	13.7604	17.8115	3.03801	4.55711	8.01174	13.0902	18.0701	2.76561	4.25641	6.64589	10.5225	16.0531	13.0128	0.401522	0.124101	0.329893	0.310038	0.263779	0.109277	0.102683	0.078779	0.248163	0.421789	0.0197309	0.38089	0.201963	0.484806	0.24794	0.0505008
908	931	TLQSFGKAVDWAKSGKFTQQDIDE	3	2699.33	16.32	2.92829	5.02499	8.11887	13.6883	17.7379	3.03334	4.66073	8.11925	13.2687	17.9849	2.8646	4.46025	6.76647	10.7316	15.7624	12.8951	0.268035	0.504492	0.466282	0.228355	0.317077	0.0331453	0.129337	0.198664	0.0117471	0.184889	0.000707058	0.372364	0.0683408	0.129519	0.334875	0.0536053
909	917	LQSFGKAVD	1	964.51	9.98	0.113221	0.311296	1.61374	4.55538	6.12501	0.174859	0.238918	1.26722	3.96377	6.21242	0.0987379	0.20825	0.473579	2.05736	4.76755	4.31571	0.100098	0.0340704	0.112876	0.00549916	0.0484548	0.131976	0.0766656	0.115455	0.0665268	0.0384151	0.0172687	0.100491	0.0513802	0.0779189	0.0597398	0.12685
909	927	LQSFGKAVDWAKSGKFTQQ	2	2126.1	14.32	2.24605	4.13319	6.59303	11.6236	14.7124	2.3527	3.5982	6.83772	10.9328	14.9725	2.13634	3.60564	5.62998	9.05553	13.7575	11.2123	0.0320088	0.367341	0.0917957	0.205939	0.338346	0.262627	0.03127	0.0217103	0.374334	0.271171	0.0108046	0.224632	0.0773381	0.125273	0.2526	0.0474797
909	927	LQSFGKAVDWAKSGKFTQQ	3	2126.11	14.77	2.63582	4.23327	6.97519	11.7148	14.9801	2.54997	4.04261	6.87192	11.0415	14.873	2.3099	3.8673	6.08498	9.32784	13.8767	11.101	0.0482673	0.366186	0.228626	0.245837	0.329354	0.0890911	0.0626459	0.180159	0.11737	0.278754	0.0829245	0.388963	0.00121078	0.285154	0.0106937	0.264704
909	931	LQSFGKAVDWAKSGKFTQQDIDE	2	2598.28	15.31	2.98174	4.52164	7.87101	13.461	17.2788	1.90105	3.62305	6.93579	12.2948	16.9773	2.12976	3.73861	6.36486	10.084	15.211	11.151	0.0292675	0.0191108	0.15675	0.367838	1.00466	0.0259549	0.0772661	0.90508	0.220952	0.466695	1.02264	0.665395	0.0275942	0.410457	0.20826	0.208101
909	931	LQSFGKAVDWAKSGKFTQQDIDE	3	2598.29	15.39	2.89687	5.02247	7.57421	12.5902	16.6933	2.97468	4.54921	7.43587	12.2222	16.9463	2.72975	4.39201	6.54587	10.2097	14.9548	11.7969	0.242758	0.461241	0.429787	0.0519356	0.342793	0.152377	0.0731422	0.191503	0.0931711	0.205887	0.0166368	0.297372	0.0304238	0.0413422	0.258893	0.0584196
910	917	QSFGKAVD	2	851.429	8.79	0.213659	0.356213	1.19388	3.60506	5.08296	0.237255	0.355929	1.14888	3.22507	5.02797	0.150547	0.223238	0.524408	1.85058	3.7753	3.97652	0.0450903	0.121683	0.13854	0.0214281	0.14068	0.0256763	0.0759503	0.0335397	0.0717432	0.108994	0.00448356	0.00170364	0.0061616	0.0222265	0.0872856	0.0454357
910	918	QSFGKAVDW	2	1037.51	14.18	-0.015101	0.145055	0.917414	3.30372	5.00709	0.11268	0.211436	0.862147	2.89163	4.92904	-0.0176202	0.0599137	0.281597	1.55127	3.60409	4.05534	0.000353153	0.186408	0.133842	0.0705782	0.27254	0.00853569	0.30735	0.161288	0.141874	0.11167	0.140126	0.0423857	0.0260405	0.0617586	0.347301	0.00430674
910	927	QSFGKAVDWAKSGKFTQQ	2	2013.02	13.04	2.42883	4.28011	6.5522	10.8664	14.0578	2.55109	3.94854	6.46361	10.3718	14.0883	2.3612	3.85892	5.84928	8.96806	12.7392	10.9025	0.0943022	0.403069	0.175122	0.044271	0.308153	0.0249645	0.0616819	0.25373	0.255411	0.24847	0.0825172	0.407254	0.00951821	0.265164	0.0636837	0.127461
910	927	QSFGKAVDWAKSGKFTQQ	3	2013.02	14.21	2.40138	4.18714	6.39808	10.6412	13.8072	2.4088	3.85604	6.30362	10.2099	13.9728	2.20224	3.6236	5.76079	8.87964	12.8753	10.8824	0.0929272	0.339561	0.247792	0.202276	0.330169	0.0895673	0.0438301	0.270229	0.286082	0.361109	0.00552699	0.426854	0.118068	0.0889915	0.19004	0.0725195
910	931	QSFGKAVDWAKSGKFTQQDIDE	2	2485.2	14.57	2.81791	4.82741	7.37809	11.9096	15.8894	2.92782	4.46592	7.26071	11.3372	15.987	2.72586	4.42747	6.56497	9.81779	14.2862	11.256	0.0433722	0.387573	0.209961	0.0331515	0.518519	0.0253237	0.0102945	0.234004	0.0494297	0.438181	0.159007	0.351307	0.00552565	0.0796573	0.321065	0.0185791
910	931	QSFGKAVDWAKSGKFTQQDIDE	3	2485.2	14.38	2.97191	4.96884	7.29291	11.8025	15.6523	3.03856	4.64228	7.23646	11.3736	15.9724	2.9079	4.57103	6.54565	9.83275	14.2856	11.286	0.323019	0.597873	0.33068	0.109927	0.253421	0.0876841	0.076757	0.121432	0.10996	0.363323	0.0601425	0.330211	0.135727	0.128345	0.320888	0.071534
910	934	QSFGKAVDWAKSGKFTQQDIDEAKL	3	2797.41	15.45	2.99911	4.84749	6.93125	10.9585	14.9167	3.50037	4.43923	7.18464	10.8641	15.4081	3.04673	4.31617	6.26212	9.01961	13.8013	13.6505	0.12959	0.346342	0.136814	0.00127515	0.0856495	0.0810039	0.273709	0.467002	0.0268278	0.350589	0.125652	0.603457	0.394412	0.0218818	0.100048	0.0245348
912	917	FGKAVD	2	636.334	6.51	-0.0168273	0.0796067	0.432997	1.70382	2.88441	-0.00711768	0.0703448	0.339345	1.41416	2.84971	-0.0569102	0.0158333	0.216136	0.723479	2.32541	2.23308	0.126215	0.111927	0.0177261	0.0297084	0.296825	0.0784379	0.0715145	0.0910346	0.0954064	0.0872274	0.0607287	0.0559894	0.144534	0.0762165	0.0340716	0.090023
912	931	FGKAVDWAKSGKFTQQDIDE	2	2270.1	13.73	2.44261	4.2601	6.54898	9.83361	14.2318	2.09853	3.91823	6.66439	9.82998	14.2752	2.32769	4.45801	6.02696	8.35458	13.2618	8.60633	0.30656	0.35385	0.244997	0.333948	0.431163	0.0358924	0.220544	0.337345	0.140196	0.221272	0.599939	0.359476	0.0120042	0.0277213	0.289278	0.309817
913	931	GKAVDWAKSGKFTQQDIDE	3	2123.04	12.68	1.75567	2.72973	3.96508	8.2989	12.8306	1.28951	2.53264	3.83791	7.7804	12.7599	1.56018	2.3233	4.08319	6.27168	11.2336	7.47803	0.688965	0.0354676	0.0944688	0.226194	0.378826	0.0964118	0.117726	0.120294	0.06041	0.0116231	0.486295	0.290333	0.285626	0.416663	0.305684	0.13741
918	927	WAKSGKFTQQ	2	1180.61	8.29	2.55017	4.16611	5.54588	6.94884	8.00765	2.58533	3.79905	5.38584	6.97529	8.19339	2.43942	3.79007	5.33358	6.6495	7.92877	5.16469	0.0992598	0.223786	0.0901475	0.104587	0.0447327	0.0103337	0.000723448	0.205476	0.0376833	0.252612	0.0365587	0.208938	0.0331194	0.0333223	0.109785	0.0529273
918	928	WAKSGKFTQQD	2	1295.64	8.48	2.80283	4.50344	5.86933	7.34444	8.82582	2.76616	4.03803	5.78081	7.37144	9.04577	2.66573	4.15432	5.75103	7.05934	8.50827	5.51579	0.0578335	0.274279	0.139123	0.0628847	0.0395052	0.0525707	0.0575889	0.274275	0.0669143	0.365284	0.0204184	0.294064	0.00647404	0.0272244	0.00830722	0.0100995
918	931	WAKSGKFTQQDIDE	2	1652.79	11.2	3.23288	4.99812	6.2703	7.83922	9.5013	3.30949	4.62157	6.32128	8.02691	9.85896	3.16815	4.65096	6.13895	7.61442	9.36107	5.98448	0.136356	0.361688	0.0925611	0.0387494	0.00137145	0.0617066	0.0744315	0.264632	0.0945215	0.261687	0.0078467	0.376456	0.00209342	0.0161184	0.172306	0.0141755
918	931	WAKSGKFTQQDIDE	3	1652.79	11.1	3.11309	4.80881	6.16036	7.77839	9.46788	3.16848	4.49383	6.27112	7.98871	9.81923	3.03157	4.55946	6.13815	7.57311	9.43549	5.91907	0.0782827	0.354461	0.0910965	0.011513	0.0385352	0.0786572	0.0144955	0.166163	0.122462	0.18517	0.0614993	0.465134	0.0618584	0.102575	0.222676	0.032651
919	927	AKSGKFTQQ	2	994.533	5.11	2.39861	4.04497	5.44222	6.54868	7.29189	2.44439	3.65426	5.26065	6.70534	7.56375	2.26441	3.68907	5.13818	6.36166	7.30216	4.96165	0.129771	0.170623	0.138673	0.0462818	0.0247516	0.0830138	0.0503104	0.193238	0.0299079	0.0628234	0.0362927	0.174504	0.0387258	0.139601	0.104308	0.219507
919	931	AKSGKFTQQDIDE	2	1466.71	9.18	3.47729	5.15739	6.3523	7.31581	8.71373	3.19853	4.47654	5.94429	7.43144	9.01049	3.06731	4.75747	6.08312	7.07986	8.56188	6.0075	0.513191	0.22926	0.337332	0.00148823	0.0460455	0.076263	0.0769845	0.177495	0.0467251	0.164523	0.0275372	0.0708972	0.322957	0.0114875	0.142152	0.0141475
928	934	DIDEAKL	2	803.415	10.52	-0.0559309	-0.0436816	-0.0476929	-0.0432501	0.0302594	-0.0695641	0.0883895	0.036338	-0.0115546	0.0437261	-0.0541761	0.0582979	0.0191478	-0.0320086	0.0628609	2.27766	0.0943074	0.0169285	0.0902788	0.0251401	0.00525566	0.0766858	0.0609782	0.123652	0.0303458	0.0265048	0.0402516	0.0392243	0.0136746	0.0377066	0.0231941	0.0290801
928	936	DIDEAKLSV	2	989.515	12.01	0.0384541	0.0714199	0.132597	0.556198	1.23253	0.0475641	0.0883992	0.258247	0.412629	1.25819	-0.0255067	0.0829808	0.173025	0.553639	1.10552	4.43797	0.0595383	0.0265429	0.0157412	0.117327	0.065504	0.00939866	0.0685153	0.0658004	0.0139312	0.0347135	0.0515931	0.0297675	0.024849	0.0384102	0.0768279	1.06653
932	937	AKLSVF	1	664.403	13.74	0.0690638	0.14863	0.237167	0.583857	1.09611	0.141734	0.223585	0.243778	0.412731	1.07545	0.0974423	0.0747431	0.212402	0.595469	0.969775	2.8728	0.0102216	0.0441494	0.0144182	0.0622263	0.147693	0.0422682	0.0175907	0.058917	0.0410922	0.0316257	0.0438403	0.00391187	0.0149957	0.122087	0.0283199	0.0334058
932	937	AKLSVF	2	664.403	13.67	0.000571268	0.0121185	0.0674603	0.435947	0.973105	-0.0123602	0.0298973	0.0791323	0.239763	0.96443	0.0324948	0.018646	0.0773296	0.378659	0.861369	2.75022	0.0186149	0.0872156	0.0148486	0.0856894	0.100564	0.0175715	0.0827684	0.0599703	0.0324993	0.0382044	0.0230383	0.0623206	0.0461237	0.00906505	0.0621349	0.00988958
937	954	FSTIDAPVAPSDKGMDHF	3	1934.9	14.89	2.49501	5.76092	8.19967	10.8368	12.2853	2.49789	5.01635	8.02367	11.0703	12.6283	2.70984	5.96363	8.05165	10.481	12.4071	4.94912	0.150548	0.204125	0.0710988	0.386718	0.275107	0.267479	0.180267	0.23029	0.168698	0.394845	0.06572	0.933212	0.205629	0.259101	0.373813	0.0101588
937	955	FSTIDAPVAPSDKGMDHFL	2	2047.98	16.51	1.89282	5.11372	7.6683	10.0968	11.4626	2.1965	4.72324	7.64669	10.309	12.0086	2.51881	5.58624	7.61523	10.0389	11.7997	5.04751	0.159523	0.474964	0.117092	0.133033	0.129876	0.0469609	0.236992	0.161037	0.101592	0.285643	0.0530003	0.603562	0.277591	0.138527	0.507881	0.0356069
937	955	FSTIDAPVAPSDKGMDHFL	3	2047.99	16.56	2.11595	4.96219	7.62014	10.1169	11.5714	2.0764	4.48688	7.55318	10.3319	12.1626	2.52141	5.47173	7.45477	9.96555	11.7794	5.27383	0.123553	0.435152	0.10849	0.10965	0.115102	0.0270708	0.070575	0.238665	0.0611197	0.275318	0.0128771	0.674317	0.0366867	0.000327682	0.266778	0.0212295
937	957	FSTIDAPVAPSDKGMDHFLYG	2	2268.07	16.78	2.33508	4.63674	7.07536	9.66764	12.0029	2.05152	4.36252	7.26681	9.97103	12.5338	2.48365	5.1758	7.05591	9.66668	12.117	6.32628	0.757681	0.478311	0.272661	0.0268859	0.183472	0.0134166	0.00483506	0.243407	0.136581	0.245538	0.181305	0.557461	0.0455402	0.000860466	0.186562	0.0677415
937	957	FSTIDAPVAPSDKGMDHFLYG	3	2268.06	16.69	2.39838	4.78729	7.2738	9.766	12.083	2.20439	4.54218	7.42968	10.1118	12.488	2.73602	5.22189	7.21511	9.72383	12.2722	6.47616	0.46137	0.433754	0.304402	0.0651226	0.231792	0.0546788	0.015337	0.279429	0.0729179	0.278262	0.0898489	0.639579	0.0628786	0.0489271	0.140837	0.00864033
937	958	FSTIDAPVAPSDKGMDHFLYGL	3	2381.16	19.3	2.23473	4.83266	6.8108	9.81339	12.5265	2.33612	4.2295	6.74093	9.69385	13.0525	2.22648	4.87806	6.55703	9.39271	12.7702	6.64854	0.0571328	0.456482	0.605516	0.0747245	0.106656	0.798222	0.374314	0.055534	0.144287	0.632645	0.0639546	0.532414	0.101662	0.310998	0.227205	0.062346
937	959	FSTIDAPVAPSDKGMDHFLYGLS	3	2468.19	18.53	2.2352	4.68739	7.21924	10.5463	13.4733	1.92267	4.2708	7.37462	10.6914	13.895	2.56163	5.03281	7.27731	10.3475	13.6439	7.82682	0.0544475	0.490718	0.276156	0.0609554	0.187355	0.210922	0.0361082	0.0264927	0.0919203	0.435294	0.326989	0.309274	0.0255384	0.00292491	0.197472	0.0462321
937	960	FSTIDAPVAPSDKGMDHFLYGLSD	3	2583.21	18.04	2.38112	5.24051	8.06109	11.0251	14.1955	2.21607	4.77946	7.94976	11.509	14.6581	2.6518	5.3405	7.96239	11.1143	14.4421	7.59733	0.0104659	0.550792	0.363145	0.139411	0.172142	0.206	0.0256322	0.234572	0.183381	0.494116	0.0799226	0.84115	0.355633	0.0272311	0.309595	0.0696262
937	961	FSTIDAPVAPSDKGMDHFLYGLSDE	2	2712.25	18.24	2.92666	5.80659	8.55996	11.8215	15.1491	3.03082	5.51987	8.59663	12.3956	15.876	3.29411	6.31379	8.49915	11.9601	15.1356	7.97011	0.280082	0.726575	0.417425	0.221722	0.266191	0.19898	0.109492	0.0482651	0.102974	0.453294	0.235416	0.989769	0.10307	0.145456	0.324145	0.0428245
937	961	FSTIDAPVAPSDKGMDHFLYGLSDE	3	2712.26	19.05	3.06912	5.89225	8.61385	12.0065	15.149	3.14409	5.42906	8.78767	12.4498	15.7729	3.42543	6.36141	8.56412	12.0313	15.274	8.01922	0.247512	0.709618	0.272773	0.27333	0.233389	0.286541	0.0474732	0.183073	0.189878	0.471407	0.170681	0.807633	0.0170854	0.180942	0.383804	0.0321682
938	954	STIDAPVAPSDKGMDHF	2	1787.83	13.99	2.55968	5.19452	7.21367	9.39864	11.1134	2.35543	4.93851	6.9408	9.47571	11.3085	2.71064	5.46375	6.74265	9.09022	10.9046	4.75284	0.231706	0.548516	0.15937	0.168696	0.0935876	0.179174	0.270784	0.362143	0.0581121	0.258402	0.143903	0.997465	0.0203378	0.0335445	0.0303971	0.0770435
938	959	STIDAPVAPSDKGMDHFLYGLS	2	2321.11	17.46	2.36402	4.54209	6.82664	10.0278	12.846	2.41394	4.15398	6.95986	10.1373	13.4461	2.84115	4.89917	6.86405	9.94975	12.7997	7.55969	0.0532529	0.664433	0.289773	0.263342	0.274981	0.0662891	0.0970236	0.077642	0.311245	0.0932021	0.0360657	0.284905	0.0434404	0.226971	0.337175	0.124141
938	961	STIDAPVAPSDKGMDHFLYGLSDE	3	2565.19	18.87	3.01023	5.7286	7.97407	11.0831	14.1135	3.03844	5.20533	8.05016	11.5026	14.7282	3.44066	6.06617	7.89143	11.1101	14.1755	7.84787	0.147058	0.623898	0.245895	0.0992755	0.115139	0.130698	0.0393993	0.283197	0.0632207	0.38925	0.0985855	0.797567	0.033634	0.0190997	0.329118	0.00382976
940	961	IDAPVAPSDKGMDHFLYGLSDE	3	2377.11	17.55	3.03863	5.46393	7.41989	9.64773	11.9764	2.75473	4.9761	7.40651	10.1873	12.5389	2.90063	5.28435	7.14805	9.65645	11.8611	6.78936	0.145043	0.584312	0.336558	0.356576	0.0120296	0.346403	0.211558	0.41451	0.569399	0.227845	0.0224266	1.05672	0.0372578	0.399454	0.0271812	0.0371343
956	970	YGLSDEMKQAHREQL	2	1804.87	13.35	1.57362	2.26003	3.54448	4.53813	5.76305	1.69802	2.02602	3.54122	4.65471	5.83693	1.63845	2.32358	3.59391	4.59863	5.59669	7.30364	0.0440409	0.262149	0.090115	0.0267391	0.170285	0.174125	0.0810534	0.0756299	0.0292819	0.163961	0.0134096	0.1289	0.0427149	0.0109634	0.00119226	0.0530351
956	970	YGLSDEMKQAHREQL	3	1804.87	12.28	1.58842	2.16556	3.47087	4.38935	5.73174	1.53041	2.00382	3.4678	4.57755	5.75205	1.65578	2.24916	3.48903	4.49229	5.60461	7.32225	0.215963	0.181762	0.0582155	0.126865	0.139471	0.040096	0.0306244	0.109204	0.0795894	0.0972909	0.0524912	0.25032	0.0348924	0.00442934	0.0144489	0.0657823
958	970	LSDEMKQAHREQL	2	1584.78	10.17	0.952044	1.44194	2.51501	2.80219	3.64725	0.935551	1.3204	2.45779	2.85375	3.73194	1.01577	1.49602	2.46835	2.81273	3.53404	5.13454	0.0861622	0.144229	0.0734234	0.0520938	0.332424	0.0346858	0.00838857	0.0644521	0.0946699	0.00104821	0.0827043	0.333365	0.0313297	0.0911248	0.151057	0.226925
960	970	DEMKQAHREQL	2	1384.67	8.9	0.232877	0.545303	1.21331	1.49228	2.2166	0.252876	0.439707	1.18841	1.55261	2.19718	0.203751	0.524775	1.22472	1.49024	2.11654	4.47712	0.00396534	0.109318	0.0217334	0.0128459	0.146384	0.0432133	0.0638898	0.00463149	0.0173622	0.0816701	0.00440971	0.0783997	0.0231357	0.00933433	0.0573967	0.107271
960	970	DEMKQAHREQL	3	1384.67	9.55	0.199357	0.546141	1.18539	1.44742	2.11824	0.232366	0.471278	1.17542	1.50482	2.23992	0.204205	0.430588	1.24966	1.54284	2.08968	4.46666	0.0669477	0.0403525	0.0511305	0.00959142	0.121525	0.0495924	0.0381753	0.0501288	0.0291274	0.117065	0.00623075	0.0915811	0.0216089	0.0278989	0.0144324	0.114
961	970	EMKQAHREQL	2	1269.64	7.59	0.145748	0.242821	0.260724	0.406574	1.12804	0.166761	0.20609	0.294661	0.379839	1.06085	0.169961	0.246136	0.260435	0.363186	1.01772	3.69463	0.0893998	0.0083463	0.0256016	0.00247334	0.200333	0.00617397	0.0764809	0.0138598	0.028449	0.0742603	0.0777035	0.114771	0.0641005	0.0353623	0.0275179	0.125083
961	970	EMKQAHREQL	3	1269.64	8.24	0.131375	0.174669	0.250301	0.314156	1.0758	0.155974	0.170751	0.176252	0.315818	0.948291	0.10969	0.182093	0.170927	0.328646	1.00174	3.64472	0.0315156	0.0198796	0.0145853	0.0488689	0.0726741	0.000369039	0.0606645	0.00213021	0.0202896	0.109248	0.0130518	0.0858618	0.0175422	0.0251302	0.0100823	0.117703
962	970	MKQAHREQL	1	1140.59	7.72	0.206094	0.252873	0.297265	0.456369	0.968596	0.2167	0.206017	0.371481	0.380419	0.987477	0.165242	0.266692	0.248217	0.349973	0.941404	3.31921	0.0467415	0.0236682	0.0571817	0.0217371	0.122884	0.0796988	0.0179946	0.0725484	0.0430907	0.132782	0.0378238	0.101708	0.0533648	0.060914	0.0546739	0.0177798
962	970	MKQAHREQL	2	1140.6	8.32	0.229709	0.328207	0.33673	0.467516	1.12021	0.265895	0.305331	0.376415	0.478849	1.07701	0.234787	0.319622	0.331205	0.439393	1.02744	3.29135	0.00833166	0.0702234	0.0460538	0.0345455	0.0844384	0.0423539	0.0436637	0.0412802	0.00436584	0.0510141	0.0252849	0.067847	0.0236227	0.0119805	0.0648811	0.0257571
962	970	MKQAHREQL	3	1140.59	8	0.115842	0.179872	0.230241	0.319917	0.99961	0.13549	0.169859	0.266913	0.364602	0.898855	0.121863	0.190534	0.211689	0.293954	0.829931	3.15125	0.00700923	0.0837286	0.021095	0.00818401	0.0954895	0.0567226	0.0557605	0.0216679	0.00192994	0.0323417	0.0120976	0.0743376	0.0087803	0.00730251	0.035878	0.00468771
962	971	MKQAHREQLF	2	1287.66	13.03	0.259635	0.437695	0.596328	1.6018	2.44525	0.287473	0.385248	0.662997	1.40547	2.42776	0.282274	0.438124	0.626948	1.60746	2.39963	3.02279	0.00700234	0.133016	0.0212504	0.136349	0.311009	0.0111503	0.0910417	0.0217113	0.0305811	0.124092	0.0375162	0.0877245	0.00172307	0.0619746	0.031098	0.0288714
962	971	MKQAHREQLF	3	1287.66	13.2	0.228485	0.322715	0.580231	1.53181	2.4669	0.0561565	0.257353	0.53219	1.4113	2.43297	0.18538	0.28636	0.444469	1.50383	2.36971	2.94428	0.00495734	0.247269	0.0811025	0.101351	0.0414611	0.078768	0.0366202	0.0896379	0.0764459	0.00886205	0.064212	0.256377	0.0320672	0.102933	0.0260627	0.304167
963	970	KQAHREQL	2	1009.56	7.36	0.110033	0.138184	0.176897	0.279661	0.754298	0.09727	0.13956	0.159743	0.256188	0.555718	0.11536	0.15145	0.133198	0.273583	0.539125	2.809	0.0286113	0.040162	0.021823	0.014168	0.025844	0.0134908	0.0384176	0.052826	0.00140729	0.0623695	0.0261145	0.0615637	0.0365477	0.0164032	0.0272617	0.238348
971	980	FAVSHDKLLA	1	1100.61	13.66	2.4215	3.29375	3.6804	4.28002	5.47668	2.41055	3.03912	3.51147	4.48856	5.61812	2.39578	3.2874	3.59605	4.15428	5.43299	3.43788	0.0882338	0.222974	0.0987714	0.0612598	0.181344	0.0894106	0.0514189	0.0399254	0.0188936	0.222686	0.0253859	0.289521	0.137247	0.128645	0.0484087	0.0805925
971	980	FAVSHDKLLA	2	1100.61	13.47	2.48924	3.4	3.69374	4.30525	5.49753	2.45946	3.11126	3.68508	4.45207	5.61408	2.43423	3.29587	3.71123	4.30358	5.41949	3.48806	0.0179862	0.247044	0.0329141	0.00622796	0.174823	0.0266924	0.00391448	0.114109	0.0609055	0.147127	0.0074452	0.268274	0.0385196	0.0502207	0.15571	0.0492434
971	980	FAVSHDKLLA	3	1100.61	12.15	2.34752	3.37093	3.61824	4.26479	5.35247	2.25522	3.12506	3.73368	4.4528	5.61464	2.2503	3.34665	3.63504	4.29633	5.47	3.41064	0.0854047	0.249439	0.0286174	0.283716	0.329883	0.0978676	0.0306736	0.025147	0.0547332	0.0982259	0.084317	0.225919	0.0376129	0.157256	0.249034	0.11462
971	1011	FAVSHDKLLAVSDRYLGTGKSTHGLAILGPENPKIAKDPSW	3	4389.35	17.3	8.85145	14.6172	18.8946	21.6517	26.8493	9.10478	13.2763	18.6484	23.1273	27.4439	9.14357	14.2716	19.3511	21.9136	26.5407	16.9401	1.10241	1.85692	0.730787	0.719453	0.279086	0.352331	0.0420366	0.81321	0.492365	0.0795797	0.0347487	1.29826	0.210785	0.0811152	0.745727	0.154264
971	1011	FAVSHDKLLAVSDRYLGTGKSTHGLAILGPENPKIAKDPSW	5	4389.34	17.18	8.4994	13.8821	18.6029	21.597	26.6521	8.65555	12.6936	18.6157	22.4327	27.0507	8.17795	13.7537	18.4858	21.3814	26.1782	16.9919	0.561625	0.916665	0.581889	0.780579	0.367938	0.235978	0.0899971	0.901473	0.368994	0.751493	0.203695	1.9037	0.106739	0.511893	0.819073	0.0783965
971	1014	FAVSHDKLLAVSDRYLGTGKSTHGLAILGPENPKIAKDPSWIIR	4	4771.61	17.62	8.54447	13.8988	18.1177	21.6041	28.2149	8.32219	12.516	18.432	22.1533	28.609	8.15694	13.3689	17.9972	21.5786	28.0245	19.4888	0.813585	1.03292	0.236124	0.527584	0.900225	0.232597	0.404648	0.848234	0.490557	0.00520547	0.441969	1.58879	0.699471	0.319144	0.521114	0.330967
979	1011	LAVSDRYLGTGKSTHGLAILGPENPKIAKDPSW	3	3491.87	15.96	7.55442	12.4333	15.5037	17.4903	20.4045	7.53787	11.1364	15.8234	18.5399	21.1721	7.31205	11.8036	15.4724	17.5584	20.2629	12.7607	0.845105	1.4134	0.495287	0.500539	0.0209313	0.107252	0.0549541	0.741019	0.0189871	0.524288	0.0967586	1.40787	0.0688203	0.183864	0.396789	0.00322069
979	1011	LAVSDRYLGTGKSTHGLAILGPENPKIAKDPSW	4	3491.87	16.01	7.47808	12.4075	15.4879	17.4545	20.3793	7.52369	11.0645	15.7736	18.5498	21.2138	7.26704	11.7954	15.4128	17.5398	20.1912	12.7584	0.744807	1.41	0.486622	0.504372	0.0577061	0.0932798	0.0585346	0.730624	0.0769524	0.530266	0.0677292	1.47229	0.00923462	0.151005	0.41446	0.00070355
979	1011	LAVSDRYLGTGKSTHGLAILGPENPKIAKDPSW	5	3491.87	17.32	7.86145	12.7366	15.6425	17.5435	20.4666	8.6203	11.9608	16.493	18.8218	21.7057	8.22963	12.5202	15.8582	17.9552	20.8202	12.7293	1.38849	2.04623	1.12971	0.998445	0.676901	0.268558	0.167751	0.699709	0.0524829	0.385283	0.0419826	1.3089	0.16115	0.325286	0.534376	0.189566
979	1011	LAVSDRYLGTGKSTHGLAILGPENPKIAKDPSW	6	3491.87	16.16	7.28525	12.143	15.7697	17.2345	20.13	7.59655	10.8221	15.7342	18.267	21.1398	6.708	11.8859	15.182	17.3086	20.1885	12.6236	1.04369	1.05088	0.184556	0.251697	0.071298	0.166836	0.165269	0.874797	0.141827	0.814306	0.307785	1.64752	0.0293807	0.339603	0.413393	0.0662854
979	1014	LAVSDRYLGTGKSTHGLAILGPENPKIAKDPSWIIR	3	3874.13	17.17	7.26986	11.7669	15.0647	17.5142	22.2631	6.67205	10.4739	14.9282	18.3565	22.8379	6.63438	10.9518	14.8472	17.3276	22.1383	14.8158	1.14617	1.35617	0.460732	0.492979	0.548585	0.0216665	0.0827115	0.626598	0.0847668	0.584872	0.061252	1.24973	0.125783	0.100309	0.433628	0.189704
979	1014	LAVSDRYLGTGKSTHGLAILGPENPKIAKDPSWIIR	4	3874.14	16.87	7.12006	12.0168	15.1913	17.7981	22.4432	6.74351	10.4981	15.236	18.9053	22.7852	6.66963	11.1481	15.0441	17.7942	22.1764	14.8908	0.829203	1.64072	0.791983	0.688028	0.0505924	0.00524027	0.0806504	0.944897	0.299782	0.15504	0.16265	1.23208	0.289874	0.143553	0.870082	0.144408
980	1012	AVSDRYLGTGKSTHGLAILGPENPKIAKDPSWI	4	3491.87	16.2	7.47808	12.4075	15.4879	17.4545	20.3793	7.52369	11.0645	15.7736	18.5498	21.2138	7.26704	11.7954	15.4128	17.5398	20.1912	12.7584	0.744807	1.41	0.486622	0.504372	0.0577061	0.0932798	0.0585346	0.730624	0.0769524	0.530266	0.0677292	1.47229	0.00923462	0.151005	0.41446	0.00070355
981	1011	VSDRYLGTGKSTHGLAILGPENPKIAKDPSW	3	3307.75	16.02	7.86404	12.8068	15.7585	17.5525	18.9332	7.76694	11.4152	16.0072	18.7873	20.0462	7.51603	12.0746	15.7062	17.8107	19.2906	11.1319	0.847993	1.50308	0.575421	0.444267	0.257924	0.0689733	0.124001	0.813133	0.117794	0.362865	0.130265	1.34846	0.0308576	0.0672771	0.411736	0.0521575
982	1011	SDRYLGTGKSTHGLAILGPENPKIAKDPSW	3	3208.68	16.11	6.78533	11.6744	14.3836	16.2087	17.6861	6.99446	10.4311	14.2738	16.988	18.7028	6.65976	11.1219	14.7454	16.5427	18.2389	10.9751	0.473652	1.30294	0.318867	0.236561	0.483553	0.235499	0.10382	0.745862	0.233415	0.623218	0.0704997	1.08764	0.182753	0.336675	0.035979	0.36535
984	1011	RYLGTGKSTHGLAILGPENPKIAKDPSW	4	3006.62	15.52	7.36679	11.8756	13.4369	14.9151	16.2899	7.01873	10.6029	13.4421	16.0416	17.2834	6.844	11.2376	13.601	14.9075	16.6058	10.2038	0.730902	1.1288	0.668598	0.271398	0.000845623	0.0975317	0.0725761	0.584181	0.0384776	0.117187	0.218271	1.15559	0.118586	0.249096	0.342903	0.0752106
984	1011	RYLGTGKSTHGLAILGPENPKIAKDPSW	5	3006.62	16.05	7.15314	11.6068	13.0115	14.5882	15.8146	6.75167	10.1535	13.176	15.2259	16.7607	6.97071	10.8809	13.0359	14.5166	15.9044	10.4826	0.87757	1.0752	0.280304	0.296551	0.094827	0.0719136	0.11877	0.511375	0.0823208	0.478151	0.547258	0.921873	0.106018	0.620396	0.195505	0.0389935
