# Supplementary material for: Structural basis for the mechanisms of human presequence protease conformational switch and substrate recognition
Source: Nat Commun. 2022 Apr 5;13:1833. doi: 10.1038/s41467-022-29322-4 (PMC8983764; doi:10.1038/s41467-022-29322-4)
Supplement: Supplementary file 12 — Source Data [file 41467_2022_29322_MOESM12_ESM.xlsx]

## Sheet: Figure3h
Software Version	2.09.1
Experiment File Path:	C:\FTP_DATA_FOLDER(PUT YOUR DATA HERE!!!)\WengauangLiang\2020Feb17_PreP_Mutations.xpt
Protocol File Path:	C:\FTP_DATA_FOLDER(PUT YOUR DATA HERE!!!)\WengauangLiang\SubstrateV_37degree.prt
Plate Number	Plate 1
Date	2020-02-17
Time	15:54:14
Reader Type:	Synergy Neo
Reader Serial Number:	1205242
Reading Type	Reader
Procedure Details
Plate Type	96 WELL PLATE
Eject plate on completion
Set Temperature	Setpoint 37°C, Gradient 0 °C
	Preheat before moving to next step
Start Kinetic	Runtime 0:59:00 (HH:MM:SS), Interval 0:00:30, 119 Reads
Read	Fluorescence Endpoint
	Full Plate
	Filter Set 1
	Excitation: 320, Emission: 405
	Optics: Top, Gain: 100
	Light Source: Xenon Flash, Lamp Energy: Low
	Read Speed: Normal, Delay: 0 msec, Measurements/Data Point: 10
	Read Height: 4.5 mm
End Kinetic
Layout
		1	2	3	4	5	6	7	8	9	10	11	12
	A	SPL1	SPL9	SPL17	SPL25	SPL33	SPL41	SPL49	SPL57	SPL65	SPL73			Well ID
	B	SPL2	SPL10	SPL18	SPL26	SPL34	SPL42	SPL50	SPL58	SPL66	SPL74			Well ID
	C	SPL3	SPL11	SPL19	SPL27	SPL35	SPL43	SPL51	SPL59	SPL67	SPL75			Well ID
	D	SPL4	SPL12	SPL20	SPL28	SPL36	SPL44	SPL52	SPL60	SPL68	SPL76			Well ID
	E	SPL5	SPL13	SPL21	SPL29	SPL37	SPL45	SPL53	SPL61	SPL69	SPL77			Well ID
	F	SPL6	SPL14	SPL22	SPL30	SPL38	SPL46	SPL54	SPL62	SPL70	SPL78			Well ID
	G	SPL7	SPL15	SPL23	SPL31	SPL39	SPL47	SPL55	SPL63	SPL71	SPL79			Well ID
	H	SPL8	SPL16	SPL24	SPL32	SPL40	SPL48	SPL56	SPL64	SPL72	SPL80			Well ID
	Time	00:00:00	00:00:30	00:01:00	00:01:30	00:02:00	00:02:30	00:03:00	00:03:30	00:04:00	00:04:30	00:05:00	00:05:30	00:06:00	00:06:30	00:07:00	00:07:30
	T° 320,405	37	37	37	37	37	37	37	37	37	37	37	37	37	37	37	37
PreP10	A1	10258	10812	10837	10698	10676	10607	10612	10741	10521	10534	10450	10385	10361	10380	10381	10434
PreP10	B1	10028	10391	10387	10529	10358	10364	10368	10186	10286	10124	10173	10189	10158	10087	10156	10116
PreP10	C1	9244	10124	10177	10163	9992	9936	9903	10012	9982	9929	9847	9852	9712	9617	9788	9794
PreP10	D1	9879	10608	10650	10595	10838	10690	10764	10721	10455	10550	10498	10594	10540	10476	10470	10382
PreP10	E1	8959	9410	9543	9486	9422	9492	9423	9351	9433	9355	9290	9275	9261	9138	9224	9163
PreP10	F1	9734	10783	10769	10904	10830	10837	10753	10761	10790	10674	10657	10640	10533	10504	10566	10454
PreP10	G1	10231	11257	11445	11532	11369	11407	11507	11321	11275	11242	11289	11220	11172	11054	11062	11114
PreP10	H1	9829	10595	10598	10585	10550	10698	10538	10513	10360	10369	10313	10272	10227	10233	10152	10144
PreP-wt	A2	849	1044	1281	1543	1795	2028	2246	2503	2693	2881	3219	3440	3655	3923	4078	4340
PreP-wt	B2	801	1034	1244	1419	1639	1880	2183	2303	2546	2812	2995	3227	3515	3628	3870	4151
PreP-wt	C2	818	988	1219	1464	1670	1921	2102	2371	2615	2806	3000	3268	3559	3746	3954	4128
PreP-wt	D2	793	1037	1284	1532	1738	2019	2225	2510	2729	2910	3183	3443	3740	3884	4182	4402
PreP-wt	E2	785	1025	1229	1382	1664	1837	2079	2322	2487	2732	2974	3143	3381	3570	3851	4030
PreP-wt	F2	792	1025	1237	1511	1673	1921	2145	2355	2638	2846	3046	3292	3559	3776	3942	4178
PreP-wt	G2	797	992	1185	1407	1622	1858	2062	2262	2466	2770	2902	3213	3374	3629	3792	3977
PreP-wt	H2	797	973	1214	1398	1605	1812	2001	2192	2416	2649	2807	3129	3270	3584	3697	3900
E107Q	A3	535	525	535	561	565	558	579	567	574	570	593	599	588	585	602	608
E107Q	B3	560	538	547	553	563	540	565	555	571	586	594	549	582	574	598	593
E107Q	C3	537	547	537	530	525	533	551	560	567	570	574	573	585	592	571	597
E107Q	D3	548	567	568	582	576	587	591	578	588	601	596	620	621	613	622	617
E107Q	E3	550	561	566	566	593	573	620	591	609	599	600	588	620	620	627	624
E107Q	F3	569	554	552	554	560	544	583	550	574	545	595	570	589	563	606	592
E107Q	G3	543	558	555	563	571	558	562	570	564	586	575	588	578	585	596	604
E107Q	H3	607	577	588	585	598	591	618	598	600	599	595	627	598	618	610	644
N358A	A4	962	1203	1468	1696	1894	2205	2409	2630	2906	3137	3344	3634	3913	4217	4467	4632
N358A	B4	1059	1244	1523	1754	1989	2276	2539	2804	3037	3276	3611	3884	4161	4342	4668	4896
N358A	C4	1096	1351	1624	1838	2131	2430	2718	2986	3252	3499	3815	4076	4315	4623	4893	5191
N358A	D4	1105	1360	1643	1917	2233	2474	2758	3046	3371	3637	3886	4202	4600	4805	5056	5257
N358A	E4	1095	1373	1725	1931	2264	2557	2812	3116	3403	3733	4102	4313	4646	4893	5293	5497
N358A	F4	1094	1320	1543	1823	2047	2379	2644	2936	3149	3457	3753	3994	4289	4583	4789	5117
N358A	G4	1053	1271	1520	1802	2052	2276	2555	2849	3133	3404	3643	3979	4252	4526	4781	5044
N358A	H4	1078	1329	1567	1857	2077	2343	2620	2926	3245	3451	3836	4080	4334	4621	5029	5338
E367A	A5	688	975	1298	1602	1890	2170	2456	2737	3083	3321	3611	3852	4098	4382	4552	4791
E367A	B5	1582	1943	2324	2772	3123	3528	3898	4143	4570	4874	5234	5652	5861	6187	6395	6725
E367A	C5	1793	2212	2716	3082	3508	3971	4321	4793	5169	5523	5902	6384	6607	6984	7210	7522
E367A	D5	2010	2470	2983	3499	3872	4369	4818	5241	5646	6031	6352	6791	7174	7431	7755	8001
E367A	E5	2043	2480	3072	3525	4104	4532	5047	5444	5911	6370	6667	7153	7534	7874	8151	8514
E367A	F5	1749	2325	2776	3201	3703	4050	4493	4867	5371	5768	6158	6512	6827	7192	7388	7830
E367A	G5	1720	2204	2598	3034	3475	3850	4322	4747	5132	5476	5879	6241	6540	6933	7166	7566
E367A	H5	1508	1880	2333	2791	3207	3561	3940	4381	4770	5110	5442	5720	6096	6417	6705	7015
P558G	A6	1172	1380	1620	1881	2062	2269	2523	2813	2987	3206	3524	3653	3920	4098	4368	4496
P558G	B6	1246	1443	1691	1882	2109	2349	2609	2815	3063	3300	3513	3820	3982	4207	4373	4646
P558G	C6	1363	1597	1876	2153	2458	2647	2978	3208	3429	3792	3996	4255	4488	4810	5007	5247
P558G	D6	1575	1859	2225	2566	2882	3176	3549	3892	4194	4512	4839	5163	5470	5742	6053	6384
P558G	E6	1558	1904	2203	2520	2867	3184	3518	3897	4154	4519	4812	5136	5453	5716	5981	6346
P558G	F6	1476	1765	2055	2410	2657	2904	3255	3583	3837	4131	4444	4717	5026	5337	5540	5903
P558G	G6	1314	1562	1737	1999	2305	2545	2718	3010	3256	3494	3775	3997	4226	4502	4761	4939
P558G	H6	1377	1624	1860	2150	2415	2749	2957	3240	3511	3792	4063	4256	4606	4843	5101	5361
N593D	A7	1498	1759	2088	2356	2576	2889	3148	3475	3715	4033	4305	4511	4792	5068	5283	5536
N593D	B7	1584	1847	2134	2512	2774	2995	3320	3598	3866	4176	4419	4684	4955	5248	5502	5727
N593D	C7	1653	1946	2306	2598	2917	3214	3518	3829	4158	4475	4738	5034	5324	5598	5944	6166
N593D	D7	1863	2251	2609	2951	3290	3639	3968	4294	4651	5040	5312	5705	6096	6349	6575	6798
N593D	E7	1897	2260	2579	3019	3302	3685	4009	4375	4623	5056	5387	5726	6022	6343	6615	6927
N593D	F7	1800	2155	2532	2858	3227	3492	3860	4223	4577	4861	5231	5526	5823	6086	6430	6623
N593D	G7	1651	1956	2288	2593	2884	3191	3531	3819	4100	4452	4645	4966	5201	5471	5720	6062
N593D	H7	1618	1907	2194	2491	2766	3070	3380	3589	3917	4243	4508	4842	5126	5345	5609	5838
Q637A	A8	2351	2712	3162	3539	3952	4369	4761	5093	5563	5847	6200	6411	6772	7076	7420	7556
Q637A	B8	2350	2817	3271	3670	4026	4340	4787	5197	5452	5876	6182	6508	6825	7081	7256	7601
Q637A	C8	3781	4750	5650	6667	7588	8554	9374	10444	11438	12341	13350	14298	15126	15961	16921	17740
Q637A	D8	3021	3607	4113	4628	5021	5532	5924	6423	6819	7088	7363	7811	8133	8392	8546	8882
Q637A	E8	3597	4427	5038	5696	6343	6926	7582	8125	8757	9142	9524	10232	10499	11004	11390	11739
Q637A	F8	2892	3343	3842	4320	4750	5242	5799	6128	6497	6919	7243	7531	7828	8173	8391	8615
Q637A	G8	2711	3158	3667	4177	4532	5068	5494	5868	6285	6663	7101	7529	7819	8225	8465	8815
Q637A	H8	2527	3000	3503	3868	4287	4685	5105	5569	5907	6359	6691	7034	7371	7635	8001	8213
E901V	A9	1433	1610	1821	1991	2237	2386	2629	2870	3045	3301	3524	3732	3949	4177	4412	4634
E901V	B9	1459	1642	1857	2058	2261	2426	2655	2891	3096	3349	3619	3701	3938	4159	4445	4621
E901V	C9	1611	1844	2098	2322	2634	2821	3050	3305	3559	3859	4114	4258	4515	4875	5048	5282
E901V	D9	1730	1963	2324	2504	2863	3111	3384	3671	3875	4210	4441	4722	4954	5304	5634	5871
E901V	E9	1738	1991	2271	2552	2810	3117	3382	3699	4005	4192	4533	4816	5084	5461	5663	5944
E901V	F9	1738	1926	2174	2460	2692	2949	3196	3470	3712	4030	4241	4545	4843	5040	5249	5564
E901V	G9	1585	1828	2038	2315	2563	2816	2969	3316	3565	3732	3972	4298	4562	4779	5027	5308
E901V	H9	1601	1784	2053	2259	2506	2655	2951	3208	3460	3666	4034	4214	4471	4631	4962	5169
buffer	A10	551	571	568	587	543	559	556	554	574	550	547	557	533	569	560	558
buffer	B10	567	578	562	592	581	583	598	601	566	581	579	562	568	565	579	561
buffer	C10	551	552	538	557	545	549	565	539	556	553	555	549	562	596	530	550
buffer	D10	546	553	552	590	564	563	580	549	572	574	564	555	566	556	565	562
buffer	E10	557	569	567	582	576	579	576	555	586	575	584	592	571	586	560	585
buffer	F10	590	588	578	574	584	592	598	596	593	610	589	583	593	586	591	600
buffer	G10	543	557	542	545	565	561	552	574	544	563	545	575	561	536	556	556
buffer	H10	546	548	563	556	572	549	583	562	537	554	573	550	554	566	577	565
PreP10 is the condition that 10 fold access of wild type PreP was used to achieve maximal degradation of fluorogenic substrate in order to calculate the specific activity. Buffer means buffer control to determine the background fluorescence signal.

## Sheet: Figure4a
Vessel Name: 2018Dec04_PreP_MB60
Metric: PreP_GFP_2018Dec03 Count (Per Image)
Cell Type: K562 M15
Passage: 0
Notes:
Analysis: 2018Dec03_PreP_GFP
Date Time	Elapsed	D2	D3	D4	D5	D6	D7	D8	D9	D10	D11	E2	E3	E4	E5	E6	E7	E8	E9	E10	E11
		GFP-Control	GFP-Control	GFP-0	GFP-0.8µM	GFP-1.6µM	GFP-3µM	GFP-6µM	GFP-12µM	GFP-25µM	GFP-50µM	GFP-Control	GFP-Control	GFP-0	GFP-0.8µM	GFP-1.6µM	GFP-3µM	GFP-6µM	GFP-12µM	GFP-25µM	GFP-50µM
2018-12-04 19:00:00	0	4886	5670	5142	6667	5983	6122	6324	6052	6588	6492	5905	5735	5899	7077	5876	6449	5973	5532	6310	5376
2018-12-04 23:00:00	4	5670	6498	5864	7288	6839	7087	7172	6933	7506	7310	6722	6483	6644	8027	6834	7268	6869	6428	7301	5995
2018-12-05 03:00:00	8	6448	7334	6753	8133	7845	8142	8199	7995	8461	8311	7642	7278	7511	8985	7753	8432	7902	7344	8288	6714
2018-12-05 07:00:00	12	7216	8181	7551	9147	8748	9085	9171	8847	9296	9079	8483	8090	8379	9994	8620	9366	8850	8131	8985	7379
2018-12-05 11:00:00	16	7851	8944	8249	10186	9370	9375	9906	9485	9856	9596	9162	8879	9273	10967	9300	10120	9594	8761	9535	7822
2018-12-05 15:00:00	20	8915	10305	9199	11774	10478	10676	10991	10305	10435	10173	10646	10286	10552	12510	10446	11296	10642	9540	10166	8337
2018-12-05 19:00:00	24	10870	12414	10654	13858	12214	12557	12751	11595	11320	10931	12905	12364	12385	14348	12138	13162	12311	10660	10964	9062
2018-12-05 23:00:00	28	12610	14450	12528	16194	14370	14759	14753	13001	12487	12052	14881	14184	14529	16717	14146	15293	14163	12117	12087	10109
2018-12-06 03:00:00	32	14207	16323	14377	18528	16338	16764	16663	14352	13542	13059	16764	16086	16604	19094	16121	17397	16098	13401	13077	11254
2018-12-06 07:00:00	36	16792	19097	16567	21200	18785	18963	18941	15788	14935	14329	19476	18733	19066	21813	18543	19802	18307	14742	14378	12349
2018-12-06 11:00:00	40	19797	22367	19518	24751	22104	22008	21739	17403	16163	15494	22863	21876	22104	25064	21774	22953	21080	16186	15643	13340
2018-12-06 15:00:00	44	22593	25803	22681	28247	25466	25495	24928	19175	17391	16731	26328	25060	25268	28530	25255	26396	24238	17971	16719	14312
2018-12-06 19:00:00	48	25392	29183	25882	32003	28755	28874	27993	21225	18548	17945	29596	28522	28409	31967	28493	29678	27435	20033	18032	15344
2018-12-06 23:00:00	52	28433	32923	29203	35885	32327	32266	31043	23298	19922	19343	33522	32180	32055	35604	32077	33128	30325	22250	19463	16701
2018-12-07 03:00:00	56	32052	36887	33380	40071	36701	36192	34646	25521	21583	20965	37598	36111	35844	39116	36144	37003	33560	24328	21049	18054
2018-12-07 07:00:00	60	35620	40792	37423	43742	40994	40221	38260	27712	23336	22555	40782	39771	39021	42407	39860	40656	37080	26247	22732	19507
Vessel Name: 2019Jan15_PreP_1.2_1.3_GFP_K562_m15
Metric: PreP_GFP_2018Dec03 Count (Per Image)
Cell Type:
Passage: 0
Notes:
Analysis: 2018Dec17_PreP_GFP_
Date Time	Elapsed	B2	B3	B4	B5	B6	B7	B8	B9	B10	B11	C2	C3	C4	C5	C6	C7	C8	C9	C10	C11
		GFP-Control	GFP-Control	GFP-0	GFP-0.8µM	GFP-1.6µM	GFP-3µM	GFP-6µM	GFP-12µM	GFP-25µM	GFP-50µM	GFP-Control	GFP-Control	GFP-0	GFP-0.8µM	GFP-1.6µM	GFP-3µM	GFP-6µM	GFP-12µM	GFP-25µM	GFP-50µM
2019-01-15 16:55:00	0	4100	3304	4578	4608	4556	4141	4631	5350	4469	4647	4721	3337	4880	4590	4973	4255	3874	5570	4132	4268
2019-01-15 20:55:00	4	4436	3756	5522	5353	5461	4924	6057	6834	5119	5749	5147	3952	5610	5303	5721	4841	4273	6568	4537	5294
2019-01-16 00:55:00	8	4918	4106	5990	5808	6002	5396	6554	7331	5557	6166	5700	4357	6158	5755	6293	5319	4660	7024	4943	5685
2019-01-16 04:55:00	12	5652	4677	6969	6653	6900	6048	7329	8061	6078	6778	6590	5048	7098	6614	7242	6055	5231	7802	5410	6115
2019-01-16 08:55:00	16	6734	5597	8504	8006	8307	7207	8568	9081	6842	7614	7842	6186	8585	7928	8643	7230	6050	8838	6095	6742
2019-01-16 12:55:00	20	7670	6380	9614	9169	9342	8240	9790	10481	7761	8533	8915	6984	9744	9033	9881	8306	6927	10011	6943	7553
2019-01-16 16:55:00	24	8455	6975	10422	9929	10162	9082	10547	11297	8480	9176	9710	7597	10705	9874	10787	9004	7499	10786	7595	8158
2019-01-16 20:55:00	28	9687	7850	11881	11245	11486	10070	11287	11969	8986	9707	11157	8650	12155	11195	12047	10087	8021	11475	8108	8741
2019-01-17 00:55:00	32	11342	9174	14017	13080	13400	11594	12524	12639	9531	10280	12960	10339	14245	13026	14052	11719	8834	12085	8636	9292
2019-01-17 04:55:00	36	12723	10331	15832	14592	14974	12909	13693	13200	9892	11000	14576	11673	15921	14779	15725	13103	9775	12801	9030	9831
2019-01-17 08:55:00	40	14206	11406	17274	15920	16466	14189	15077	14161	10555	11798	16098	12841	17514	16317	17274	14532	10771	13671	9720	10460
2019-01-17 12:55:00	44	16073	12727	19200	17547	18145	15725	16505	15171	11302	12520	17892	14317	19440	17795	18615	15779	11778	14735	10432	11325
2019-01-17 16:55:00	48	18313	14550	21771	19709	20434	17404	17743	16232	12168	13504	20344	16158	21870	19917	21235	17757	12784	15843	11261	11996
2019-01-17 20:55:00	52	20402	16255	24308	21849	22839	19303	18951	17278	13024	14489	22879	18285	24281	22250	23684	19868	13759	16913	11990	12846
2019-01-18 00:55:00	56	22487	18073	26657	23877	25219	21326					25237	20208	26817	24600	26297	21908
2019-01-18 04:55:00	60	24566	19535	29247	25785	27265	22995					27737	22075	29056	26757	28701	23840
2019-01-18 08:55:00	64	26949	21607	31586	28155	29339	24692					30635	24518	31704	28982	31008	25643
